# Supplementary material for: Exploiting genotyping by sequencing to characterize the genomic structure of the American cranberry through high-density linkage mapping
Source: BMC Genomics. 2016 Jun 13;17:451. doi: 10.1186/s12864-016-2802-3 (PMC4906896; doi:10.1186/s12864-016-2802-3)
Supplement: Additional file 3: — Additional summary tables (cited in manuscript text) for the chracterization of genomic features through hight density linkage mapping. (XLSX 983 kb) [file 12864_2016_2802_MOESM3_ESM.xlsx]

## Sheet: AddTable_1.Maternal_bin_map
Additional Table 1. Maternal Bin Map. This map represents the final cranberry linkage bin map for BGBLNL95 genotype containing 1728 uniparental markers (ABAA) after bin mapping using the MST algorithm which corrected for genotyping errors and missing data, identical markers discarded at the beggining were added at the end.
*Markers in the same position represent the same bin
Locus	Position	LG
uneak_3436043	0	1
scaffold_78313_985	0	1
scaffold_4354_5518	0	1
uneak_2632033	0	1
uneak_39900021	0	1
scaffold_50439_2381	0	1
uneak_651022	1.11439	1
scaffold_23291_1941	1.96206	1
scaffold_39344_153	1.96206	1
scaffold_8541_630	2.28372	1
uneak_16393042	9.8051	1
scaffold_12748_4086	9.8051	1
scaffold_143834_346	9.8051	1
scaffold_143834_336	9.8051	1
scaffold_12748_4113	9.8051	1
scaffold_29457_199	9.8051	1
scaffold_74793_853	9.8051	1
scaffold_56057_466	10.6408	1
uneak_15380035	10.6408	1
scaffold_32417_1191	11.7552	1
scaffold_75017_264	11.7552	1
scaffold_134769_48	11.7552	1
scaffold_134769_24	11.7552	1
scaffold_75017_369	11.7552	1
scaffold_85998_175	11.7552	1
scaffold_85998_177	11.7552	1
scaffold_37308_1692	12.0398	1
scaffold_49208_980	14.2631	1
scaffold_49208_996	14.2631	1
scaffold_15803_354	15.0988	1
scaffold_21342_3517	15.0988	1
scaffold_21342_3504	15.0988	1
scaffold_23231_3543	15.0988	1
scaffold_29057_3354	16.4919	1
scaffold_13178_3759	16.4919	1
scaffold_33693_971	24.641	1
scaffold_33693_976	24.641	1
scaffold_4295_3383	24.9198	1
uneak_2198064	24.9198	1
scaffold_37124_691	24.9198	1
uneak_37667029	24.9198	1
uneak_20993022	24.9198	1
scaffold_55945_713	25.477	1
uneak_22405024	25.477	1
scaffold_74837_389	25.477	1
scaffold_203706_126	27.4454	1
scaffold_10376_3074	27.4454	1
ct23232	27.7044	1
scaffold_41901_2736	40.5122	1
uneak_18344034	40.5122	1
uneak_365028	41.0693	1
scaffold_1399_7325	41.0693	1
scaffold_23562_4626	41.3424	1
scaffold_35265_2899	44.9652	1
scaffold_28885_1664	44.9652	1
scaffold_28885_1694	44.9652	1
scaffold_59364_401	48.0302	1
uneak_625036	48.0302	1
scaffold_220971_127	48.0302	1
uneak_49733045	48.0302	1
scaffold_1882_4031	52.7748	1
scaffold_18995_3804	52.7748	1
scaffold_55812_1447	52.7748	1
scaffold_30122_393	55.5617	1
scaffold_120553_245	56.9548	1
SCF102347	58.0692	1
scaffold_18085_4194	59.1836	1
SCF59248	59.1836	1
uneak_35733050	61.1373	1
scaffold_30788_3800	61.1373	1
scaffold_86009_799	68.425	1
scaffold_21571_4603	68.425	1
scaffold_21571_4659	68.425	1
scaffold_4072_1302	68.425	1
scaffold_4072_1319	68.425	1
uneak_2817052	74.8642	1
scaffold_97695_1039	74.8642	1
scaffold_109817_651	76.5361	1
scaffold_58358_2203	79.2101	1
scaffold_58358_2222	79.2101	1
scaffold_85316_876	79.4452	1
uneak_8808029	79.4452	1
scaffold_76856_921	81.7814	1
scaffold_76856_924	81.7814	1
scaffold_28685_1160	81.7814	1
scaffold_30785_1828	84.0113	1
scaffold_24816_4190	85.1911	1
uneak_35602038	85.1911	1
scaffold_79987_757	90.8518	1
scaffold_57172_1336	90.8518	1
uneak_10599056	90.8518	1
scaffold_57172_1360	90.8518	1
scaffold_16102_1339	90.8518	1
scaffold_26473_1684	91.9662	1
uneak_32826050	91.9662	1
uneak_3744042	91.9662	1
scaffold_63456_1876	91.9662	1
scaffold_51963_3465	92.5244	1
scaffold_51963_3413	92.5244	1
scaffold_119843_227	93.6388	1
scaffold_7333_7111	93.6388	1
uneak_36890026	93.6388	1
scaffold_3136_9493	93.6388	1
uneak_34070036	93.6388	1
scaffold_119843_102	94.7532	1
scaffold_44369_1307	94.7532	1
uneak_11083025	94.7532	1
scaffold_5336_377	94.7532	1
uneak_42217038	94.7532	1
SCF3914	95.5855	1
scaffold_6645_4506	95.5855	1
uneak_9423041	95.5855	1
SCF43220	97.8111	1
scaffold_69346_606	97.8111	1
scaffold_97035_932	97.8111	1
uneak_22690033	97.8111	1
scaffold_71372_378	97.8111	1
scaffold_71372_415	97.8111	1
scaffold_81420_1006	97.8111	1
uneak_13844064	97.8111	1
uneak_34692042	98.0897	1
scaffold_94985_861	98.0897	1
scaffold_9288_534	98.3683	1
uneak_2553040	98.3683	1
scaffold_95913_1153	98.3683	1
scaffold_3679_2742	98.6468	1
uneak_11755036	98.6468	1
scaffold_7231_3539	101.435	1
uneak_40688027	101.435	1
uneak_8676015	101.435	1
scaffold_44732_1519	101.435	1
scaffold_6810_4631	102.549	1
scaffold_32358_2565	102.549	1
scaffold_36886_1616	102.549	1
uneak_43173020	102.549	1
scaffold_22318_2923	104.772	1
uneak_19719035	104.772	1
scaffold_18497_4866	104.772	1
scaffold_10162_13	104.772	1
scaffold_10162_15	104.772	1
scaffold_11023_1074	104.772	1
scaffold_23397_359	104.772	1
scaffold_55219_1486	106.165	1
uneak_17288042	106.165	1
uneak_38393061	106.165	1
uneak_31761051	106.165	1
scaffold_3612_3319	106.165	1
uneak_3940014	106.165	1
scaffold_42029_741	110.353	1
scaffold_42029_793	110.353	1
uneak_37257029	110.353	1
scaffold_39501_2100	112.862	1
scaffold_37931_416	112.862	1
uneak_38814049	113.141	1
scaffold_39501_2089	113.141	1
scaffold_37931_378	113.141	1
scaffold_152086_169	113.141	1
uneak_4107022	117.606	1
scaffold_324_4853	117.606	1
uneak_2593025	117.606	1
ct554441	119.278	1
scaffold_96465_597	120.95	1
scaffold_96465_621	120.95	1
uneak_40304022	122.064	1
Ig16780a	122.9	1
scaffold_35889_2207	124.293	1
scaffold_15733_1219	124.293	1
scaffold_134917_143	125.129	1
scaffold_32919_297	126.243	1
uneak_9458022	126.243	1
scaffold_34590_3437	126.243	1
scaffold_19502_3457	126.243	1
scaffold_11266_2720	126.535	1
uneak_11070056	126.535	1
uneak_20584051	130.429	1
scaffold_3169_10335	130.429	1
scaffold_48833_933	130.986	1
scaffold_48833_951	130.986	1
scaffold_54537_2052	131.265	1
scaffold_54537_1893	131.543	1
uneak_28239061	132.1	1
scaffold_23874_167	132.1	1
uneak_13894055	133.215	1
scaffold_76161_1307	133.772	1
uneak_25415059	133.772	1
uneak_23373037	133.772	1
uneak_170063	134.329	1
uneak_10288052	135.165	1
uneak_7542064	136.837	1
uneak_4416018	136.837	1
scaffold_18618_147	136.837	1
scaffold_51133_1712	137.394	1
scaffold_91922_297	138.23	1
uneak_36348020	138.23	1
uneak_31935052	138.23	1
scaffold_33444_1678	138.23	1
scaffold_33444_1679	138.23	1
scaffold_7514_3882	138.23	1
scaffold_51997_1509	0	2
scaffold_51997_1424	0	2
scaffold_17251_2966	0	2
uneak_34267028	0	2
scaffold_245_5211	0	2
uneak_42299060	0	2
uneak_41350019	0	2
uneak_33947026	1.11422	2
scaffold_3832_8162	1.11422	2
scaffold_86678_1031	1.11422	2
scaffold_13330_2138	2.22862	2
uneak_37629042	2.22862	2
scaffold_66779_961	2.22862	2
uneak_14026045	2.22862	2
SCF141794	3.62173	2
SCF141794.1	3.62173	2
scaffold_35493_2993	5.57254	2
scaffold_35493_3144	5.57254	2
scaffold_33471_2683	5.57254	2
uneak_2549024	8.35104	2
scaffold_95992_721	8.63925	2
scaffold_5870_3372	8.63925	2
uneak_43304050	8.63925	2
scaffold_17588_2625	8.9178	2
scaffold_17588_2682	8.9178	2
scaffold_25728_1166	9.19636	2
uneak_8694024	9.19636	2
scaffold_5870_3281	9.19636	2
scaffold_22595_200	9.19636	2
scaffold_98632_128	9.78102	2
uneak_44440030	9.78102	2
scaffold_19406_3253	13.0962	2
scaffold_17171_1126	13.0962	2
scaffold_17171_1079	13.0962	2
uneak_19745053	13.0962	2
uneak_46778034	13.0962	2
scaffold_52236_1117	13.6534	2
uneak_4299030	13.6534	2
scaffold_52236_1268	13.6534	2
uneak_24732055	15.3252	2
scaffold_36380_433	15.3252	2
scaffold_65634_1789	16.1609	2
scaffold_65634_1790	16.1609	2
scaffold_3671_8064	16.1609	2
uneak_21028054	21.1917	2
uneak_38252041	21.1917	2
scaffold_7400_6952	21.1917	2
uneak_7886032	21.1917	2
scaffold_25895_1836	21.1917	2
scaffold_24665_3919	23.4216	2
scaffold_102126_82	23.4216	2
scaffold_102126_133	23.9787	2
scaffold_59545_1381	23.9787	2
scaffold_59545_1383	23.9787	2
scaffold_25952_3980	23.9787	2
scaffold_9595_7405	28.1667	2
uneak_25765045	28.1667	2
SCF213102	30.4501	2
uneak_39759062	30.4501	2
SCF213102.1	31.5093	2
scaffold_3191_5626	31.5093	2
uneak_33313036	36.5332	2
scaffold_11768_1828	36.5332	2
scaffold_209315_135	36.5332	2
uneak_47564021	36.5332	2
uneak_25927063	37.9259	2
scaffold_131448_245	37.9259	2
uneak_32659047	37.9259	2
scaffold_44867_557	38.7616	2
scaffold_20695_3165	38.7616	2
uneak_13394052	38.7616	2
scaffold_39311_1240	40.1548	2
scaffold_2712_9176	40.1548	2
SCF174468	43.5024	2
scaffold_24126_604	43.5024	2
scaffold_34688_1152	43.5024	2
uneak_1178058	43.5024	2
SCF125667	43.5024	2
SCF3595	46.0114	2
scaffold_104947_324	46.5686	2
scaffold_345_18331	46.5686	2
scaffold_180329_159	46.5686	2
scaffold_180329_200	46.5686	2
scaffold_117354_289	46.5686	2
scaffold_66159_612	46.8471	2
scaffold_10365_6125	46.8471	2
uneak_26975056	46.8471	2
scaffold_59806_1158	47.1257	2
scaffold_104579_512	47.1257	2
uneak_1550048	47.1257	2
scaffold_18386_4830	47.1257	2
uneak_44775026	47.1257	2
scaffold_20030_3302	47.1257	2
scaffold_117942_557	47.1257	2
scaffold_41261_2113	47.1257	2
scaffold_41737_2851	47.1257	2
scaffold_41737_2850	47.1257	2
scaffold_72422_1279	47.1257	2
scaffold_81822_1249	47.1257	2
scaffold_72422_1301	47.1257	2
scaffold_94405_245	47.4042	2
uneak_42349051	47.4042	2
scaffold_531_5750	48.24	2
scaffold_1497_3148	48.24	2
scaffold_13781_5835	48.24	2
uneak_23835045	48.24	2
scaffold_58633_892	49.3539	2
uneak_37868019	49.3539	2
scaffold_94405_165	49.3539	2
scaffold_13683_4314	49.3539	2
scaffold_863_479	49.3539	2
scaffold_863_483	49.3539	2
uneak_3204032	51.0255	2
scaffold_7563_4960	51.0255	2
scaffold_12807_2613	52.4444	2
scaffold_12807_2487	52.4444	2
uneak_35945027	55.2068	2
scaffold_143246_312	55.2068	2
uneak_31962047	56.3212	2
uneak_7076025	56.3212	2
uneak_31963038	56.3212	2
scaffold_14228_1030	56.3212	2
uneak_7195034	56.3212	2
scaffold_74218_403	56.3212	2
uneak_27554036	56.8783	2
scaffold_102465_607	56.8783	2
scaffold_97438_350	58.2711	2
scaffold_97438_341	58.2711	2
scaffold_102465_281	58.2711	2
uneak_40529055	58.2711	2
scaffold_38952_3144	61.5947	2
scaffold_38952_3145	61.5947	2
scaffold_1741_1992	62.1757	2
scaffold_7862_3704	63.2901	2
scaffold_7862_3753	63.2901	2
SCF48645	65.2409	2
scaffold_69654_1568	68.0293	2
scaffold_69654_1606	68.0293	2
scaffold_5955_3066	68.0293	2
uneak_11602062	68.0293	2
scaffold_12794_3735	68.0293	2
uneak_47113048	68.0293	2
scaffold_42460_234	75.893	2
uneak_37987036	75.893	2
scaffold_64776_1169	75.893	2
scaffold_8659_3231	80.6346	2
uneak_36338023	80.6346	2
scaffold_8755_2482	80.6346	2
scaffold_32004_3608	83.1437	2
scaffold_588_14282	83.1437	2
uneak_1377030	83.1437	2
scaffold_8019_6341	84.2581	2
uneak_29919048	84.2581	2
scaffold_8019_6359	84.2581	2
scaffold_18254_1032	85.0938	2
uneak_44249036	85.0938	2
scaffold_14440_626	85.0938	2
scaffold_28792_1608	85.0938	2
uneak_37337017	85.0938	2
scaffold_28792_1656	85.0938	2
scaffold_21885_2681	87.3235	2
uneak_39804056	88.7167	2
scaffold_94_21967	89.5659	2
scaffold_94_21945	89.5659	2
scaffold_14281_3522	94.3013	2
uneak_21697035	94.3013	2
scaffold_30156_3305	94.3013	2
scaffold_21621_4463	94.3013	2
scaffold_53065_1508	94.3013	2
uneak_40915020	94.3013	2
SCF77376	94.3013	2
scaffold_2039_12023	95.1368	2
scaffold_2039_12007	95.1368	2
uneak_32761040	98.2047	2
scaffold_6895_6201	98.2047	2
scaffold_6420_7410	100.714	2
uneak_46344032	105.461	2
scaffold_28974_3273	105.461	2
scaffold_36026_1634	105.461	2
scaffold_43659_2956	107.379	2
scaffold_20949_637	107.379	2
uneak_25668032	107.379	2
scaffold_19801_3532	108.493	2
scaffold_19801_3550	108.493	2
uneak_15986059	111.002	2
scaffold_9857_1606	111.002	2
scaffold_9857_2056	111.002	2
scaffold_89883_102	113.791	2
scaffold_56133_1865	113.791	2
SCF22434	113.791	2
scaffold_3096_4391	113.791	2
uneak_16667041	113.791	2
scaffold_1311_1453	0	3
scaffold_13541_2643	0	3
SCF58861	0	3
uneak_10733062	0	3
scaffold_1311_1468	0	3
scaffold_69649_782	0.560532	3
scaffold_4882_5968	5.88971	3
scaffold_15806_2140	5.88971	3
scaffold_15806_2166	5.88971	3
scaffold_80063_354	14.5292	3
scaffold_16949_232	16.1204	3
scaffold_903_507	17.0929	3
uneak_40599061	17.0929	3
scaffold_28308_2499	17.0929	3
uneak_22880026	17.0929	3
uneak_21158045	17.0929	3
scaffold_178690_27	17.65	3
uneak_15082014	17.65	3
uneak_24054061	17.65	3
scaffold_103556_120	20.9906	3
scaffold_103556_142	20.9906	3
scaffold_87414_956	20.9906	3
uneak_31723057	20.9906	3
scaffold_100329_160	20.9906	3
scaffold_76369_1171	26.0173	3
uneak_48431039	26.0173	3
uneak_48215031	26.0173	3
uneak_41402027	29.365	3
scaffold_13482_2452	29.365	3
scaffold_9359_4141	29.365	3
scaffold_26817_3858	34.8541	3
scf142e	35.0971	3
SCF85773	37.7016	3
scaffold_42994_1177	37.7016	3
scaffold_43804_404	37.9802	3
uneak_7715033	37.9802	3
scaffold_17219_2740	42.4445	3
uneak_45662019	42.4445	3
uneak_35909017	42.4445	3
scaffold_52119_1893	42.4445	3
scaffold_889_6975	44.1164	3
scaffold_178384_67	44.1164	3
scaffold_119452_488	47.7439	3
scaffold_119452_519	47.7439	3
scaffold_120835_579	48.3011	3
scaffold_31278_1677	49.1368	3
uneak_15959042	49.1368	3
scaffold_11842_6734	49.1368	3
scaffold_27566_82	51.9251	3
scaffold_27566_111	51.9251	3
scaffold_18271_1034	55.5525	3
scaffold_64332_1557	55.5525	3
scaffold_29614_326	56.4098	3
uneak_36270057	56.4098	3
scaffold_143_15315	59.456	3
scaffold_32778_1122	59.456	3
scaffold_18760_4623	60.0131	3
uneak_39339027	60.0131	3
scaffold_32778_1212	60.0131	3
scaffold_3465_5158	60.0131	3
scaffold_31578_1129	60.0131	3
scaffold_5796_7731	60.8481	3
uneak_18599050	61.1267	3
scaffold_3243_9538	61.4052	3
uneak_26933035	61.4052	3
scaffold_106895_552	61.4052	3
scaffold_6553_5632	62.5196	3
uneak_10957036	62.5196	3
scaffold_6553_5803	62.5196	3
scaffold_129960_534	62.5196	3
uneak_32931026	62.5196	3
uneak_37754027	62.5196	3
uneak_16721031	62.7982	3
scaffold_20907_3773	62.7982	3
scaffold_38978_2057	62.7982	3
uneak_33012034	62.7982	3
scaffold_8829_4362	63.0767	3
uneak_40717028	63.0767	3
scaffold_89673_809	63.0767	3
uneak_3657047	63.0767	3
scaffold_70071_808	63.0767	3
scaffold_30577_3814	63.0767	3
uneak_44315044	63.0767	3
scaffold_13882_622	63.9125	3
uneak_2554057	63.9125	3
scaffold_13882_803	63.9125	3
scaffold_58370_1534	66.9762	3
scaffold_38434_1854	66.9762	3
uneak_11510020	66.9762	3
scaffold_38434_1219	66.9762	3
scaffold_90420_626	66.9762	3
scaffold_90420_530	66.9762	3
scaffold_168123_185	70.9438	3
scaffold_36500_3209	70.9438	3
uneak_44430056	70.9438	3
SCF9815	72.3227	3
scaffold_42014_1292	72.3227	3
scaffold_54785_1107	74.2251	3
scaffold_30061_2463	74.2251	3
scaffold_81716_1211	74.7822	3
scaffold_3812_6378	74.7822	3
scaffold_3812_6384	74.7822	3
scaffold_24357_1551	75.3393	3
uneak_35464034	75.3393	3
scaffold_3332_2249	75.3393	3
uneak_23575048	75.3393	3
scaffold_6379_4634	77.6586	3
scaffold_30651_1550	77.7914	3
uneak_23604024	77.7914	3
scaffold_6379_4462	77.9589	3
uneak_6712035	80.8783	3
scaffold_19700_1833	81.0894	3
scaffold_120368_107	83.1744	3
uneak_16038052	83.1744	3
scaffold_8610_6211	83.1744	3
uneak_47107046	83.1744	3
scaffold_38329_2902	83.1744	3
uneak_20595058	83.1744	3
uneak_27116026	92.4723	3
scaffold_14505_5942	92.4723	3
scaffold_69755_831	104.089	3
scaffold_93522_243	104.089	3
uneak_9340031	104.089	3
scaffold_93522_327	104.089	3
uneak_32205031	106.598	3
scaffold_27082_1216	106.598	3
ct04084	106.598	3
scaffold_27062_1058	112.757	3
contig130Fb	112.757	3
scf511	112.757	3
scaffold_134_17423	115.825	3
uneak_21259028	115.825	3
uneak_26876016	119.452	3
uneak_44582024	119.452	3
uneak_48053050	119.452	3
scaffold_28740_664	120.845	3
uneak_38398051	120.845	3
scaffold_120985_668	120.845	3
uneak_28574045	120.845	3
scaffold_59355_1495	120.845	3
uneak_8877022	120.845	3
scaffold_2226_11041	120.845	3
scaffold_40808_2829	0	4
uneak_37054016	0	4
scaffold_71525_1564	0	4
scaffold_87360_1156	0	4
uneak_7951030	0	4
scaffold_19545_3755	0	4
SSRct94504	0	4
uneak_16110038	0.835732	4
scaffold_24747_2460	0.835732	4
scaffold_49548_2207	4.57022	4
uneak_17378028	4.70814	4
scaffold_46954_428	4.87764	4
scaffold_172290_53	5.46327	4
uneak_40996018	5.46327	4
SCF9157	15.5737	4
scaffold_68346_1806	15.5737	4
uneak_48668023	15.5737	4
scaffold_68346_1623	15.5737	4
scaffold_8435_1114	15.5737	4
scaffold_8435_965	15.5737	4
scaffold_17095_1878	15.5737	4
uneak_14581054	16.6881	4
scaffold_20563_1957	16.6881	4
scaffold_9204_5443	21.4377	4
uneak_41397044	21.4377	4
scaffold_9204_4798	21.9948	4
uneak_46004060	21.9948	4
uneak_2721020	21.9948	4
scaffold_53486_1411	21.9948	4
scaffold_16749_3112	22.2783	4
scaffold_16749_3127	22.2783	4
scaffold_158838_24	25.6207	4
scaffold_158838_62	25.6207	4
SSRct119590	27.2926	4
scaffold_405_8462	28.407	4
SCF113389	28.407	4
scaffold_95115_667	37.1295	4
uneak_4209015	37.1295	4
scaffold_100190_229	37.4081	4
scaffold_4724_2880	37.6866	4
scaffold_97922_695	37.6866	4
uneak_10301021	37.6866	4
scaffold_93693_309	38.801	4
scaffold_90402_452	41.5894	4
scaffold_25483_644	41.5894	4
scaffold_9712_1323	41.5894	4
scaffold_9712_1352	41.5894	4
uneak_25770025	42.9825	4
scaffold_55482_425	42.9825	4
scaffold_113453_577	42.9825	4
uneak_41437031	42.9825	4
uneak_36321027	42.9825	4
scaffold_18008_3339	42.9825	4
uneak_36647019	42.9825	4
scaffold_2436_5595	42.9825	4
scaffold_24035_2128	42.9825	4
scaffold_131343_240	42.9825	4
uneak_32080035	42.9825	4
uneak_38080046	43.2611	4
uneak_15663057	43.2611	4
scaffold_2295_2038	43.5396	4
uneak_23812036	43.5396	4
scaffold_222939_110	43.5396	4
scaffold_18008_673	43.5396	4
scaffold_116983_232	43.5396	4
uneak_24970017	43.5396	4
uneak_17749023	44.9327	4
scaffold_195_14929	44.9327	4
scaffold_81503_1092	44.9327	4
uneak_3410047	44.9327	4
scaffold_169448_97	45.4898	4
uneak_9156034	45.4898	4
scf6955c	45.7684	4
SCF28100.1	46.6041	4
SCF28100	46.6041	4
scaffold_39165_111	46.6041	4
scaffold_18755_3637	46.6041	4
scaffold_85652_525	47.1709	4
scaffold_82274_764	49.1119	4
uneak_49238046	49.1119	4
scaffold_48281_2414	49.1119	4
scaffold_115494_562	49.9476	4
scaffold_80923_1123	49.9476	4
scaffold_34688_1347	50.2261	4
uneak_31906061	50.7833	4
scaffold_6270_6464	50.7833	4
scaffold_57296_2225	51.3404	4
scaffold_58550_910	51.3404	4
scaffold_57296_2125	51.3404	4
scaffold_191_17358	51.3404	4
scaffold_63608_809	55.8091	4
uneak_34494058	55.8091	4
scaffold_6878_7959	55.8091	4
uneak_27596016	56.0876	4
scaffold_99451_668	56.0876	4
SCF15845	59.7152	4
SCF194552	62.7831	4
scaffold_50216_824	65.5714	4
scaffold_55661_422	65.5714	4
uneak_42387045	66.2095	4
scaffold_22807_3751	66.333	4
uneak_24633019	66.5116	4
scaffold_6529_1808	70.6979	4
uneak_39966028	70.6979	4
scaffold_12816_2498	83.8034	4
scaffold_14096_210	83.8034	4
scaffold_70138_1297	87.2111	4
scaffold_824_4565	87.3184	4
uneak_25145021	87.3184	4
uneak_18685025	87.3184	4
uneak_21425044	91.4741	4
scaffold_3122_7154	91.4741	4
uneak_33665046	91.4741	4
scaffold_4550_4483	93.4167	4
scaffold_51672_24	93.4167	4
scaffold_1250_2298	95.6516	4
uneak_38628013	95.6516	4
uneak_35250045	97.5767	4
scaffold_2155_1271	97.5767	4
SCF46912	104.586	4
scaffold_62948_639	104.586	4
scaffold_19078_4760	110.407	4
scaffold_13790_6221	111.296	4
SCF53282	111.296	4
scaffold_67901_1555	112.728	4
scaffold_57766_2241	114.158	4
scaffold_32513_1445	114.158	4
scaffold_18215_1687	114.158	4
uneak_24940057	114.994	4
scaffold_33653_3534	114.994	4
uneak_39929059	114.994	4
scaffold_21171_3837	114.994	4
scaffold_61087_1103	114.994	4
SCF29560.1	115.551	4
SCF29560	115.551	4
scf26r	115.551	4
scf26r.1	115.551	4
SCF51810	115.551	4
scaffold_1210_954	0	5
scaffold_45078_744	0	5
scaffold_128490_343	0	5
uneak_24007050	0	5
SCF9068	0	5
scaffold_1210_883	0	5
scaffold_21658_557	0.313539	5
uneak_40856028	3.086	5
scaffold_33601_2175	43.9615	5
uneak_12011041	43.9615	5
scaffold_3272_1695	46.1825	5
scaffold_111376_126	46.1825	5
SCF59035	49.81	5
SSRct144370	57.9593	5
scaffold_11651_3525	58.2307	5
scaffold_328_3997	58.2307	5
scaffold_328_4063	58.2307	5
scaffold_328_4055	58.2307	5
uneak_981046	58.2307	5
uneak_42676041	66.3801	5
scaffold_41878_1647	66.3801	5
scaffold_42968_1827	69.1685	5
scaffold_59487_2134	72.5871	5
scaffold_59487_2145	72.5871	5
SCF28613	72.6939	5
uneak_31750038	74.0136	5
scaffold_38895_237	74.0136	5
uneak_43539027	74.0136	5
scaffold_53617_1810	74.0136	5
scaffold_126167_484	0	6
uneak_19959040	0	6
scaffold_137684_450	0	6
scaffold_57090_1776	1.11439	6
scaffold_7165_3067	1.11439	6
scaffold_6097_5017	3.34428	6
uneak_46970036	3.34428	6
scaffold_60074_1720	3.34428	6
uneak_10366046	3.34428	6
SCF109269	3.34428	6
uneak_22262026	5.01621	6
scaffold_4906_1792	5.01621	6
scaffold_58080_1055	7.52527	6
uneak_6805058	7.52527	6
scaffold_1684_10445	7.52527	6
ct31701	7.52527	6
scaffold_99689_926	7.52527	6
uneak_46758028	7.52527	6
uneak_44482046	15.0956	6
scaffold_2058_1457	15.0956	6
scaffold_430_12130	15.0956	6
uneak_33037023	15.0956	6
SSRct92709	17.8872	6
scaffold_4356_8601	17.8872	6
uneak_18022022	25.7937	6
scaffold_19868_2039	25.7937	6
scaffold_136828_242	27.1409	6
scf207d	28.2552	6
uneak_26922017	29.3696	6
scaffold_157343_197	29.3696	6
scaffold_1409_6602	29.3696	6
scaffold_18938_4573	29.3696	6
scaffold_18938_4593	29.3696	6
scaffold_1462_6406	36.7452	6
scaffold_47424_2360	36.8904	6
scaffold_57397_425	44.0967	6
scaffold_57397_542	44.0967	6
scaffold_28511_3940	46.0475	6
uneak_42281029	46.0475	6
scaffold_190917_152	46.0475	6
uneak_20472047	46.0475	6
scaffold_10692_6394	46.0475	6
scaffold_11758_4790	48.5616	6
uneak_7532055	48.5616	6
scaffold_1198_607	53.3038	6
uneak_44241028	53.3038	6
scaffold_17437_3040	53.3038	6
uneak_36349062	53.3038	6
scaffold_9674_5717	54.6969	6
uneak_24492017	55.6094	6
scaffold_19346_4612	55.722	6
scaffold_28660_353	56.7566	6
uneak_3379043	56.7566	6
scaffold_12979_3146	58.7074	6
uneak_28703020	58.7074	6
uneak_17152015	58.986	6
scaffold_1960_8739	58.986	6
NA824	64.5802	6
uneak_30040059	65.4147	6
scaffold_67183_2619	65.4147	6
scaffold_50003_1381	65.4147	6
scaffold_25116_2736	66.2504	6
uneak_16942019	66.2504	6
scf112c	68.2013	6
scaffold_29958_2278	68.2013	6
uneak_21217022	68.2013	6
scaffold_25727_2686	68.2013	6
uneak_25420064	68.4798	6
scaffold_118306_321	68.4798	6
scaffold_32066_3739	68.4798	6
scaffold_2341_8424	68.4798	6
scaffold_11583_5524	68.4798	6
scaffold_33632_2421	69.5942	6
scaffold_11766_2387	69.5942	6
scaffold_17555_4850	69.8728	6
scaffold_86629_1261	76.3148	6
scaffold_119692_597	76.3148	6
uneak_41543043	76.3148	6
scaffold_29516_1231	76.3148	6
uneak_191046	76.3148	6
scaffold_11512_6287	78.5445	6
uneak_23336053	79.6589	6
ct27120	79.6589	6
scaffold_17547_2560	82.2041	6
uneak_47752051	82.2041	6
scaffold_177_5322	86.6625	6
uneak_7969022	86.6625	6
scaffold_17534_576	86.6625	6
scaffold_19717_3927	89.4245	6
scaffold_26588_2790	89.4245	6
scaffold_26588_4302	89.4245	6
SCFF133377	92.4911	6
scaffold_86283_1261	92.4911	6
scaffold_121627_583	92.4911	6
SSRct154615	92.4911	6
scaffold_22544_4339	96.1187	6
uneak_32390043	96.1187	6
scaffold_30160_1343	96.1187	6
scaffold_36_17287	96.9544	6
scaffold_36_17330	96.9544	6
scaffold_36_10300	96.9544	6
scaffold_25552_4334	96.9544	6
scaffold_27433_613	99.1843	6
scaffold_27433_641	99.1843	6
scaffold_134562_186	102.532	6
scaffold_134562_227	102.532	6
scaffold_17307_5204	102.532	6
uneak_49225036	102.532	6
scaffold_39619_2611	103.925	6
uneak_20012021	103.925	6
scaffold_40863_563	105.903	6
scaffold_78684_455	105.903	6
uneak_50472028	108.385	6
scaffold_10468_838	108.385	6
scaffold_30760_3145	108.385	6
scaffold_90270_1154	108.385	6
uneak_18387024	108.385	6
uneak_10242046	111.17	6
scaffold_12001_5164	111.17	6
uneak_14676033	111.17	6
scaffold_12001_1491	111.449	6
uneak_35382036	111.449	6
scaffold_12533_1969	118.412	6
scf44a	119.014	6
uneak_49770050	119.014	6
scaffold_248_870	119.014	6
uneak_39048055	119.014	6
scaffold_112062_336	119.014	6
scaffold_112062_365	119.014	6
scaffold_60556_75	120.136	6
scaffold_60556_116	120.136	6
scaffold_32710_1172	120.136	6
uneak_33043050	120.136	6
scaffold_5306_1503	124.317	6
uneak_21875028	124.317	6
scaffold_127964_258	126.826	6
scaffold_23703_3585	126.826	6
uneak_27014063	126.826	6
scaffold_94712_593	128.219	6
uneak_29270043	128.219	6
uneak_534054	131.846	6
scaffold_136641_181	131.846	6
uneak_17472030	0	7
scaffold_82631_546	0	7
scaffold_13015_2407	0	7
scaffold_13015_2416	0	7
SSRct139553	0	7
scaffold_7278_8324	0	7
scaffold_54310_1233	0	7
uneak_40445033	4.74955	7
scaffold_30502_3970	10.0619	7
uneak_34616033	10.0619	7
scaffold_10172_5201	10.3405	7
uneak_15626024	10.3405	7
scaffold_48581_1824	10.3405	7
scaffold_88315_403	10.3405	7
scaffold_25795_1067	12.0121	7
scaffold_19490_4575	13.1265	7
scaffold_100864_911	14.5196	7
scaffold_100864_866	14.5196	7
scaffold_5230_7846	17.867	7
scaffold_50033_1488	17.867	7
SCF36745	17.867	7
SCF7155	18.1839	7
uneak_49756018	25.4327	7
scaffold_8356_2918	25.4327	7
scaffold_8238_5568	25.4327	7
scaffold_3418_9138	28.7804	7
uneak_45051030	28.7804	7
scaffold_20095_616	28.7804	7
uneak_2425040	28.7804	7
scaffold_24705_1888	29.0589	7
uneak_46591036	29.0589	7
scf31h	29.0589	7
scaffold_4189_6575	29.3639	7
scaffold_76080_956	33.8059	7
uneak_14942018	38.2746	7
scaffold_53332_313	38.2746	7
uneak_11210060	38.2746	7
scaffold_198_16611	38.2746	7
uneak_8761034	40.5045	7
scaffold_109158_300	40.5045	7
uneak_44040062	40.5045	7
scaffold_62142_1175	45.7868	7
scaffold_62142_1185	45.7868	7
scaffold_2009_9555	46.6497	7
uneak_3659032	46.6497	7
scaffold_145236_297	46.6497	7
uneak_21016025	46.9283	7
scaffold_20458_1655	46.9283	7
uneak_3631028	46.9283	7
scaffold_7675_2964	48.8791	7
scaffold_7675_3073	48.8791	7
scaffold_24904_3874	48.8791	7
scaffold_3253_2909	50.2722	7
scaffold_2519_122	50.8293	7
uneak_13954058	50.8293	7
scaffold_11351_6019	57.5548	7
scaffold_16361_5809	57.5548	7
scaffold_131419_362	57.5548	7
scaffold_131419_364	57.5548	7
SCF13006	57.5548	7
scaffold_32522_1336	59.7846	7
scaffold_10047_1784	59.7846	7
scaffold_22861_4063	60.3418	7
scaffold_68_2957	60.3418	7
uneak_18829026	60.3418	7
scaffold_91197_911	60.3418	7
uneak_18067061	60.3418	7
scaffold_155987_148	61.7349	7
scaffold_66547_719	61.7349	7
uneak_8153047	61.7349	7
scaffold_12725_3984	61.7349	7
uneak_33377053	61.7349	7
SCF208883	64.5229	7
scaffold_42852_711	64.5229	7
scaffold_38787_3127	64.5229	7
scaffold_42852_701	64.5229	7
uneak_1133042	66.1949	7
scaffold_111379_351	66.1949	7
scaffold_6190_1197	66.752	7
uneak_6642054	66.752	7
scaffold_19008_2937	66.752	7
scaffold_91938_862	67.3091	7
scaffold_48567_1355	67.3091	7
uneak_41077044	67.3091	7
uneak_26885035	67.3091	7
scaffold_27119_4200	67.3091	7
scaffold_15867_4759	67.3091	7
uneak_14837064	72.0807	7
scaffold_10084_1724	72.0807	7
uneak_23131063	72.0807	7
uneak_16764058	72.0807	7
scaffold_20481_3154	72.0807	7
scaffold_9190_6351	72.3643	7
scaffold_37581_2438	78.2088	7
scaffold_37581_2439	78.2088	7
scaffold_7973_6358	78.4912	7
uneak_35758016	78.4912	7
scaffold_18438_2970	78.4912	7
scaffold_18438_3000	78.4912	7
uneak_25677057	79.3269	7
scaffold_33718_1412	79.3269	7
scaffold_49549_2235	82.6745	7
scaffold_9069_4185	83.7889	7
uneak_33068029	86.8568	7
scaffold_93028_376	86.8568	7
scaffold_219716_49	86.8568	7
scaffold_56768_850	86.8568	7
scaffold_4793_7629	87.4137	7
uneak_50466054	94.4186	7
scaffold_41591_1516	94.4186	7
scaffold_4828_5280	95.8117	7
scaffold_1854_1997	96.9261	7
uneak_135060	96.9261	7
SCF167793	99.156	7
scaffold_14559_1277	99.156	7
scaffold_17155_2166	101.107	7
uneak_16344023	101.107	7
SCF915	101.107	7
uneak_46748023	103.892	7
scaffold_58406_183	105.843	7
uneak_48758024	108.462	7
uneak_1477053	108.6	7
scaffold_6387_1919	108.751	7
uneak_22323041	108.751	7
SCF46824	111.252	7
scaffold_94520_739	114.04	7
scaffold_94520_688	114.04	7
SCF155637	114.04	7
scaffold_75716_1446	114.319	7
uneak_41215041	114.319	7
scaffold_8773_3423	115.712	7
scaffold_85353_971	115.712	7
uneak_28200020	115.712	7
scf203h	115.991	7
uneak_43275023	115.991	7
scaffold_8773_3535	115.991	7
scaffold_15061_2261	0	8
uneak_25800014	0	8
scaffold_37461_3262	0	8
scaffold_20556_2287	0	8
scaffold_582_4528	0	8
SSRct89379	0	8
uneak_42422044	0.278554	8
scaffold_15061_238	0.278554	8
scaffold_9073_7397	7.00406	8
scaffold_9073_7294	7.00406	8
uneak_6863035	7.00406	8
SCF17979	8.67599	8
scaffold_138_9783	10.3479	8
scaffold_138_11051	10.3479	8
scaffold_2031_3077	13.6955	8
uneak_36209037	13.6955	8
scaffold_71824_1301	15.0887	8
uneak_36575049	15.0887	8
uneak_40617021	17.8771	8
scaffold_25263_1974	17.8771	8
scaffold_15923_5035	17.8771	8
SCF30010	17.8771	8
SCF19565	24.0362	8
scaffold_106908_678	24.0362	8
scaffold_106908_680	24.0362	8
uneak_42013044	24.0362	8
uneak_24360044	24.0362	8
uneak_14295035	24.0362	8
scaffold_28279_2688	24.0362	8
uneak_44737058	24.0362	8
uneak_15503048	24.0362	8
scaffold_3008_5821	24.0362	8
uneak_41061052	24.0362	8
uneak_14076035	24.0362	8
scaffold_123561_173	24.0362	8
scaffold_57591_1931	24.0362	8
scaffold_120079_714	24.0362	8
uneak_34493050	24.0362	8
scaffold_19566_4547	24.0362	8
scaffold_114_5932	24.0362	8
uneak_7835029	24.0362	8
scaffold_112665_614	24.0362	8
scaffold_19566_4629	24.0362	8
scaffold_16635_3415	24.0362	8
uneak_48825032	24.0362	8
uneak_23455026	24.0362	8
scaffold_211425_104	24.0362	8
SCF64632	24.0362	8
scaffold_30007_2569	24.0362	8
scaffold_30007_2579	24.0362	8
scaffold_114953_80	26.0006	8
314797_K70	36.441	8
SCF27811	36.441	8
SCF27811.1	36.9981	8
scaffold_4616_8471	38.1125	8
uneak_11877045	38.1125	8
uneak_4225020	38.1125	8
scaffold_63157_599	38.1125	8
uneak_49262033	40.0633	8
scaffold_19564_1661	40.0633	8
scaffold_19564_1567	40.0633	8
scaffold_72640_175	42.5724	8
scaffold_71505_693	42.5724	8
SCF92564	49.0941	8
scaffold_11885_327	49.2365	8
SCF8850.1	55.6168	8
SCF8850	55.6168	8
scaffold_52659_1515	58.387	8
uneak_11050034	58.387	8
scaffold_52659_1628	58.387	8
scaffold_1061_12150	61.7346	8
scaffold_55266_292	61.7346	8
scaffold_105870_310	61.7346	8
scaffold_55266_328	61.7346	8
scaffold_105870_374	61.7346	8
scaffold_6698_6974	67.6111	8
scaffold_6698_6998	67.6111	8
scaffold_6370_1454	70.6785	8
scaffold_6370_1512	70.6785	8
scaffold_10406_2361	70.6785	8
scaffold_152083_328	70.6785	8
uneak_42535028	70.6785	8
scaffold_54035_645	73.1876	8
scaffold_42541_1773	75.4175	8
uneak_38444032	75.4175	8
scaffold_120895_153	75.4175	8
scaffold_4773_6200	82.6134	8
SCF91821	82.8663	8
uneak_21336018	85.7344	8
scaffold_36895_1614	85.7344	8
scaffold_1656_11289	86.013	8
scaffold_16849_1739	86.5701	8
scaffold_6241_6293	86.5701	8
scaffold_6241_6295	86.5701	8
scaffold_1361_5975	86.8487	8
uneak_20941025	86.8487	8
scaffold_892_105	89.3577	8
uneak_49843021	89.3577	8
scaffold_16677_2922	96.1085	8
scaffold_20565_3367	96.1085	8
scaffold_20565_3368	96.1085	8
ct28527	98.0343	8
scaffold_23137_3684	98.0343	8
uneak_39734054	98.0343	8
scaffold_134255_62	0	9
scaffold_4244_7970	0	9
scaffold_122452_559	0	9
scaffold_1265_14025	0	9
uneak_50313054	0	9
scaffold_39353_1420	0	9
scaffold_122452_468	1.3931	9
scaffold_4231_7194	1.3931	9
scaffold_59210_173	1.3931	9
scaffold_6205_1276	1.3931	9
uneak_46556037	1.3931	9
uneak_39675029	1.3931	9
uneak_9932029	1.3931	9
uneak_501038	1.3931	9
scaffold_132408_312	1.3931	9
scaffold_71223_732	1.3931	9
scaffold_54656_645	1.3931	9
scaffold_6205_1342	1.3931	9
scaffold_59210_272	1.3931	9
uneak_2703026	1.3931	9
scaffold_19882_4083	1.3931	9
uneak_354030	1.3931	9
scaffold_117779_389	1.3931	9
scaffold_117779_413	1.3931	9
scaffold_38673_1604	1.3931	9
scaffold_67183_2577	1.3931	9
scaffold_101019_176	1.3931	9
scaffold_134255_141	1.3931	9
scaffold_34398_3358	4.46052	9
uneak_794051	5.57491	9
scaffold_85585_491	5.57491	9
uneak_15886015	6.96803	9
scaffold_17431_1305	6.96803	9
scaffold_1155_331	6.96803	9
uneak_42156063	6.96803	9
uneak_14878039	6.96803	9
SCF41971	6.96803	9
uneak_11565018	6.96803	9
uneak_24044059	6.96803	9
scaffold_3698_12740	11.4341	9
uneak_7110031	11.4341	9
scaffold_33804_3091	11.4341	9
scaffold_167122_133	12.5484	9
scaffold_167122_141	12.5484	9
scaffold_75059_1365	13.1046	9
scaffold_6314_8219	13.1046	9
uneak_47558033	13.1046	9
scaffold_100975_742	13.1046	9
uneak_46620043	13.1046	9
scaffold_89643_1199	13.1046	9
uneak_49196049	13.1046	9
scaffold_71644_1324	13.3832	9
uneak_42583024	13.6617	9
scaffold_90507_423	13.6617	9
scaffold_52643_2159	17.5667	9
scaffold_2615_2937	17.8479	9
uneak_15190040	17.8479	9
scaffold_23466_3259	17.8479	9
uneak_24260056	17.8479	9
scaffold_15776_2629	17.8479	9
scaffold_54212_9	17.8479	9
uneak_40633041	17.8479	9
scaffold_12168_6649	17.8479	9
uneak_42266059	17.8479	9
uneak_34782034	17.8479	9
scaffold_66901_790	18.6836	9
scaffold_141049_381	19.2407	9
uneak_18787030	20.0765	9
scaffold_30128_1137	20.0765	9
scaffold_2030_10553	20.0765	9
uneak_14338052	20.0765	9
uneak_33288027	20.0765	9
uneak_21286064	21.748	9
scaffold_25752_2969	21.748	9
uneak_21059027	21.748	9
uneak_493053	22.5838	9
scaffold_11296_2620	22.5838	9
uneak_11507059	22.5838	9
scaffold_10644_3373	22.5838	9
scaffold_87641_1229	22.5838	9
scaffold_87641_1208	22.5838	9
scaffold_10644_3410	22.5838	9
scaffold_107086_545	22.5838	9
scaffold_4532_4507	25.3625	9
uneak_17355023	25.9287	9
scaffold_32504_717	25.9287	9
scaffold_32504_721	25.9287	9
SSRct154206	25.9287	9
scaffold_36218_1323	25.9287	9
uneak_34865053	25.9287	9
uneak_23432052	25.9287	9
scaffold_75092_1026	25.9287	9
scaffold_75092_1150	26.2401	9
uneak_22355059	26.8154	9
uneak_18539020	27.6	9
scaffold_49892_392	32.9124	9
scaffold_5068_6540	32.9124	9
scaffold_10605_4259	38.7889	9
scaffold_10605_4295	38.7889	9
scaffold_31978_561	38.7889	9
scaffold_5203_8030	40.182	9
SCF7357	42.4118	9
scaffold_74624_182	42.4118	9
scaffold_74624_248	42.4118	9
uneak_37404036	42.4118	9
scaffold_36494_3163	42.4118	9
scaffold_51678_1380	42.4118	9
scaffold_29920_2780	46.037	9
uneak_27888042	46.037	9
scaffold_39936_2399	46.037	9
uneak_7332038	46.037	9
NA619	46.037	9
scaffold_1505_1846	58.548	9
scaffold_121346_260	58.548	9
uneak_45032015	58.548	9
uneak_36506064	59.6623	9
scaffold_6068_391	61.6107	9
scaffold_85911_227	61.6107	9
uneak_42340047	62.4465	9
uneak_3518047	62.4465	9
scaffold_2866_662	62.4465	9
scaffold_6068_344	62.4465	9
scf275d	64.1184	9
scaffold_42902_2273	64.1184	9
scaffold_25778_2786	64.1184	9
scaffold_25778_2836	64.1184	9
scaffold_151423_88	64.1184	9
uneak_36445016	64.1184	9
scf275d.1	64.1184	9
scaffold_83546_53	66.3629	9
scaffold_12829_3142	66.3629	9
uneak_40667053	66.3629	9
scaffold_12292_3425	69.1367	9
uneak_35201030	69.1367	9
scaffold_205562_156	71.6457	9
scaffold_63993_1419	71.6457	9
uneak_43201050	71.6457	9
scaffold_5269_3478	82.1019	9
scaffold_5269_3486	82.1019	9
uneak_7713055	82.1019	9
scaffold_4642_8613	82.1019	9
scaffold_1055_6401	83.7427	9
uneak_14759011	83.7427	9
SCF1648.1	85.1358	9
scaffold_34903_1018	85.1358	9
SCF1648	85.1358	9
uneak_2515060	86.2502	9
scaffold_8255_6439	86.2502	9
scaffold_25251_2604	86.2502	9
uneak_32064052	86.2502	9
scaffold_49571_561	86.2502	9
scaffold_8878_4178	89.0386	9
uneak_3598037	89.0386	9
scaffold_34067_2425	89.0386	9
scaffold_69838_316	92.9421	9
uneak_10325019	92.9421	9
scaffold_6957_6337	92.9421	9
scaffold_6957_6362	92.9421	9
SSRct95842	95.4259	9
scf306f	95.7296	9
scaffold_22850_3535	95.7296	9
scaffold_17282_641	95.7296	9
scaffold_93293_94	95.7296	9
scaffold_79173_913	95.7296	9
uneak_9789057	98.237	9
scaffold_44206_1901	98.237	9
uneak_43322031	98.237	9
scaffold_44206_1961	98.237	9
uneak_14389014	99.6301	9
scaffold_128497_294	101.859	9
uneak_35663053	101.859	9
SCF33185	101.859	9
scf55c	104.361	9
scf55c.1	104.361	9
scaffold_4486_2905	112.786	9
scaffold_2274_18610	112.786	9
uneak_21241055	112.786	9
scaffold_16942_3323	112.786	9
scaffold_97_3105	112.786	9
uneak_40396016	112.786	9
scaffold_15395_3078	0	10
scaffold_44653_143	0	10
uneak_47595026	0	10
scaffold_34702_2366	0	10
scaffold_3942_7682	0	10
scaffold_5025_5154	0.835732	10
scaffold_15395_2954	0.835732	10
scaffold_94262_148	1.11429	10
scaffold_5025_5172	1.11429	10
scaffold_72474_394	1.11429	10
uneak_40093053	1.11429	10
scaffold_15274_4164	1.11429	10
uneak_13974048	1.11429	10
SCF56747	1.39288	10
scaffold_338_6183	3.61936	10
scaffold_338_6182	3.61936	10
scaffold_338_6101	3.61936	10
scaffold_338_6115	3.61936	10
scaffold_49844_2260	5.01222	10
scaffold_49844_2271	5.01222	10
uneak_33335063	5.01222	10
scaffold_338_6337	6.40534	10
scaffold_338_6379	6.40534	10
uneak_45545029	8.63523	10
scaffold_4592_1401	8.63523	10
uneak_14923040	11.4179	10
scaffold_12319_1654	11.4179	10
scaffold_6859_6098	11.4179	10
uneak_10297016	12.2537	10
scaffold_11847_1481	12.2537	10
uneak_41972059	12.2537	10
SCF23210	12.8108	10
SCFF26014	12.8108	10
SCF2288.1	16.7184	10
SCF2288	16.7184	10
scaffold_31237_548	20.0661	10
uneak_33332048	20.0661	10
scaffold_92594_451	22.471	10
uneak_44484037	22.471	10
scaffold_12927_5340	22.7144	10
uneak_3736024	22.7144	10
scaffold_56089_1579	24.564	10
scaffold_15801_4648	24.7064	10
uneak_44311020	27.41	10
scaffold_83262_749	27.41	10
scaffold_173749_80	31.598	10
scaffold_15708_2420	34.9457	10
uneak_45738020	34.9457	10
scaffold_64537_1864	41.1047	10
scaffold_14255_2890	41.1047	10
scaffold_7223_2548	42.7767	10
scaffold_18203_3098	42.7767	10
scaffold_18203_3115	42.7767	10
uneak_496042	42.7767	10
uneak_7111022	43.6124	10
scaffold_29399_427	43.6124	10
scaffold_9681_3143	43.891	10
scaffold_70180_394	43.891	10
scaffold_10256_1367	43.891	10
uneak_39133025	43.891	10
scaffold_31291_1978	43.891	10
uneak_44009040	43.891	10
SCF7569	45.2841	10
uneak_33605040	46.3985	10
scaffold_46664_2463	46.3985	10
scaffold_16458_4547	47.2342	10
uneak_39860050	47.2342	10
uneak_23433037	47.2342	10
uneak_17356038	47.2342	10
uneak_3240024	47.2342	10
scaffold_9954_2540	47.2342	10
scaffold_78973_276	47.2342	10
uneak_48432020	49.4641	10
scaffold_43599_778	49.4641	10
uneak_48183031	49.4641	10
scaffold_75617_1013	50.5785	10
scaffold_46144_2727	52.2504	10
uneak_39211045	52.2504	10
scaffold_5638_9005	52.2504	10
scaffold_215093_133	52.2504	10
scaffold_46144_2472	52.2504	10
scaffold_173777_48	52.2504	10
scaffold_31484_2758	52.2504	10
SCF82535	54.2011	10
uneak_44273025	54.2011	10
scaffold_39489_1268	54.2011	10
uneak_9575053	55.873	10
scaffold_19499_3539	55.873	10
scaffold_6929_8428	58.6614	10
uneak_32213053	58.6614	10
scaffold_4545_1974	59.2185	10
scaffold_4545_1993	59.2185	10
scaffold_28423_2322	60.3329	10
scaffold_38606_2357	60.3329	10
scaffold_141834_282	60.3329	10
scaffold_50932_1681	61.1686	10
scaffold_141834_295	61.1686	10
uneak_49192053	61.1686	10
scaffold_29128_891	61.4368	10
scaffold_29128_892	61.4368	10
scaffold_21402_3106	67.0305	10
uneak_34424059	67.0305	10
scaffold_4207_3561	69.2604	10
uneak_9517033	69.2604	10
scaffold_54475_192	71.2911	10
scaffold_110582_149	71.4285	10
scaffold_54304_23	73.8565	10
scaffold_3376_7137	78.0445	10
uneak_35664013	78.0445	10
scaffold_21784_2125	78.0445	10
scaffold_21784_3930	78.0445	10
scaffold_33247_2083	81.6645	10
scaffold_158708_249	81.6645	10
uneak_34645022	81.6645	10
uneak_14644015	82.5002	10
scaffold_11845_6550	82.5002	10
scaffold_817_7023	84.1722	10
uneak_23862043	84.1722	10
scaffold_10518_1181	84.1722	10
uneak_45002063	84.1722	10
uneak_9571049	85.2864	10
ct38401	85.2864	10
scaffold_22330_2675	0	11
scaffold_5568_939	0	11
uneak_24358052	0	11
scaffold_8763_1070	0	11
scaffold_30694_2957	1.11439	11
scaffold_31700_3277	1.11439	11
SCF72209	3.34427	11
scaffold_37645_1131	3.34427	11
scaffold_4468_1909	3.34427	11
uneak_43653017	3.34427	11
scaffold_42434_379	4.73738	11
scaffold_31556_1150	6.96727	11
scaffold_46525_833	6.96727	11
uneak_34649039	6.96727	11
scaffold_31556_1282	6.96727	11
scaffold_59303_103	8.91812	11
scaffold_59303_107	8.91812	11
scaffold_3933_67	9.19667	11
uneak_14692060	9.19667	11
uneak_21740045	9.19667	11
uneak_11124042	9.19667	11
scaffold_15430_5733	9.75209	11
scaffold_155_11484	12.2601	11
uneak_40910042	12.2601	11
scaffold_19277_1566	12.2601	11
uneak_37449043	12.2601	11
scaffold_42400_501	12.2601	11
scaffold_9915_5880	12.2601	11
scaffold_125_21064	15.8876	11
scaffold_125_21075	15.8876	11
scaffold_125_21038	15.8876	11
scaffold_125_21110	15.8876	11
scaffold_122563_322	16.1914	11
uneak_33379057	22.6078	11
uneak_25235047	22.6078	11
scaffold_57381_849	22.6078	11
scaffold_7574_4547	24.3585	11
scaffold_7574_4588	24.3585	11
scaffold_85013_1295	24.4943	11
uneak_26690020	27.2028	11
scaffold_24233_376	28.5959	11
scaffold_19468_3891	28.5959	11
uneak_47721035	28.5959	11
scaffold_5550_5713	30.2678	11
uneak_8878018	30.2678	11
scaffold_4768_9292	31.1036	11
scaffold_43797_884	32.4967	11
scaffold_2729_8402	35.5646	11
uneak_28207015	35.5646	11
scaffold_113473_311	35.5646	11
scaffold_57488_1708	35.5646	11
SCF81294	36.9577	11
SCF81294.1	37.5148	11
uneak_37848015	38.9055	11
scaffold_10340_5422	38.9055	11
scf3072b	38.9055	11
scaffold_70819_248	39.1841	11
scaffold_14916_2838	39.1841	11
uneak_47898032	39.1841	11
scaffold_18944_2759	40.0198	11
scaffold_58982_213	41.0426	11
scaffold_4803_6092	41.1639	11
SCF64185	46.2825	11
scaffold_29426_721	46.2825	11
scaffold_29426_748	46.2825	11
scaffold_11935_885	47.6756	11
scaffold_11935_898	47.6756	11
scaffold_13211_6511	47.6756	11
scaffold_6680_3258	47.6756	11
scaffold_8503_4247	48.5114	11
scaffold_42138_168	48.5114	11
scaffold_8503_2095	48.5114	11
uneak_2530030	49.9035	11
scaffold_2044_5981	49.9035	11
uneak_24305044	50.4606	11
scaffold_32485_3398	50.4606	11
scaffold_7181_4291	51.2962	11
scaffold_7181_4292	51.2962	11
uneak_8844064	51.2962	11
scaffold_73369_127	51.2962	11
scaffold_40899_2290	51.2962	11
uneak_8190031	51.2962	11
uneak_44300063	51.2962	11
SCF183590	51.2962	11
scaffold_155461_120	51.2962	11
scaffold_155461_132	51.2962	11
scaffold_75872_1296	51.2962	11
scaffold_75872_1335	51.2962	11
SCF21596	54.639	11
scaffold_112692_697	54.639	11
uneak_38076027	54.639	11
scaffold_49289_770	57.4267	11
scaffold_49289_590	57.4267	11
scaffold_91186_478	60.2151	11
scaffold_16331_1181	60.2151	11
uneak_1812059	60.2151	11
scaffold_16331_1770	60.2151	11
scaffold_33043_2724	62.166	11
scaffold_25880_3450	64.1153	11
SCF132506	64.1153	11
scaffold_3740_7926	64.1153	11
uneak_20651060	66.8809	11
scaffold_702_3686	66.8809	11
uneak_16417038	66.8809	11
scaffold_177069_72	66.8809	11
scaffold_73693_498	66.8809	11
scaffold_51138_759	66.8809	11
SCF123189	66.8809	11
scaffold_173777_36	67.438	11
scaffold_41512_1102	67.438	11
uneak_23171044	67.438	11
uneak_11655059	67.438	11
scaffold_95677_941	69.1099	11
scaffold_231_5020	69.1099	11
scaffold_196907_95	69.1099	11
scaffold_196907_128	69.1099	11
scaffold_55939_484	69.9457	11
uneak_24062041	70.7814	11
scaffold_2919_1805	70.7814	11
scaffold_117882_187	72.7322	11
uneak_28517032	72.7322	11
uneak_21550038	73.5679	11
scaffold_44881_490	73.5679	11
uneak_39255060	73.5679	11
scaffold_50416_504	73.5679	11
scaffold_120192_162	73.5679	11
scaffold_120192_195	73.5679	11
scaffold_59697_1170	73.5679	11
uneak_45201053	73.5679	11
scaffold_117882_303	73.5679	11
scaffold_112006_715	76.1422	11
uneak_39527016	76.1422	11
scaffold_80880_198	76.2436	11
scaffold_15089_3672	77.3323	11
scaffold_15089_3677	77.3323	11
scaffold_15623_4581	77.3323	11
uneak_11100050	77.3323	11
uneak_2252038	77.3323	11
scaffold_47109_461	77.3323	11
scaffold_68927_461	77.5587	11
uneak_33919033	77.5587	11
uneak_15973022	87.1452	11
uneak_44673049	87.1452	11
scaffold_71851_333	87.1452	11
uneak_19970021	87.1452	11
uneak_18078037	87.1452	11
scaffold_101679_385	88.2596	11
uneak_34198015	88.2596	11
uneak_20890041	89.9316	11
scaffold_24931_474	89.9316	11
uneak_3457047	91.3246	11
scaffold_292_10167	91.3246	11
scaffold_2298_11891	91.3246	11
uneak_16678031	91.3246	11
scaffold_2298_11944	91.3246	11
scaffold_20065_1644	95.5125	11
uneak_32859055	95.5125	11
scaffold_123424_120	95.5125	11
scaffold_54241_922	95.5125	11
scaffold_40708_1130	95.5125	11
scaffold_109495_451	95.5125	11
scaffold_6860_1227	95.5125	11
scaffold_13856_331	0	12
scaffold_40876_1293	0	12
scaffold_1495_4651	0	12
uneak_38117023	0	12
SSRct140233	0	12
scaffold_1807_2514	4.18776	12
Ig28559a	4.18776	12
SCF28279	4.18776	12
SCF160663	6.12436	12
SSRct174735	7.79288	12
scf6355	7.79288	12
scaffold_107680_766	8.58728	12
uneak_7804049	8.58728	12
scaffold_54287_1242	8.58728	12
scaffold_16656_4281	9.42943	12
scaffold_7243_8002	17.5698	12
uneak_27866046	17.5698	12
scaffold_58873_1818	22.2405	12
scaffold_15719_4753	22.5484	12
scaffold_104350_512	27.368	12
scaffold_14273_430	27.368	12
uneak_23416026	27.368	12
uneak_22276062	27.368	12
scaffold_48814_2384	31.5054	12
scaffold_12293_4304	31.5054	12
scaffold_12293_4171	31.7839	12
uneak_10895037	31.7839	12
scaffold_23551_1829	36.8147	12
scaffold_3286_6991	36.8147	12
scaffold_3286_7018	36.8147	12
scaffold_41247_1380	40.7032	12
scaffold_26512_1632	41.8133	12
uneak_29095048	41.8133	12
uneak_46911018	41.8133	12
scaffold_37347_1223	41.8133	12
scaffold_58572_1755	41.8133	12
scaffold_31487_1828	41.8133	12
scaffold_75253_1014	42.0918	12
uneak_29754047	42.0918	12
scaffold_90506_813	42.0918	12
scaffold_90506_779	42.0918	12
scaffold_58572_1459	42.0918	12
scaffold_31487_1792	42.0918	12
scaffold_3092_8217	45.4394	12
uneak_2346055	45.4394	12
scaffold_3092_8276	45.4394	12
scaffold_607_8281	45.4394	12
SCF190609	45.9966	12
scaffold_68603_1565	46.8321	12
uneak_45929055	46.8321	12
SCF46588	46.8321	12
SCF98180	46.8321	12
scaffold_11983_1327	46.8321	12
SCF46588.1	46.8321	12
scaffold_2600_3710	49.0592	12
uneak_11480032	49.0592	12
uneak_23371058	49.0592	12
scaffold_1179_7946	49.0592	12
uneak_2276046	49.0592	12
scaffold_23451_2236	49.0592	12
scaffold_36869_918	51.2891	12
scaffold_50614_1897	51.2891	12
scaffold_26020_1654	51.2891	12
uneak_9809038	51.5677	12
uneak_1114040	51.5677	12
uneak_28311018	52.1248	12
scaffold_3221_3047	52.1248	12
scaffold_45860_1257	52.1248	12
scaffold_36157_874	53.7966	12
scaffold_72236_1066	53.7966	12
uneak_15423059	53.7966	12
uneak_28235039	53.7966	12
scaffold_17897_3881	53.7966	12
uneak_14863061	53.7966	12
scaffold_6159_7441	54.0746	12
ct26877	59.9511	12
uneak_4411040	59.9511	12
scaffold_12499_511	59.9511	12
uneak_46457053	59.9511	12
scaffold_40948_2457	60.2297	12
uneak_45263054	60.2297	12
scaffold_40948_2525	60.2297	12
scaffold_47067_2449	61.9016	12
scaffold_10505_235	61.9016	12
scaffold_10505_3543	61.9016	12
uneak_38598062	61.9016	12
scaffold_25205_1377	61.9016	12
scaffold_85066_171	61.9016	12
scaffold_57178_807	61.9016	12
scaffold_57178_817	61.9016	12
SCF16166	61.9016	12
scaffold_84167_981	64.9695	12
scaffold_28880_991	64.9695	12
scaffold_2841_5253	64.9695	12
scaffold_1802_4846	64.9695	12
scaffold_2841_1842	64.9695	12
scaffold_86951_179	65.5267	12
uneak_15819059	65.5267	12
scaffold_82930_73	65.5267	12
scaffold_18939_1669	66.6408	12
scaffold_10720_1491	67.7552	12
uneak_21081042	67.7552	12
uneak_15273024	67.7552	12
uneak_7316046	67.7552	12
scaffold_49344_1877	67.7552	12
scaffold_49344_1920	67.7552	12
uneak_10505042	67.7552	12
scaffold_66294_1225	67.7552	12
scaffold_49717_1688	67.7552	12
uneak_41453020	68.8695	12
uneak_42014058	68.8695	12
scaffold_125689_284	68.8695	12
scaffold_39644_1773	68.8695	12
scaffold_131296_281	68.8695	12
uneak_43868031	68.8695	12
scaffold_23507_302	69.7053	12
uneak_26617048	69.7053	12
uneak_3186055	69.7053	12
scaffold_50499_1887	69.7053	12
scaffold_6589_6692	69.7053	12
scaffold_6589_6709	69.7053	12
scaffold_43714_2328	71.3772	12
scaffold_116054_70	71.3772	12
uneak_15390017	71.3772	12
scaffold_6429_3472	71.3772	12
scaffold_6429_3509	71.3772	12
scaffold_43714_2488	71.3772	12
uneak_32858061	71.3772	12
scaffold_27584_1015	71.3772	12
uneak_1613040	71.3772	12
scaffold_11110_3086	71.3772	12
uneak_10792015	71.3772	12
scaffold_143889_97	71.3772	12
scaffold_85482_682	71.3772	12
scaffold_27584_917	71.3772	12
uneak_44505039	72.2129	12
scaffold_63948_1438	72.2129	12
uneak_37197033	72.4915	12
scaffold_203797_24	72.4915	12
scaffold_42513_141	73.3272	12
uneak_35823041	73.3272	12
uneak_30044046	73.8844	12
uneak_41173036	73.8844	12
scaffold_33010_3377	73.8844	12
scaffold_95983_59	73.8844	12
scaffold_95983_82	73.8844	12
scaffold_22616_3366	73.8844	12
SCF38942	81.178	12
scaffold_45575_109	81.178	12
scaffold_38858_703	81.178	12
scaffold_5160_1395	83.4079	12
scaffold_5160_1428	83.4079	12
scaffold_82644_758	85.0798	12
uneak_49650017	85.0798	12
scaffold_16770_2806	85.0798	12
scf79c	85.3652	12
scaffold_91065_549	92.3676	12
scaffold_18911_3194	92.3676	12
scaffold_18911_3239	92.3676	12
scaffold_75617_1047	97.9616	12
uneak_27036050	97.9616	12
scaffold_14744_4094	97.9616	12
scaffold_16876_1110	98.7973	12
scaffold_3883_6094	98.7973	12
uneak_33716035	98.7973	12
uneak_14096055	99.0759	12
scaffold_61581_474	99.0759	12
uneak_25130029	99.3487	12
scaffold_152073_130	108.358	12
scaffold_152073_132	108.358	12
scaffold_5172_4457	108.358	12
uneak_35662057	108.358	12
scaffold_39268_2552	108.358	12
uneak_46492053	110.867	12
scaffold_18697_5303	110.867	12
scaffold_220195_103	113.376	12
scaffold_62488_1988	113.376	12
scaffold_51144_289	119.252	12
uneak_46726050	119.252	12
scaffold_3103_2792	119.252	12
scaffold_88516_368	119.252	12
scaffold_88516_378	119.252	12
SCF3191	119.252	12

## Sheet: AddTable_2.Paternal_bin_map
Additional Table 2. Paternal Bin Map. This map represents the final cranberry linkage bin map forGH135 genotype containing 2021 uniparental markers (AAAB) after bin mapping using the MST algorithm which corrected for genotyping errors and missing data, identical markers discarded at the beggining were added at the end.
*Markers in the same position represent the same bin
Locus	Position	LG
scaffold_86480_585	0	1
uneak_12074033	0	1
scaffold_35593_3209	0	1
scaffold_14647_1415	0	1
uneak_1681047	0	1
uneak_1384040	0.279895	1
scaffold_155015_128	0.56001	1
uneak_49024047	0.56001	1
scaffold_34330_3092	0.56001	1
uneak_9473042	0.56001	1
scaffold_3011_100	4.20793	1
scaffold_64976_957	4.20793	1
uneak_43257053	4.20793	1
SCFF23691	6.23162	1
scaffold_32412_3402	8.53622	1
scaffold_32412_3424	8.53622	1
scaffold_48000_2086	8.53622	1
scaffold_15885_2425	8.53622	1
uneak_20363018	14.4459	1
scaffold_120913_429	14.4459	1
scaffold_12871_3707	14.7261	1
uneak_37378037	14.7261	1
scaffold_120913_200	14.7261	1
scaffold_23231_3533	15.566	1
scaffold_22372_4239	15.566	1
scaffold_13178_3716	16.0982	1
SCF120052	24.5808	1
SCF30816	24.8593	1
SCF3362	24.8593	1
scaffold_4295_3439	25.1394	1
uneak_15148048	25.1394	1
scaffold_57438_750	25.1394	1
uneak_34572026	25.1394	1
scaffold_105165_459	26.5399	1
scaffold_105165_468	26.5399	1
scaffold_74837_396	26.5399	1
scaffold_20176_1206	29.344	1
uneak_10583024	29.344	1
scaffold_83550_1274	29.344	1
uneak_46404059	29.344	1
SCF11186	29.6241	1
uneak_18596024	29.6241	1
scaffold_77055_270	29.6241	1
scaffold_5299_7068	29.6241	1
uneak_36297051	29.6241	1
scaffold_208552_89	30.4644	1
uneak_46661041	30.4644	1
uneak_11462040	30.4644	1
scaffold_4180_1919	32.1457	1
scaffold_4180_1926	32.1457	1
scaffold_9812_7345	33.2663	1
scaffold_35108_2080	33.2663	1
scaffold_4184_766	33.2663	1
scaffold_62701_531	35.7738	1
uneak_7287024	35.7738	1
uneak_48184036	35.7738	1
uneak_20677041	38.2968	1
scaffold_119621_277	42.5084	1
uneak_9799014	42.5084	1
uneak_34239032	42.5084	1
scaffold_24204_1142	42.7885	1
scaffold_24204_1211	42.7885	1
scaffold_81148_991	46.1549	1
uneak_7610063	48.9512	1
scaffold_2511_7388	48.9512	1
scaffold_38000_2149	48.9512	1
SCF102347	52.3046	1
scaffold_56373_2256	52.3046	1
uneak_42934028	52.3046	1
scaffold_120553_193	52.3046	1
uneak_9234040	52.3046	1
scaffold_8_9904	52.3046	1
scaffold_25405_908	52.602	1
uneak_10945059	55.9511	1
scaffold_3218_528	55.9511	1
scaffold_23359_736	56.7915	1
scaffold_87722_519	57.9121	1
scaffold_87722_526	57.9121	1
242569_K70	60.9967	1
scaffold_86009_769	60.9967	1
scaffold_29472_3905	60.9967	1
uneak_36590031	60.9967	1
scaffold_1845_9975	61.8356	1
scaffold_3916_4622	61.8356	1
uneak_32118016	61.8356	1
scaffold_4585_4746	61.8356	1
uneak_18673044	65.7653	1
scaffold_36507_2247	65.7653	1
scaffold_3828_4011	68.2884	1
scaffold_15191_1140	68.2884	1
scaffold_2191_10864	69.1248	1
scaffold_4719_7228	69.1248	1
uneak_30023042	69.1248	1
scaffold_9500_1042	69.4049	1
scaffold_9500_1026	69.4049	1
scaffold_4040_6982	69.9651	1
uneak_40257024	70.2453	1
scaffold_9479_2935	70.2453	1
scaffold_60209_1652	76.155	1
scaffold_106934_593	76.155	1
uneak_24848051	76.155	1
uneak_1971048	76.9954	1
scaffold_8765_2444	76.9954	1
uneak_35538037	76.9954	1
scaffold_8765_4335	76.9954	1
scaffold_6701_1445	77.5556	1
scaffold_6701_1485	77.5556	1
uneak_38652048	77.5556	1
scaffold_56836_1478	78.1159	1
scaffold_56836_1453	78.1159	1
scaffold_26473_2692	80.0777	1
uneak_8194059	80.0777	1
scaffold_79987_712	81.1983	1
scaffold_132563_418	83.4245	1
scaffold_8881_6460	83.9734	1
uneak_19638045	83.9734	1
uneak_2452039	84.2807	1
scaffold_5367_5675	84.2807	1
scaffold_34680_462	84.2807	1
scaffold_87870_102	84.2807	1
scaffold_68972_1228	84.5609	1
scaffold_68972_1139	84.5609	1
scaffold_67859_386	84.5609	1
scaffold_67859_401	84.5609	1
uneak_9211027	84.841	1
uneak_25213046	84.841	1
scaffold_29633_279	84.841	1
scaffold_92811_1082	84.841	1
scaffold_78615_581	84.841	1
scaffold_63947_427	84.841	1
scaffold_29480_3099	84.841	1
SCF3914	84.841	1
scaffold_170652_201	85.9611	1
scaffold_68072_794	85.9611	1
scaffold_44200_496	85.9611	1
uneak_32184022	85.9611	1
scaffold_156331_52	86.2412	1
scaffold_1066_239	86.2412	1
uneak_35703048	86.2412	1
scaffold_105587_462	86.2412	1
scaffold_26352_1385	86.2412	1
uneak_34756058	86.2412	1
uneak_16425031	86.5213	1
scaffold_94806_161	86.5213	1
scaffold_51715_1701	86.5213	1
scaffold_21943_4548	86.8014	1
uneak_48818016	86.8014	1
scaffold_4527_522	86.8014	1
scaffold_62603_729	86.8014	1
scaffold_13815_1292	86.8014	1
uneak_12096061	86.8014	1
scaffold_10692_6622	87.0815	1
scaffold_3398_4590	87.0815	1
uneak_38848029	89.0433	1
scaffold_1696_10596	89.0433	1
uneak_38847030	89.0433	1
scaffold_37334_3131	89.0433	1
scaffold_45513_1234	89.0433	1
scaffold_64688_441	91.8473	1
uneak_36343041	91.8473	1
uneak_14195053	91.8473	1
scaffold_51953_256	91.8473	1
scaffold_64688_510	92.9654	1
scaffold_58422_200	92.9654	1
scaffold_5536_5875	93.2455	1
scaffold_5536_5876	93.2455	1
uneak_12098056	93.2455	1
uneak_24168052	93.2455	1
uneak_37832039	96.3307	1
scaffold_31849_429	96.3307	1
scaffold_131775_75	97.4513	1
uneak_33007058	97.4513	1
scaffold_205740_92	97.4513	1
scaffold_40397_985	98.2917	1
uneak_32343044	99.1313	1
scaffold_426_4354	99.1313	1
scaffold_22637_3414	99.1313	1
scaffold_1443_11261	99.9717	1
scaffold_32098_1940	100.812	1
scaffold_11223_2137	101.933	1
scaffold_144559_382	101.933	1
scaffold_35569_2846	101.933	1
scaffold_35569_2896	101.933	1
uneak_25281026	105.017	1
scaffold_5_30366	105.017	1
scaffold_25619_855	105.017	1
ct554441	106.418	1
scaffold_71113_927	108.099	1
uneak_39367060	108.099	1
scaffold_71113_855	108.099	1
scaffold_32919_317	110.341	1
scaffold_119801_313	112.023	1
scaffold_9160_2381	112.023	1
uneak_32907015	112.023	1
uneak_11275021	112.023	1
scaffold_9160_2298	112.023	1
scaffold_26476_4152	112.023	1
uneak_13905064	112.303	1
scaffold_26476_4041	112.303	1
scaffold_9628_2504	114.545	1
uneak_14403043	114.545	1
scaffold_9628_2399	114.545	1
scaffold_53968_1035	115.946	1
uneak_46696019	115.946	1
scaffold_91922_277	118.75	1
scaffold_7138_265	118.75	1
scaffold_7138_293	118.75	1
scaffold_27699_4259	118.75	1
uneak_37639034	118.75	1
scaffold_65323_1295	120.151	1
uneak_428046	120.151	1
scaffold_65323_1244	120.151	1
scaffold_76130_520	121.272	1
uneak_34955023	121.272	1
scaffold_16810_3636	122.953	1
uneak_29986046	122.953	1
scaffold_8624_6846	122.953	1
scaffold_16810_3436	122.953	1
SCF4386	122.953	1
scaffold_109849_178	122.953	1
uneak_46171060	0	2
scaffold_17979_5552	0	2
scaffold_8645_1830	0	2
scaffold_82368_1230	5.90959	2
uneak_32501060	5.90959	2
uneak_2211042	7.86897	2
scaffold_10622_4570	8.14254	2
scaffold_10622_4603	8.14254	2
SCF141794	8.14254	2
SCF141794.1	8.14254	2
scaffold_6392_7385	8.14254	2
scaffold_30133_3150	8.70278	2
scaffold_33471_2525	8.70278	2
scaffold_22901_1940	9.82315	2
uneak_35370035	9.82315	2
scaffold_66167_373	10.873	2
scaffold_66167_381	10.873	2
scaffold_15282_3831	10.9776	2
uneak_35446050	12.4471	2
scaffold_30888_868	12.4471	2
scaffold_95992_729	12.4471	2
scaffold_46488_1151	13.848	2
uneak_19681031	13.848	2
scaffold_58637_256	20.897	2
uneak_18639033	20.897	2
scaffold_13401_1927	20.897	2
uneak_49572033	20.897	2
scaffold_3671_8042	20.897	2
scaffold_21661_1873	21.4572	2
uneak_11821014	21.4572	2
uneak_7882017	21.4572	2
scaffold_76736_1131	21.4572	2
uneak_21647064	21.7373	2
scaffold_50629_59	21.7373	2
scaffold_122027_478	23.6991	2
scaffold_7669_6864	25.3804	2
scaffold_7669_6869	25.3804	2
scaffold_9595_7371	25.3804	2
scaffold_85829_1239	25.9407	2
scaffold_16179_4036	26.5009	2
scaffold_82728_337	26.5009	2
scaffold_9808_3404	29.0241	2
uneak_33709055	29.0241	2
uneak_10797035	29.8645	2
scaffold_65833_1786	29.8645	2
scaffold_37379_861	30.7024	2
uneak_17150019	30.7024	2
uneak_43382014	30.7024	2
scaffold_28071_2527	33.5065	2
scaffold_1182_9666	34.6271	2
uneak_44886026	34.6271	2
uneak_42571039	36.8695	2
scaffold_15337_2260	36.8695	2
scaffold_15337_2132	36.8695	2
uneak_1966029	37.4297	2
scaffold_16541_4957	37.4297	2
scaffold_16548_4022	37.4297	2
scaffold_87539_1023	37.4297	2
scaffold_87539_983	37.4297	2
scaffold_16541_2946	37.4297	2
SCF125667	39.9442	2
scaffold_57144_1671	39.9442	2
scaffold_1569_1562	41.3451	2
scaffold_64091_1003	41.3451	2
uneak_10596022	41.3451	2
uneak_44333062	41.3451	2
scaffold_18136_2299	41.6252	2
scaffold_145748_217	42.1854	2
scaffold_28640_2400	42.1854	2
uneak_46229058	42.1854	2
scaffold_64060_1916	42.1854	2
scaffold_6444_4003	42.1854	2
uneak_27311063	42.1854	2
scaffold_57248_610	43.3061	2
scaffold_62586_1474	44.4267	2
uneak_11432022	44.4267	2
scaffold_27196_4038	44.4267	2
scaffold_59431_1002	44.4267	2
uneak_42410028	44.4267	2
scaffold_33914_306	47.2308	2
scaffold_12515_2385	47.2308	2
scaffold_12515_2362	47.2308	2
scaffold_48048_1608	51.6984	2
scaffold_7702_6276	52.2724	2
uneak_40384017	52.2724	2
SSRct155461	52.2724	2
scaffold_1741_1883	52.2724	2
uneak_48959026	56.191	2
uneak_6634027	56.191	2
scaffold_12794_3674	59.006	2
uneak_37916025	59.006	2
scaffold_1783_11412	59.006	2
scaffold_10842_3283	59.8464	2
scaffold_5976_6782	60.6868	2
uneak_48739031	60.6868	2
scaffold_56893_1962	66.3083	2
scaffold_51254_1480	66.3083	2
scaffold_116176_272	69.1046	2
scaffold_116176_140	69.1046	2
scaffold_54731_1330	69.6725	2
scaffold_67934_527	69.6725	2
scaffold_14052_6230	74.4489	2
uneak_24673061	74.4489	2
scaffold_5293_2250	79.5065	2
uneak_28192032	79.5065	2
scaffold_18165_2403	81.4548	2
scaffold_4235_7663	81.4548	2
scaffold_18165_2517	81.4548	2
scaffold_59091_194	85.1019	2
scaffold_2905_4757	85.1019	2
uneak_50144019	85.1019	2
scaffold_4009_5196	85.1019	2
scaffold_4009_1688	85.1019	2
uneak_35286030	85.1019	2
SCF77376	85.1019	2
SCF965	86.2225	2
scaffold_20344_4796	86.2225	2
uneak_43879059	89.0252	2
scaffold_5355_5345	92.0727	2
scaffold_5355_5289	92.0727	2
uneak_3376059	94.9139	2
scaffold_214_19356	94.9139	2
scaffold_14212_2887	94.9139	2
uneak_21520043	94.9139	2
scaffold_83870_340	94.9139	2
scaffold_2541_856	94.9139	2
scaffold_28974_3302	94.9139	2
scaffold_63852_1018	95.194	2
scaffold_10676_6243	95.194	2
uneak_35830017	95.194	2
scaffold_36026_1605	95.194	2
scaffold_79510_407	95.194	2
SCF149976	95.194	2
scaffold_38482_1050	95.194	2
scaffold_776_13957	0	3
SCF58861	0	3
contig480Fb	0.293621	3
NA172	2.8007	3
SCF162565	2.8007	3
scaffold_194092_103	4.48201	3
scaffold_199587_137	4.48201	3
scaffold_199587_182	4.48201	3
uneak_8701029	4.48201	3
uneak_16956052	4.48201	3
scaffold_8555_7284	4.48201	3
scaffold_8555_7312	4.48201	3
scaffold_83331_243	4.78109	3
uneak_21057029	4.78109	3
scaffold_22114_4204	8.40992	3
scaffold_21807_2280	10.3717	3
uneak_38719043	10.3717	3
scaffold_1499_11576	12.0143	3
scaffold_57793_951	12.0143	3
uneak_3497046	12.0143	3
uneak_11960058	17.0535	3
scaffold_41493_2983	17.885	3
SCF157992	18.2306	3
scaffold_57061_1255	18.2306	3
scaffold_28523_940	18.7908	3
uneak_19819063	18.7908	3
scaffold_7771_2057	18.7908	3
uneak_25278013	24.6937	3
scaffold_1637_7350	24.6937	3
scaffold_20885_4545	27.4642	3
uneak_29000017	27.4642	3
uneak_970053	27.4642	3
scaffold_41055_2501	27.7778	3
scaffold_743_1726	27.7778	3
scaffold_41055_2497	28.0579	3
uneak_42912036	28.6182	3
scaffold_10155_3218	28.6182	3
scaffold_267_5809	28.8983	3
SCF85773	29.1784	3
scf142e	29.1784	3
scaffold_72821_1430	29.1784	3
uneak_15295057	29.1784	3
scaffold_115971_74	43.2651	3
uneak_32681061	43.5452	3
uneak_34643044	43.5452	3
scaffold_8068_4262	43.5452	3
uneak_41405049	44.6658	3
uneak_25295051	44.6658	3
uneak_43320020	45.2261	3
scaffold_49385_369	45.2261	3
scaffold_49385_464	45.2261	3
uneak_35683025	45.2261	3
scaffold_12440_4793	45.5114	3
uneak_43573036	45.5114	3
scaffold_12440_4869	45.5114	3
scaffold_40993_3056	48.8721	3
scaffold_43967_1194	48.8721	3
scaffold_18271_1059	48.8721	3
scaffold_46400_1023	48.8721	3
uneak_37560052	48.8721	3
scaffold_43967_1301	49.4323	3
scaffold_61162_718	49.9926	3
scaffold_42742_163	49.9926	3
uneak_36965048	49.9926	3
scaffold_10536_5013	51.1124	3
uneak_3682048	51.1124	3
uneak_44023053	51.1124	3
scaffold_27872_1456	51.1124	3
scaffold_14492_5182	51.3925	3
scaffold_14492_5220	51.3925	3
scaffold_3243_9609	51.9528	3
scaffold_158866_55	51.9528	3
scaffold_57453_1060	52.2329	3
uneak_16536009	52.2329	3
uneak_9683019	52.7931	3
uneak_25313054	52.7931	3
scaffold_46451_1146	52.7931	3
scaffold_29047_2076	52.7931	3
scaffold_37792_1500	52.7931	3
scaffold_10160_6524	52.7931	3
uneak_807045	52.7931	3
scaffold_56734_1093	53.3534	3
scaffold_56734_1132	53.3534	3
uneak_8082024	53.3534	3
scaffold_27672_3597	53.3534	3
scaffold_113156_448	53.6335	3
1TRIMCONTIG436904	53.6335	3
uneak_48817030	54.75	3
scaffold_136912_149	54.75	3
scaffold_70042_940	55.8706	3
scaffold_70042_968	55.8706	3
scaffold_82560_930	55.8706	3
scaffold_82560_931	55.8706	3
scaffold_18210_2626	56.9913	3
scaffold_57070_1345	57.8317	3
uneak_15186037	58.6721	3
scaffold_42014_1307	58.6721	3
uneak_15440045	58.6721	3
scaffold_49616_2230	62.32	3
uneak_46316051	62.32	3
uneak_38928051	62.32	3
scaffold_23031_1288	64.2818	3
scaffold_5919_4165	64.2818	3
uneak_13344027	64.2818	3
SCF38340	64.2818	3
scaffold_103107_262	65.9631	3
scaffold_31290_2119	65.9631	3
scaffold_31290_2139	65.9631	3
scaffold_12032_813	68.2055	3
uneak_45639059	68.2055	3
scaffold_39156_1356	72.4171	3
uneak_15428045	72.4171	3
scaffold_37953_2229	73.5378	3
scaffold_55209_1202	73.5378	3
scaffold_37953_2377	73.5378	3
scaffold_95560_861	73.8179	3
uneak_12135049	73.8179	3
scaffold_55209_1342	73.8179	3
scaffold_21244_1604	73.8179	3
uneak_6913050	73.8179	3
scaffold_14619_5062	73.8179	3
uneak_40575061	73.8179	3
scaffold_22746_3852	73.8179	3
scaffold_1220_9016	76.9022	3
uneak_20514031	76.9022	3
scaffold_484_15337	76.9022	3
scaffold_14206_4603	76.9022	3
SCF47809	80.2585	3
scaffold_8209_2932	80.2585	3
uneak_20726044	80.2585	3
scaffold_8873_4025	80.2585	3
scaffold_8209_2945	80.2585	3
scaffold_69546_1416	81.6305	3
uneak_46707022	81.6305	3
scaffold_76462_893	82.4995	3
uneak_48463036	83.3399	3
SCF27755	83.3399	3
uneak_25505052	83.3399	3
scaffold_99457_319	83.3399	3
scaffold_104019_470	85.3017	3
ct04084	85.3017	3
scaffold_77824_1049	85.862	3
uneak_47800040	85.862	3
scf511	86.9823	3
uneak_41555036	88.9427	3
scaffold_128117_440	88.9427	3
scaffold_39193_792	88.9427	3
uneak_20695032	88.9427	3
uneak_22338062	90.624	3
scaffold_12181_4577	90.624	3
uneak_40735062	90.624	3
contig130Fb	90.624	3
scaffold_18448_2692	90.624	3
uneak_44460046	90.624	3
scaffold_10450_6831	0	4
scaffold_10450_6833	0	4
SCF83036	0	4
scaffold_24467_132	0	4
scaffold_217165_17	0	4
uneak_14430058	0	4
scaffold_65696_1602	0	4
scaffold_65696_1625	0	4
uneak_19522037	1.40056	4
scaffold_9495_6545	1.40056	4
uneak_23368051	1.40056	4
scaffold_9495_6618	1.40056	4
scaffold_20725_2352	2.52119	4
uneak_47980020	2.52119	4
scaffold_42523_2226	3.64183	4
uneak_15608021	3.64183	4
scaffold_31187_2503	3.64183	4
scaffold_155464_207	3.64183	4
uneak_35860046	3.64183	4
uneak_9174029	3.64183	4
uneak_44403034	3.64183	4
scaffold_5615_8728	3.92194	4
scaffold_16354_3959	3.92194	4
scaffold_5120_1454	4.48219	4
scaffold_2053_2139	5.04244	4
uneak_15609045	5.04244	4
uneak_1335020	5.04244	4
scaffold_49749_788	5.60269	4
uneak_8297037	5.60269	4
scaffold_15375_4951	5.60269	4
uneak_36752033	5.60269	4
scaffold_10081_5658	7.8382	4
uneak_39402020	7.8382	4
scaffold_68201_613	7.8382	4
scaffold_421_12123	7.8382	4
scaffold_14762_915	8.11831	4
scaffold_14762_927	8.11831	4
scaffold_78204_722	9.56498	4
scaffold_78204_761	9.56498	4
uneak_16329033	9.56498	4
scaffold_14113_5197	10.6385	4
uneak_34184064	10.6385	4
uneak_33870060	10.6385	4
uneak_7794019	10.6385	4
scaffold_54129_1190	10.6385	4
scaffold_42755_973	10.6385	4
scaffold_21976_1734	10.6385	4
scaffold_54129_725	10.6385	4
scaffold_70982_777	17.6846	4
scaffold_90453_158	17.9676	4
scaffold_90453_156	17.9676	4
scaffold_175464_217	17.9676	4
scaffold_128352_198	17.9676	4
scaffold_111265_181	18.5279	4
scaffold_111265_183	18.5279	4
SCF113389	18.5279	4
SCF46739	23.586	4
scaffold_1374_4261	23.586	4
scaffold_4761_4853	24.1463	4
scaffold_4761_4837	24.1463	4
ct52682	24.1463	4
scaffold_13096_1145	24.7065	4
scaffold_20204_2267	24.7065	4
scaffold_13096_1158	24.7065	4
scaffold_95115_668	24.7065	4
scaffold_45151_2781	24.9866	4
uneak_35549016	25.2667	4
uneak_39178044	25.2667	4
scaffold_5952_4592	25.2667	4
uneak_34261014	25.2667	4
scaffold_8860_2059	25.2667	4
scaffold_143372_297	27.8576	4
scaffold_14937_1897	27.9616	4
scaffold_80493_282	29.0609	4
scaffold_3474_6975	29.0609	4
scaffold_15221_2148	30.1315	4
scaffold_15221_2150	30.1315	4
scaffold_62076_862	31.2887	4
uneak_29960045	31.2887	4
scaffold_28222_998	31.2887	4
scaffold_45782_2291	32.6526	4
scaffold_31590_2799	34.0535	4
SCF28100	34.0535	4
scaffold_24358_3519	34.8939	4
scaffold_26143_262	34.8939	4
scaffold_58550_1006	34.8939	4
scaffold_58717_949	35.174	4
uneak_16094050	35.174	4
scaffold_54382_172	35.174	4
scaffold_9081_1399	36.0145	4
uneak_8452041	36.0145	4
scaffold_30082_1361	37.1351	4
uneak_44522056	37.1351	4
scaffold_42834_865	37.1351	4
scaffold_42834_867	37.1351	4
scaffold_25210_859	37.1351	4
scaffold_1228_3985	37.1351	4
scaffold_64658_1073	37.1351	4
uneak_34505029	37.1351	4
scaffold_3760_922	37.1351	4
scaffold_1300_3183	37.1351	4
uneak_13385039	37.1351	4
scaffold_1228_4011	37.1351	4
scaffold_68686_1292	37.1351	4
scaffold_30462_3194	38.2557	4
SCF38553	39.1587	4
scaffold_51514_2267	39.1587	4
scaffold_6043_1675	40.2151	4
scaffold_7544_7265	40.2151	4
uneak_10015024	40.2151	4
scaffold_69505_1274	41.616	4
SCF15845	42.4565	4
scaffold_12301_5325	44.6986	4
SCF194552	44.6986	4
scaffold_43310_811	44.6986	4
uneak_22002054	45.5391	4
scaffold_558_1398	45.5391	4
uneak_28819057	45.5391	4
scaffold_83153_778	47.2204	4
scaffold_41385_1874	47.2204	4
scaffold_7178_4908	47.5005	4
scaffold_8390_6599	47.5005	4
uneak_16883025	47.5005	4
scaffold_953_14029	49.4623	4
scaffold_36277_2655	50.0225	4
uneak_8713043	50.0225	4
uneak_43310027	55.3649	4
scaffold_17932_2821	55.3649	4
scaffold_31313_1900	55.9251	4
uneak_3880026	56.7655	4
scaffold_2746_7470	56.7655	4
scaffold_61487_1101	57.8861	4
scaffold_43230_2294	59.2955	4
scaffold_43230_2312	59.2955	4
scaffold_5443_4548	59.2955	4
scaffold_5443_4559	59.2955	4
scaffold_70138_1273	67.7706	4
uneak_35198030	67.7706	4
SCF49598	71.6758	4
uneak_4459016	71.6758	4
scaffold_3197_1821	71.6758	4
uneak_24376036	75.02	4
scaffold_126864_232	75.02	4
uneak_24994051	75.02	4
scaffold_115_16042	75.5802	4
uneak_19762040	75.5802	4
uneak_2899051	75.5802	4
scaffold_9084_2870	75.5802	4
uneak_40309015	75.5802	4
scaffold_40998_2762	78.3776	4
uneak_37427047	78.3776	4
scaffold_27364_2287	78.3776	4
scaffold_3624_8298	79.4414	4
uneak_15132019	79.4414	4
uneak_35555027	79.4414	4
scaffold_2982_7405	79.7329	4
scaffold_39345_1063	83.9331	4
scaffold_39345_990	83.9331	4
uneak_45033016	83.9331	4
scaffold_20078_1735	85.334	4
uneak_16204047	85.334	4
scaffold_43726_1274	86.1744	4
scaffold_15132_3209	86.1744	4
scaffold_15132_3221	86.1744	4
SCF18363	87.5753	4
scaffold_745_7628	88.9763	4
scaffold_132001_257	90.0969	4
scaffold_132001_262	90.0969	4
SCF29560	91.2175	4
scf26r	91.2175	4
scaffold_105237_497	91.2175	4
uneak_41176014	91.2175	4
uneak_24818021	0	5
scaffold_88570_383	0	5
uneak_16416022	0	5
scaffold_6551_263	0	5
scaffold_17394_239	0	5
uneak_38919041	0	5
scaffold_37436_3330	0	5
scaffold_10939_4664	1.96164	5
scaffold_10939_4669	1.96164	5
uneak_26943041	1.96164	5
scaffold_19553_2642	1.96164	5
scaffold_37498_326	3.64295	5
uneak_3352029	3.64295	5
scaffold_63132_592	3.64295	5
uneak_34022051	3.64295	5
scaffold_68708_1669	3.64295	5
scaffold_56441_2060	3.64295	5
uneak_36294025	3.64295	5
uneak_10268041	3.64295	5
scaffold_40304_1786	5.60474	5
uneak_46697039	5.60474	5
uneak_3313033	5.60474	5
scaffold_38077_2923	6.44516	5
uneak_32632037	6.44516	5
scaffold_11184_1719	7.28557	5
scaffold_79323_408	8.12599	5
scaffold_4259_2131	9.52691	5
scaffold_4259_2134	9.52691	5
scaffold_76745_885	9.52691	5
uneak_22684046	9.52691	5
scaffold_16976_4665	10.0872	5
uneak_15173058	11.2078	5
scaffold_11986_2944	11.2078	5
uneak_46722017	11.2078	5
uneak_41858024	11.2078	5
uneak_8732015	11.2078	5
scaffold_76926_317	11.2078	5
scaffold_11986_5052	11.2078	5
scaffold_40286_2343	11.2078	5
scaffold_40286_2363	11.2078	5
scaffold_6583_2455	11.2078	5
uneak_40540061	11.2078	5
scaffold_24997_3415	11.4879	5
uneak_40762018	11.4879	5
scaffold_225448_45	11.4879	5
uneak_34027054	11.4879	5
scaffold_6658_4711	11.4879	5
uneak_16089047	11.4879	5
SSRct115258	11.4879	5
scaffold_79349_877	11.4879	5
uneak_25769016	12.328	5
scaffold_12152_1265	12.328	5
scaffold_12152_1458	12.328	5
scaffold_4341_8826	14.0093	5
uneak_24163041	14.0093	5
scaffold_4341_8862	14.0093	5
uneak_28868048	14.0093	5
scaffold_48695_1198	14.2894	5
uneak_50168031	14.2894	5
uneak_48961044	14.8497	5
scaffold_16407_552	14.8497	5
scaffold_16407_580	14.8497	5
uneak_34173053	14.8497	5
scaffold_35990_840	15.4099	5
scaffold_11775_216	15.69	5
uneak_33305043	15.69	5
uneak_25059032	15.69	5
scaffold_78373_134	15.69	5
scaffold_19385_4788	15.69	5
scaffold_7045_5048	15.69	5
scaffold_7045_5060	15.69	5
scaffold_13948_3284	15.9653	5
uneak_28139031	15.9653	5
uneak_15292026	15.9653	5
scaffold_4021_7226	19.8937	5
scaffold_1049_8288	19.8937	5
uneak_44218043	19.8937	5
uneak_10725064	19.8937	5
scaffold_90827_659	19.8937	5
scaffold_67861_231	20.454	5
scaffold_33855_167	20.454	5
scaffold_33855_178	20.454	5
scaffold_23278_2834	21.8549	5
scaffold_23278_2854	21.8549	5
scaffold_38137_966	23.2558	5
SCF11431	24.6567	5
308812_K70	24.6567	5
scaffold_128730_239	24.6567	5
scaffold_128730_261	24.6567	5
uneak_21219032	26.0576	5
scaffold_5657_8389	26.0576	5
SCF9068	26.898	5
scaffold_5596_3671	26.898	5
uneak_25923063	29.4156	5
uneak_45147025	29.4156	5
scaffold_20507_5170	29.4156	5
scf9e	29.4156	5
scaffold_75672_1002	30.8165	5
uneak_35368039	30.8165	5
scaffold_9256_1295	32.2175	5
uneak_8767052	32.2175	5
scaffold_9256_1282	32.2175	5
scaffold_81407_1162	32.2175	5
SCF46751	33.6184	5
scaffold_19676_3590	33.6184	5
uneak_11773035	33.6184	5
scaffold_2015_8532	33.6184	5
scaffold_51987_1251	33.6184	5
uneak_42052052	33.6184	5
uneak_32645059	35.2996	5
scaffold_39811_2803	35.5798	5
scaffold_78553_292	35.5798	5
scaffold_39811_2771	35.5798	5
uneak_35728057	35.5798	5
scaffold_297_5525	35.8599	5
uneak_34253047	35.8599	5
scaffold_199512_56	35.8599	5
scaffold_56821_2217	35.8599	5
scaffold_26694_169	35.8599	5
scaffold_53984_166	35.8599	5
scaffold_52837_533	35.8599	5
scaffold_52837_550	35.8599	5
SCF83615	37.5406	5
scaffold_30368_1149	37.5406	5
uneak_43584022	37.5406	5
uneak_23110016	37.5406	5
uneak_22437052	37.5406	5
scaffold_89362_311	37.5406	5
scaffold_37245_881	37.5406	5
scaffold_153763_138	38.381	5
scaffold_4151_2014	38.381	5
scaffold_185667_130	38.381	5
scaffold_17146_4096	38.381	5
scaffold_17146_4078	38.381	5
scaffold_3353_1043	38.6611	5
uneak_48391051	38.6611	5
scaffold_44221_1872	38.6611	5
uneak_4180051	38.6611	5
uneak_16718028	38.6611	5
scaffold_153763_295	38.6611	5
scaffold_113192_301	38.6611	5
scaffold_113192_302	38.6611	5
uneak_29798032	38.6611	5
scaffold_40642_1771	40.6132	5
scaffold_19777_2496	40.6132	5
scaffold_431_10615	40.6132	5
uneak_36137036	40.6132	5
uneak_16746020	40.6132	5
scaffold_2504_10828	40.6132	5
scaffold_11523_4161	40.6132	5
scaffold_2769_3286	40.8933	5
scaffold_19777_2507	40.8933	5
scaffold_218000_24	40.8933	5
scaffold_218000_36	40.8933	5
scaffold_19370_1208	40.8933	5
uneak_40680057	41.1734	5
scaffold_38666_52	41.1734	5
scaffold_33912_3175	41.4535	5
uneak_24043051	41.4535	5
uneak_42898047	42.2939	5
scaffold_19438_3420	42.2939	5
scaffold_31431_336	42.2939	5
scaffold_20881_627	43.4145	5
scaffold_23139_3113	43.4145	5
uneak_10695045	43.4145	5
uneak_28698025	43.4145	5
uneak_1236046	43.4145	5
scaffold_150251_77	43.4145	5
scaffold_150251_118	43.4145	5
scaffold_6777_3329	43.4145	5
scaffold_23139_3388	43.4145	5
scaffold_44031_2073	44.8155	5
scaffold_44031_2119	44.8155	5
scaffold_43157_898	44.8155	5
uneak_2954040	44.8155	5
scaffold_29987_810	46.2164	5
uneak_47250036	46.2164	5
scaffold_4687_1875	46.2164	5
uneak_27042044	46.2164	5
scaffold_36567_464	46.2164	5
scaffold_29987_563	46.7766	5
scaffold_71631_1225	46.7766	5
uneak_38923019	46.7766	5
scaffold_3215_3187	46.7766	5
uneak_46516043	46.7766	5
uneak_24599033	48.5063	5
scaffold_18076_2607	48.5063	5
uneak_34495048	48.5063	5
ct39031	50.6989	5
uneak_15297025	50.6989	5
scaffold_15701_2749	50.6989	5
scaffold_52279_517	50.979	5
uneak_16535017	51.2591	5
scaffold_18127_3633	51.2591	5
uneak_47705059	51.2591	5
uneak_43582024	51.8194	5
scaffold_98542_146	51.8194	5
scaffold_151939_145	52.6598	5
scaffold_199861_123	52.6598	5
scaffold_199861_167	52.6598	5
scaffold_51256_1213	52.6598	5
scaffold_25615_186	54.9022	5
uneak_46082020	56.3031	5
uneak_12010031	57.4238	5
scaffold_6729_2518	57.4238	5
uneak_50594022	61.6252	5
scaffold_15705_4453	61.9151	5
uneak_44591052	61.9151	5
uneak_17122017	61.9151	5
uneak_47777054	61.9151	5
scaffold_1129_1268	61.9151	5
uneak_6671045	64.2112	5
scaffold_9832_4414	64.2112	5
SCF31208	64.4354	5
scaffold_27901_2503	68.6398	5
uneak_33862014	68.6398	5
scaffold_45382_2723	68.6398	5
scaffold_59926_757	72.5675	5
uneak_29475015	72.5675	5
scaffold_33926_2560	72.5675	5
uneak_14849040	72.5675	5
scaffold_47787_264	72.8028	5
uneak_49450034	72.8028	5
scaffold_206_4033	79.2795	5
uneak_48710028	79.2795	5
uneak_35415021	79.5596	5
SCF59035	80.1198	5
scaffold_2738_7184	80.1198	5
SCF32727	81.2405	5
SCF32727.1	81.2405	5
scaffold_2738_7034	81.2405	5
uneak_165022	81.2405	5
SSRct144370	84.0445	5
scaffold_43267_850	87.1296	5
scaffold_96859_244	87.1296	5
scaffold_96859_271	87.1296	5
uneak_7780047	89.6528	5
scaffold_42968_1007	89.6528	5
uneak_26855054	89.6528	5
scaffold_5560_5069	94.71	5
uneak_9412058	94.71	5
SCF28613	94.71	5
scaffold_7054_7090	96.111	5
SSRct153008	96.111	5
scaffold_1585_273	0	6
uneak_16223037	0	6
SCFF192220	0	6
scaffold_53070_1288	0	6
ct31701	2.24189	6
scaffold_30218_1545	2.24189	6
uneak_1375025	2.24189	6
scaffold_30218_1491	2.24189	6
uneak_42088013	2.24189	6
scaffold_32_26095	2.24189	6
scaffold_32_26124	2.24189	6
SCF109269	2.24189	6
SSRct92709	9.54206	6
scaffold_4356_1245	9.54206	6
uneak_9463053	10.9771	6
scaffold_88519_1055	10.9771	6
scf207d	15.7535	6
scaffold_113755_721	21.6626	6
scaffold_113755_679	21.6626	6
scaffold_23572_421	23.9056	6
uneak_32214048	23.9056	6
uneak_18325063	23.9056	6
uneak_36310062	24.1857	6
scaffold_867_9961	24.1857	6
uneak_49761057	24.1857	6
scaffold_11982_2357	24.7459	6
scaffold_35012_2581	24.7459	6
uneak_9131030	26.9883	6
scaffold_190917_76	26.9883	6
scaffold_4933_3414	27.8287	6
scaffold_10077_1787	28.389	6
scaffold_89554_711	29.1345	6
uneak_37511046	29.2587	6
scaffold_27319_2455	30.4702	6
uneak_47106027	30.4702	6
scaffold_11171_3393	30.4702	6
scaffold_11171_3426	30.4702	6
uneak_34617051	30.7503	6
scaffold_153676_312	30.7503	6
uneak_556021	30.7503	6
uneak_9260061	36.9443	6
scaffold_63438_662	36.9443	6
uneak_28642033	37.5045	6
scaffold_2233_7378	37.5045	6
uneak_8198039	37.5045	6
scaffold_39976_482	37.5045	6
uneak_3499025	38.6251	6
scaffold_63438_577	38.6251	6
scaffold_9516_1779	39.4656	6
uneak_37250026	39.4656	6
scaffold_76095_547	41.4195	6
scaffold_119587_525	41.7071	6
scaffold_119587_500	41.7071	6
scaffold_40699_2159	41.7071	6
scaffold_44261_1822	41.7071	6
scaffold_222511_125	41.9872	6
scaffold_40699_2474	42.2673	6
scaffold_19245_2360	42.8275	6
scaffold_26339_305	42.8275	6
scaffold_26339_1806	42.8275	6
scaffold_106588_724	43.9482	6
scaffold_28915_1755	44.7885	6
scaffold_28915_1658	44.7885	6
scaffold_72352_1197	44.7885	6
uneak_35261064	44.7885	6
scaffold_45169_1580	44.7885	6
scaffold_45169_1598	44.7885	6
scaffold_51463_1551	45.0686	6
scaffold_61919_429	45.0686	6
uneak_15437022	45.0686	6
scaffold_55170_281	45.0686	6
uneak_8231057	46.7475	6
scaffold_33632_2407	46.7475	6
scaffold_23771_2193	46.7475	6
uneak_16700050	46.7475	6
scaffold_23771_1614	46.7475	6
scaffold_100544_222	46.7475	6
uneak_38680059	46.7475	6
scaffold_132094_233	46.7475	6
uneak_44848030	46.7475	6
scaffold_72703_1193	46.7475	6
scaffold_38781_1495	46.7475	6
uneak_28856054	46.7475	6
uneak_95038	46.7475	6
uneak_39870057	49.8326	6
scaffold_18775_1385	49.8326	6
scaffold_9477_1301	52.075	6
uneak_21682059	52.075	6
scaffold_66546_1774	53.1957	6
uneak_14875039	53.1957	6
uneak_1171035	54.3163	6
scaffold_11512_5909	55.4369	6
uneak_21038024	55.4369	6
ct27120	56.5576	6
scaffold_25074_4410	57.398	6
uneak_34449040	57.398	6
uneak_23910045	57.398	6
scaffold_17547_2472	58.5186	6
scaffold_17212_5595	59.8817	6
uneak_42825043	59.8817	6
scaffold_30871_2180	61.0396	6
uneak_35804044	61.0396	6
scaffold_510_1791	62.4406	6
uneak_16706030	62.4406	6
uneak_17159040	65.5176	6
scaffold_15732_3879	65.5176	6
scaffold_1420_1047	66.3661	6
uneak_44949036	66.3661	6
scaffold_16215_1454	68.6079	6
uneak_24626035	68.6079	6
scaffold_86283_1191	68.6079	6
scaffold_5577_4817	69.1682	6
uneak_11592047	69.1682	6
scaffold_41120_329	69.1682	6
scaffold_7691_4091	69.4483	6
scaffold_7691_4094	69.4483	6
uneak_44100036	69.4483	6
scaffold_15928_1659	73.9413	6
scaffold_15928_1662	73.9413	6
uneak_34801052	74.0897	6
scaffold_17307_5126	74.2279	6
scaffold_78684_388	77.3944	6
uneak_46651038	77.9726	6
scaffold_101904_419	77.9726	6
scaffold_27578_2451	77.9726	6
scaffold_27578_2464	77.9726	6
scaffold_116484_341	78.2527	6
scaffold_70403_65	78.2527	6
scaffold_119092_456	78.2527	6
scaffold_119092_472	78.2527	6
scaffold_47860_2068	81.3333	6
scaffold_47860_2140	81.3333	6
scaffold_7713_5315	81.3333	6
uneak_22218054	81.3333	6
scaffold_79287_1011	81.3333	6
scaffold_32710_1148	83.0145	6
uneak_9154044	83.0145	6
scaffold_353_1231	83.0145	6
uneak_21417061	83.0145	6
scaffold_71660_1457	85.8181	6
uneak_39353014	85.8181	6
scaffold_125540_134	86.9388	6
scaffold_3470_1989	88.0594	6
uneak_3898025	88.0594	6
scaffold_19887_2473	89.1798	6
uneak_42460048	89.1798	6
scaffold_26783_2090	89.1798	6
uneak_44156039	89.1798	6
uneak_701035	89.1798	6
uneak_21446045	89.74	6
scaffold_18240_848	91.421	6
scaffold_16371_3108	91.421	6
scaffold_4695_5005	91.421	6
scaffold_26522_3191	91.421	6
uneak_43912034	91.421	6
uneak_48186053	91.421	6
scaffold_4059_7006	91.421	6
scaffold_18447_3308	0	7
scaffold_16713_2315	0	7
scaffold_16713_2399	0	7
scaffold_82631_465	0	7
uneak_3494035	0	7
scaffold_1252_3365	3.92702	7
scaffold_2036_6587	3.92702	7
uneak_34680021	3.92702	7
scaffold_2036_6634	3.92702	7
scaffold_30502_3978	5.04766	7
scaffold_12393_6574	5.04766	7
uneak_23003039	5.04766	7
uneak_9561027	5.04766	7
scaffold_20071_618	10.9534	7
uneak_32959016	10.9534	7
SCF36745	13.4766	7
scaffold_148885_273	16.2751	7
scaffold_13223_5230	16.2751	7
scaffold_13223_5370	16.2751	7
scf31h	20.2045	7
scaffold_31412_2217	20.2045	7
uneak_48715038	20.2045	7
uneak_7120021	20.2045	7
scaffold_14227_1780	20.2045	7
uneak_33014036	20.2045	7
SCF25221	23.007	7
scaffold_47665_2055	23.007	7
scaffold_44854_1089	24.346	7
uneak_25930062	24.346	7
scaffold_198_16584	30.289	7
scaffold_285_5082	30.5799	7
uneak_36398021	30.5799	7
SCF116864	30.5799	7
scaffold_48675_2016	36.4405	7
uneak_8107020	36.4405	7
scaffold_806_2844	36.4405	7
scaffold_6921_6346	38.725	7
scaffold_6921_6415	38.725	7
scaffold_46201_1191	41.529	7
scaffold_7473_7195	41.529	7
scaffold_47798_1845	41.529	7
uneak_943048	47.4387	7
scaffold_14682_2458	47.4387	7
uneak_8473023	47.4387	7
SCF34010.1	47.999	7
SSRct147864	49.3999	7
scaffold_196647_87	49.68	7
scaffold_16505_2290	49.68	7
scaffold_16505_2368	49.68	7
scaffold_101413_281	49.9601	7
scaffold_57870_740	49.9601	7
uneak_35347064	49.9601	7
uneak_15347040	50.2403	7
scaffold_41750_1478	50.5204	7
scaffold_73591_960	50.5204	7
scaffold_8129_4864	50.5204	7
uneak_29819036	50.5204	7
scaffold_196647_142	50.8005	7
scaffold_52061_1998	50.8005	7
scaffold_88427_686	51.9211	7
uneak_40903022	51.9211	7
scaffold_29800_884	51.9211	7
scaffold_91938_860	53.3221	7
scaffold_116107_588	54.1625	7
uneak_46743055	54.1625	7
scaffold_116107_616	54.1625	7
scaffold_30770_2816	54.4426	7
SCF138014	54.4426	7
scaffold_45606_2211	54.7287	7
scaffold_20427_5005	58.6514	7
uneak_8846030	58.6514	7
scaffold_94354_1052	58.6514	7
scaffold_20234_3741	60.8621	7
scaffold_31802_1350	60.8621	7
uneak_25098059	60.8621	7
scaffold_6923_2595	64.26	7
scaffold_6923_2617	64.26	7
uneak_8765029	64.26	7
scaffold_79143_1116	64.26	7
uneak_23481058	64.26	7
scaffold_11714_2181	64.26	7
scaffold_89768_544	65.6609	7
scaffold_89768_575	65.6609	7
scaffold_38562_2080	67.0104	7
uneak_49780059	67.0104	7
scaffold_64606_419	67.0104	7
scaffold_4193_7560	72.9048	7
scaffold_7445_3853	73.1848	7
uneak_46976017	73.1848	7
scaffold_21447_1334	73.1848	7
scaffold_27176_3574	73.1848	7
uneak_38404012	73.1848	7
scaffold_60798_1265	74.5856	7
scaffold_48331_561	74.5856	7
uneak_22827059	74.5856	7
scaffold_48331_519	74.5856	7
uneak_45356035	74.5856	7
scaffold_48_3805	77.0796	7
scaffold_48_3814	77.0796	7
uneak_48111048	77.2654	7
scaffold_128348_442	77.4013	7
scaffold_128348_475	77.4013	7
scaffold_16126_2401	78.6275	7
uneak_44702052	78.6275	7
scaffold_21418_1654	88.56	7
scaffold_21418_1652	88.56	7
SCF10514	88.56	7
scf203h	88.56	7
SCF155637	88.56	7
scaffold_2851_6659	88.56	7
SSRct89379	0	8
scaffold_21550_579	0	8
scaffold_135195_108	0	8
scaffold_135195_135	0	8
scaffold_7272_5650	0	8
uneak_48547047	0	8
uneak_39713020	0	8
scaffold_79409_1279	0.308032	8
scaffold_2412_5491	1.68074	8
uneak_46025048	2.30676	8
scaffold_10118_211	2.40844	8
scaffold_11333_5879	3.46133	8
uneak_48581052	3.46133	8
uneak_20337043	4.86217	8
scaffold_52077_1326	4.86217	8
scaffold_936_3555	4.86217	8
scaffold_17469_2958	4.86217	8
uneak_45305022	4.86217	8
scaffold_4582_8135	5.44811	8
scaffold_2175_6019	9.06823	8
uneak_50056019	9.06823	8
scaffold_2175_6126	9.06823	8
scaffold_58152_507	12.7012	8
uneak_11073051	12.7012	8
scaffold_25458_2285	12.7012	8
scaffold_12609_6206	12.7012	8
uneak_1101025	12.7012	8
scaffold_25458_2214	12.7012	8
uneak_43726043	12.7012	8
scaffold_5963_7288	12.7012	8
scaffold_41627_1305	13.8219	8
scaffold_30575_1640	14.9424	8
scaffold_162731_91	14.9424	8
uneak_32133046	14.9424	8
scaffold_93925_177	14.9424	8
scaffold_138_10975	20.8522	8
scaffold_73898_1500	20.8522	8
uneak_37021026	20.8522	8
scaffold_15937_4184	22.5335	8
scaffold_4967_1197	23.6541	8
uneak_13903042	23.6541	8
scaffold_4967_1319	23.6541	8
scaffold_31952_1353	26.456	8
SCF30010	26.456	8
scaffold_46999_2563	27.2964	8
uneak_4079046	27.2964	8
uneak_29514060	27.2964	8
scaffold_126870_338	27.8925	8
uneak_15924063	27.8925	8
scaffold_32131_2139	32.3478	8
scaffold_32131_2162	32.3478	8
scaffold_67225_1543	32.6211	8
uneak_6766031	32.6211	8
scaffold_18446_63	32.6211	8
scaffold_75920_458	32.9012	8
scaffold_20761_3873	32.9012	8
scaffold_34291_1154	34.3021	8
scaffold_100759_345	34.3021	8
uneak_31888051	34.3021	8
uneak_15266037	34.3021	8
scaffold_17386_3121	34.3021	8
SCF54155	34.5823	8
scaffold_67983_1368	34.5823	8
scaffold_127187_140	35.4227	8
uneak_31933020	35.4227	8
scaffold_15560_4962	35.9829	8
uneak_2351034	35.9829	8
SCF64632	35.9829	8
scaffold_12077_1652	35.9829	8
uneak_20303054	35.9829	8
uneak_18810040	37.1036	8
scaffold_69006_1586	37.1036	8
uneak_18108015	37.1036	8
scaffold_22881_2227	38.2242	8
scaffold_6593_6721	39.3448	8
scaffold_40880_1057	39.9051	8
scaffold_68225_888	40.511	8
uneak_49487039	40.511	8
scaffold_72056_1168	41.5852	8
scaffold_5894_4786	42.4256	8
scaffold_12708_3532	42.9859	8
scaffold_12708_3555	42.9859	8
314797_K70	45.509	8
scaffold_54228_377	47.1903	8
scaffold_103729_118	47.1903	8
scaffold_97342_515	47.1903	8
uneak_16180058	48.3101	8
uneak_23339044	48.3101	8
uneak_20231058	48.3101	8
SCF92564	53.2664	8
scaffold_19304_5147	53.5688	8
scaffold_19304_5152	53.5688	8
scaffold_36494_3177	58.1803	8
scaffold_51846_237	58.1803	8
scaffold_51846_249	58.1803	8
scaffold_70273_1406	63.2207	8
uneak_35326052	63.2207	8
SCF71136	68.9122	8
scaffold_83934_790	69.0274	8
uneak_40220058	69.0274	8
scaffold_3652_5394	75.1541	8
uneak_28172057	75.4343	8
scaffold_17866_1388	75.4343	8
uneak_32791035	75.4343	8
scaffold_89815_135	75.4343	8
uneak_29467042	75.4343	8
scaffold_60441_1041	77.1156	8
uneak_22788026	77.1156	8
scf2505a	77.956	8
scaffold_92_8835	77.956	8
scaffold_92_8856	77.956	8
uneak_47152049	0	9
scaffold_25707_2579	0	9
uneak_23894017	6.19362	9
scaffold_130315_131	6.92074	9
scaffold_78857_1153	7.24704	9
scaffold_21411_4031	7.87434	9
scaffold_2138_6739	7.87434	9
uneak_15005036	7.87434	9
uneak_48974051	7.87434	9
scaffold_85585_331	8.15446	9
scaffold_21180_404	8.99487	9
uneak_48044036	8.99487	9
uneak_41244045	8.99487	9
scaffold_35768_2834	10.3958	9
scaffold_48109_1051	10.3958	9
uneak_48573040	10.3958	9
scaffold_35768_2811	10.3958	9
scaffold_78646_1274	10.6759	9
uneak_15606045	10.6759	9
uneak_7255049	10.6759	9
scaffold_6122_2834	10.956	9
scaffold_169438_240	11.5163	9
scaffold_43231_2397	11.5163	9
uneak_39328058	11.5163	9
uneak_12182035	11.5163	9
uneak_29758058	11.7964	9
uneak_514030	11.7964	9
scaffold_62655_1406	11.7964	9
uneak_22973040	11.7964	9
uneak_33289048	11.7964	9
scaffold_21411_4126	11.7964	9
scaffold_44339_2520	11.7964	9
scaffold_25015_3096	11.7964	9
scaffold_10737_6643	12.917	9
uneak_39206048	13.4773	9
scaffold_74053_948	13.4773	9
uneak_48606023	13.4773	9
scaffold_74053_1006	13.4773	9
scaffold_8150_6076	13.4773	9
uneak_48244027	13.4773	9
uneak_12072043	13.4773	9
scaffold_28375_1546	13.7574	9
scaffold_98607_985	13.7574	9
scaffold_160418_51	13.7574	9
scaffold_121110_422	13.7574	9
scaffold_121110_432	13.7574	9
uneak_21674015	13.7574	9
scaffold_7516_1685	13.7574	9
uneak_34125058	14.0375	9
scaffold_18559_4426	14.0375	9
uneak_8398059	14.0375	9
scaffold_33350_840	14.0375	9
uneak_35731061	14.0375	9
scaffold_5248_7851	14.0375	9
scaffold_16054_3874	14.3176	9
uneak_39031055	14.3176	9
scaffold_71644_1241	14.5977	9
scaffold_4489_7698	14.5977	9
uneak_45840034	14.5977	9
scaffold_69712_1035	15.158	9
SCF191642	15.158	9
uneak_40908064	15.9984	9
scaffold_84032_312	15.9984	9
scaffold_181416_76	17.6793	9
scaffold_23466_3219	17.6793	9
scaffold_65506_1419	17.9594	9
uneak_2014050	17.9594	9
scaffold_18405_5008	17.9594	9
scaffold_18405_5145	17.9594	9
uneak_20790044	19.6406	9
scaffold_69428_134	19.6406	9
scaffold_144442_108	19.6406	9
scaffold_69428_401	20.2009	9
uneak_35840053	20.2009	9
scaffold_18057_1218	20.2009	9
scaffold_18057_1259	20.2009	9
uneak_24221061	20.481	9
scaffold_45206_2528	20.481	9
uneak_9998030	20.481	9
uneak_20662016	23.8474	9
scaffold_70449_214	23.8474	9
scaffold_8864_6201	27.4918	9
scaffold_18600_5423	27.7748	9
uneak_25290046	27.7748	9
uneak_46208055	27.7748	9
scaffold_49892_347	27.7748	9
scaffold_121724_355	32.834	9
uneak_12009023	32.834	9
scaffold_141407_65	32.834	9
scaffold_11828_430	33.1141	9
scaffold_762_7393	33.1141	9
scaffold_37146_830	35.9182	9
uneak_34964043	35.9182	9
uneak_8618015	35.9182	9
scaffold_72151_969	35.9182	9
scaffold_72151_1039	35.9182	9
scaffold_45130_2496	42.1072	9
scaffold_149535_212	42.1072	9
scaffold_16745_5704	42.1072	9
scaffold_103203_440	42.1072	9
NA619	42.1072	9
scaffold_184159_199	42.946	9
scaffold_184159_239	42.946	9
scaffold_149632_274	45.1884	9
uneak_18362028	45.1884	9
scaffold_22252_4623	45.1884	9
scaffold_463_14547	50.5302	9
uneak_24623048	50.8009	9
scaffold_56236_2160	50.8009	9
uneak_50391050	50.8009	9
scaffold_121346_371	50.8009	9
scaffold_35599_973	50.8009	9
scaffold_35599_986	50.8009	9
scaffold_2790_299	55.0126	9
uneak_40734055	55.0126	9
scaffold_151423_24	55.0126	9
uneak_48683053	55.0126	9
scaffold_9114_6439	55.0126	9
uneak_35331021	55.0126	9
scaffold_98423_717	55.0126	9
scaffold_98423_683	55.0126	9
scaffold_54401_1287	55.0126	9
scaffold_15084_5307	55.2927	9
scaffold_15084_5345	55.2927	9
uneak_49651063	56.1331	9
uneak_18826042	56.1331	9
scaffold_49226_835	56.7249	9
uneak_45496051	56.7249	9
scaffold_12579_2170	59.2252	9
uneak_24057062	59.2252	9
uneak_28577029	60.8705	9
scaffold_20146_2386	60.8705	9
scaffold_71_9387	63.3936	9
uneak_25456036	63.3936	9
scaffold_28599_2618	63.3936	9
scaffold_22894_4102	63.9539	9
uneak_36473061	63.9539	9
scaffold_79892_1308	72.426	9
scaffold_49378_228	72.7175	9
uneak_852026	72.7175	9
scaffold_22393_2153	72.7175	9
scaffold_38217_1120	73.8376	9
scaffold_38217_1156	73.8376	9
scaffold_4170_3126	76.9228	9
scaffold_4170_3182	76.9228	9
scaffold_109281_806	78.3237	9
uneak_25727061	80.005	9
scaffold_24318_4203	83.0851	9
uneak_9280042	83.0851	9
scaffold_14057_3602	83.0851	9
uneak_44548032	83.0851	9
scaffold_13813_1382	85.8879	9
uneak_17902064	85.8879	9
uneak_46845040	86.4481	9
scaffold_3406_2136	86.4481	9
uneak_46784057	86.4481	9
SSRct95842	87.0084	9
scaffold_614_11505	87.0084	9
uneak_14596023	87.0084	9
scaffold_67154_709	94.3435	9
scaffold_67154_742	94.3435	9
uneak_24276061	94.3435	9
scf55c	96.5859	9
scaffold_20437_1593	99.109	9
uneak_47224031	99.109	9
scaffold_15579_3320	99.109	9
scaffold_15579_3317	99.109	9
scaffold_7786_7537	0	10
scaffold_7786_7565	0	10
scaffold_30948_3506	0	10
uneak_10961026	0	10
scaffold_48077_1858	0	10
scaffold_2890_7498	0	10
scaffold_20416_4652	0	10
uneak_43498022	0	10
SCF56747	0	10
SCF23210	0	10
uneak_34717050	0.280115	10
scaffold_48077_1915	0.280115	10
scaffold_1746_942	5.62248	10
uneak_11365029	5.62248	10
uneak_23338063	6.74312	10
scaffold_115876_332	6.74312	10
scaffold_115876_367	6.74312	10
scaffold_9578_4647	6.74312	10
scaffold_19648_286	7.86368	10
uneak_24968025	8.42393	10
scaffold_14595_3862	8.42393	10
SCF2288	8.42393	10
SCF86438	14.9022	10
scaffold_16_18981	14.9022	10
scaffold_16_25191	14.9022	10
uneak_32838015	14.9022	10
scaffold_16565_1657	15.9863	10
uneak_32866022	15.9863	10
uneak_48135017	17.1069	10
scaffold_10669_2217	17.1069	10
uneak_28914041	19.3493	10
scaffold_6013_884	19.3493	10
scaffold_4289_4255	19.3493	10
scaffold_3295_8591	19.3493	10
uneak_9241023	19.3493	10
scaffold_4289_4324	19.3493	10
uneak_36233019	21.8725	10
scaffold_77898_266	21.8725	10
scaffold_19860_2683	28.0663	10
scaffold_68094_1349	28.0663	10
scaffold_68094_1463	28.0663	10
uneak_4094040	28.0663	10
scaffold_19292_1076	28.6265	10
scaffold_62514_690	29.1868	10
scaffold_46777_199	29.1868	10
uneak_8847056	31.1486	10
scaffold_46777_69	31.1486	10
uneak_18738016	31.1486	10
scaffold_17629_5187	31.1486	10
scaffold_12381_1637	33.6717	10
uneak_37291025	33.6717	10
scaffold_54628_174	36.1948	10
uneak_39305055	36.1948	10
scaffold_11071_5921	36.1948	10
scaffold_6640_5635	36.1948	10
uneak_23426037	36.1948	10
scaffold_59509_1016	36.1948	10
scaffold_75306_1314	38.9982	10
scaffold_75306_1303	38.9982	10
scaffold_56193_647	38.9982	10
uneak_164039	38.9982	10
uneak_3774050	39.2783	10
uneak_20100043	39.2783	10
scaffold_38242_1902	39.2783	10
scaffold_38242_1925	39.2783	10
uneak_27648045	39.2783	10
scaffold_52643_2102	39.2783	10
uneak_7330048	39.2783	10
scaffold_1032_10045	39.2783	10
uneak_44907015	39.2783	10
uneak_41334024	39.2783	10
uneak_31744059	39.2783	10
uneak_7026028	39.2783	10
uneak_2962017	39.2783	10
scaffold_67093_1148	39.2783	10
scaffold_65167_1193	39.2783	10
scaffold_48044_1072	39.2783	10
scaffold_30660_2837	39.2783	10
scaffold_26590_1213	39.2783	10
scaffold_21860_4057	39.2783	10
scaffold_17230_1777	39.2783	10
scaffold_6851_8065	39.2783	10
uneak_24345027	39.2783	10
scaffold_65167_1239	39.2783	10
scaffold_2203_11009	39.2783	10
uneak_8574017	39.2783	10
scaffold_23082_3391	39.2783	10
scaffold_36125_2140	39.2783	10
scaffold_36168_1965	39.2783	10
scaffold_35186_635	39.2783	10
uneak_15925062	39.2783	10
uneak_43383032	39.2783	10
scaffold_43922_192	39.8364	10
scaffold_6098_5738	39.8364	10
scaffold_6098_5760	39.8364	10
scaffold_69643_1347	39.8364	10
scaffold_181067_224	39.8364	10
scaffold_37549_3060	39.8364	10
uneak_21871056	39.8364	10
uneak_26029033	41.2367	10
uneak_8166047	41.5168	10
scaffold_188333_62	41.5168	10
uneak_16731040	41.5168	10
uneak_16711033	47.7108	10
scaffold_12682_4818	47.7108	10
uneak_15157061	47.7108	10
scaffold_4013_2208	49.9535	10
scaffold_72028_219	49.9535	10
uneak_46356047	49.9535	10
uneak_1172031	49.9535	10
scaffold_72028_1545	49.9535	10
uneak_40997053	53.8726	10
scaffold_8609_3323	53.8726	10
scaffold_99392_211	53.8726	10
scaffold_104822_409	56.3952	10
scaffold_50932_1640	56.3952	10
uneak_20684046	56.3952	10
scaffold_36213_544	60.3243	10
scaffold_36213_548	60.3243	10
scaffold_89267_722	60.3243	10
scaffold_4197_4217	61.2285	10
uneak_44202027	61.2285	10
uneak_1336058	63.1246	10
scaffold_119477_693	63.1246	10
scaffold_119477_697	63.1246	10
uneak_21949044	63.4047	10
scaffold_50997_727	63.6848	10
scaffold_299_15616	63.6848	10
uneak_9598042	63.6848	10
scaffold_58418_1571	63.6848	10
scaffold_58418_1533	63.6848	10
scaffold_299_10931	63.6848	10
scaffold_299_15481	63.6848	10
uneak_14150033	63.6848	10
uneak_10700033	64.245	10
scaffold_35966_120	64.5252	10
scaffold_51008_572	64.5252	10
scaffold_54475_84	66.4869	10
scaffold_78308_1287	66.4869	10
scaffold_54304_38	66.4869	10
scaffold_7594_831	68.7293	10
scaffold_33861_3240	68.7293	10
scaffold_14841_818	75.7785	10
uneak_8734050	75.7785	10
scaffold_14787_4659	75.7785	10
uneak_9642048	75.7785	10
scaffold_13789_1054	75.7785	10
scaffold_4805_2602	77.7403	10
scaffold_42870_1968	77.7403	10
scaffold_42870_1990	77.7403	10
scaffold_8818_7201	81.387	10
scaffold_5986_5422	81.387	10
scaffold_8763_1017	0	11
uneak_38279063	0	11
scaffold_28756_2258	0.280059	11
uneak_19954061	0.280059	11
scaffold_30694_2885	0.280059	11
scaffold_16045_1843	0.280059	11
scaffold_7439_5646	0.280059	11
scaffold_52287_1260	0.573183	11
uneak_50076042	0.573183	11
SCF72209	1.39697	11
scaffold_37547_1024	1.39697	11
scf108b	1.96995	11
uneak_38049017	4.19911	11
scaffold_138284_184	6.43103	11
uneak_26729048	7.28166	11
scaffold_138284_80	7.28166	11
uneak_14519056	7.8419	11
scaffold_33050_3168	7.8419	11
scaffold_26492_411	8.40215	11
uneak_49295054	8.40215	11
scaffold_26492_495	8.40215	11
scaffold_155_4200	11.7624	11
scaffold_2033_8836	11.993	11
uneak_42104041	12.3205	11
scaffold_49144_617	12.3205	11
scaffold_49144_715	12.3205	11
SCF41361	12.3205	11
scaffold_24710_4607	12.6006	11
uneak_11338017	12.6006	11
scaffold_8030_1187	14.2819	11
scaffold_12068_4841	14.2819	11
scaffold_12068_4954	14.2819	11
scaffold_63685_933	20.7592	11
scaffold_13093_5532	20.7592	11
scaffold_26864_4373	20.7592	11
scaffold_24233_371	20.7592	11
uneak_3530044	20.7592	11
scaffold_47922_2048	20.7592	11
scaffold_170652_55	20.7592	11
SCF204332	25.2527	11
scaffold_71024_1614	25.2527	11
uneak_38901029	25.2527	11
scaffold_101041_374	25.2527	11
scaffold_101041_449	25.2527	11
scaffold_42430_799	26.9283	11
uneak_44137056	26.9283	11
scaffold_613_15422	27.2084	11
uneak_8690051	27.2084	11
scaffold_113473_247	27.2084	11
uneak_32125043	27.2084	11
scf3072b	27.8425	11
scaffold_28235_2302	29.7302	11
uneak_40533062	39.9542	11
scaffold_10836_1629	39.9542	11
uneak_45061032	39.9542	11
scaffold_1958_7238	39.9542	11
uneak_2003028	40.5144	11
scaffold_121627_592	40.5144	11
scaffold_4716_3230	41.0747	11
scaffold_40899_1890	41.0747	11
uneak_23484050	41.0747	11
scaffold_40899_2018	41.0747	11
uneak_23487055	41.0747	11
scaffold_40899_2356	41.0747	11
scaffold_40899_1967	41.0747	11
scaffold_40899_1990	41.0747	11
scaffold_40899_1755	41.0747	11
scaffold_40899_2246	41.0747	11
scaffold_40899_2121	41.0747	11
scaffold_40899_2108	41.0747	11
scaffold_40899_1795	41.0747	11
uneak_7582032	41.0747	11
uneak_40731038	41.0747	11
scaffold_43653_1752	43.5328	11
uneak_37338033	43.5328	11
uneak_29415035	43.5328	11
scaffold_3947_9416	43.5328	11
uneak_27767029	43.5328	11
SCF21596	43.5328	11
scaffold_66939_1710	46.8685	11
scaffold_91186_492	46.8685	11
scaffold_109972_115	46.8685	11
scaffold_63099_1099	47.4117	11
uneak_35912032	51.8969	11
scaffold_30688_1474	51.8969	11
scaffold_48474_2028	57.239	11
uneak_42162031	57.239	11
scaffold_163488_87	57.239	11
uneak_21184039	57.239	11
scaffold_97235_903	57.239	11
scaffold_193553_141	57.239	11
scaffold_33714_3153	57.239	11
uneak_480047	57.239	11
scaffold_82565_187	57.239	11
scaffold_1011_7304	57.239	11
uneak_76020	57.239	11
scaffold_1718_6270	57.239	11
scaffold_39455_2370	57.239	11
scaffold_779_12265	57.239	11
scaffold_17249_2060	57.5191	11
scaffold_569_9959	57.5191	11
uneak_44978049	57.5191	11
uneak_35472044	57.5191	11
scaffold_85548_1287	57.5191	11
scaffold_64361_247	57.5191	11
scaffold_8025_5127	57.5191	11
scaffold_923_7221	57.5191	11
scaffold_150284_239	57.5191	11
scaffold_150284_280	57.5191	11
scaffold_5498_3057	57.7992	11
uneak_33206053	57.7992	11
scaffold_57190_1793	57.7992	11
uneak_21330057	57.7992	11
uneak_3691064	57.7992	11
scaffold_1826_9276	57.7992	11
uneak_36611050	57.7992	11
uneak_33596032	57.7992	11
uneak_27929017	57.7992	11
scaffold_207903_42	57.7992	11
scaffold_207903_24	57.7992	11
scaffold_128140_588	57.7992	11
scaffold_63625_1817	57.7992	11
scaffold_46087_1446	57.7992	11
scaffold_2227_4249	57.7992	11
uneak_40424021	57.7992	11
scaffold_28218_320	57.7992	11
scaffold_5498_3873	57.7992	11
uneak_35269024	57.7992	11
scaffold_5498_3744	57.7992	11
scaffold_186815_116	57.7992	11
uneak_8388051	57.7992	11
scaffold_76089_1420	57.7992	11
scaffold_76089_1435	57.7992	11
scaffold_45329_1909	58.3594	11
scaffold_1004_5429	58.3594	11
scaffold_17249_2230	58.3594	11
scaffold_16609_1649	58.9197	11
scaffold_16609_1665	58.9197	11
uneak_1120021	58.9197	11
scaffold_18741_4451	58.9197	11
uneak_6909040	60.0403	11
scaffold_39455_2513	60.0403	11
scaffold_51816_1276	60.8766	11
uneak_41105037	60.8766	11
uneak_24753029	61.7151	11
scaffold_49216_1283	61.7151	11
uneak_34095034	61.7151	11
scaffold_253_10146	66.4915	11
uneak_37226045	66.4915	11
scaffold_60555_795	66.7716	11
scaffold_6464_1047	66.7716	11
scaffold_6464_1051	66.7716	11
uneak_34848027	67.0518	11
uneak_25502055	67.0518	11
scaffold_21267_4072	67.0518	11
scaffold_41944_2842	67.0518	11
scaffold_9330_1123	68.4526	11
scaffold_9330_1137	68.4526	11
scaffold_180807_123	68.4526	11
uneak_14749059	68.7328	11
scaffold_12131_4931	68.7328	11
uneak_11393039	70.9752	11
scaffold_27132_2709	70.9752	11
scaffold_27132_2776	70.9752	11
uneak_41423017	70.9752	11
SCF150173	72.9369	11
scaffold_126060_464	75.4552	11
uneak_7710014	75.6886	11
scaffold_40278_1295	75.6886	11
uneak_25387047	75.6886	11
uneak_25499015	75.6886	11
scaffold_158578_309	79.0496	11
scaffold_36134_147	79.0496	11
uneak_25236046	80.4505	11
uneak_22153019	80.4505	11
scaffold_8901_4107	80.7306	11
scaffold_8901_4111	80.7306	11
scaffold_76526_332	80.7306	11
scaffold_18654_4500	81.0057	11
scaffold_78584_1170	83.526	11
scaffold_3951_2044	86.8925	11
uneak_42287058	86.8925	11
uneak_44581042	86.8925	11
scaffold_18692_2969	86.8925	11
scaffold_56695_1788	87.7329	11
scaffold_60268_1859	87.7329	11
scaffold_60268_1907	87.7329	11
scaffold_56695_1863	87.7329	11
uneak_1032022	89.1337	11
scaffold_2449_1103	89.1337	11
uneak_46436064	89.1337	11
SCF181772	89.1337	11
scaffold_176201_42	89.1337	11
scaffold_176201_62	89.1337	11
scaffold_27128_4325	90.2543	11
scaffold_26193_3138	90.8146	11
uneak_46098048	90.8146	11
scaffold_52145_1927	91.9352	11
uneak_50203051	91.9352	11
scaffold_182622_85	91.9352	11
SCF118608	92.2153	11
scaffold_13859_433	92.2153	11
scaffold_13859_520	92.2153	11
uneak_34985033	94.4214	11
scaffold_53266_606	94.4214	11
scaffold_10600_1417	95.0171	11
uneak_3724051	95.0171	11
scaffold_86259_1061	95.0171	11
scaffold_86259_1074	95.0171	11
scaffold_11783_3446	97.8173	11
uneak_21661021	97.8173	11
scaffold_79690_744	97.8173	11
scaffold_17991_665	97.8173	11
scaffold_77650_173	97.8173	11
uneak_40517024	97.8173	11
scaffold_33317_3130	99.4976	11
uneak_41297050	100.617	11
scaffold_12097_3122	100.617	11
uneak_34618062	100.897	11
scaffold_31819_751	100.897	11
scaffold_77994_784	101.737	11
uneak_40874032	101.737	11
scaffold_24399_589	102.298	11
scaffold_29793_2137	103.138	11
scaffold_12196_2237	103.138	11
scaffold_1474_5314	103.138	11
scaffold_20541_2487	103.138	11
scaffold_6493_2161	103.138	11
uneak_3729052	103.138	11
scaffold_6691_4675	0	12
scaffold_6691_4697	0	12
scaffold_115562_401	0	12
uneak_44617021	0	12
uneak_26685044	0	12
uneak_79015	1.40093	12
scaffold_22527_3204	1.40093	12
SCF3261	1.68104	12
scaffold_10266_3111	1.68104	12
scaffold_67470_1299	3.64785	12
SCF3191	3.64785	12
uneak_45331058	9.8367	12
scaffold_33034_3513	10.6729	12
uneak_35217061	10.6729	12
scaffold_33034_3567	10.6729	12
scaffold_18893_1173	10.6729	12
uneak_25496052	10.6729	12
scaffold_18893_1272	10.6729	12
scaffold_16384_3421	10.6729	12
uneak_15628052	10.6729	12
scaffold_90639_533	10.6729	12
uneak_32180033	10.6729	12
uneak_47527054	11.513	12
scaffold_105147_888	11.513	12
scaffold_7865_2765	15.7246	12
scaffold_19773_1054	15.7246	12
uneak_15311037	15.7246	12
scaffold_21282_993	15.7246	12
scaffold_10203_5708	17.1254	12
uneak_45085056	17.9658	12
scaffold_11520_5733	17.9658	12
uneak_11497061	17.9658	12
uneak_19693034	20.3243	12
scaffold_5173_2991	20.4659	12
uneak_49044038	20.5978	12
scf79c	25.6561	12
scaffold_33364_873	25.6561	12
SCF116567	27.0571	12
scaffold_2144_3357	27.0571	12
uneak_9616024	27.0571	12
scaffold_22621_3191	27.0571	12
scaffold_22643_426	28.7384	12
uneak_44325023	28.7384	12
scaffold_29844_2927	28.7384	12
uneak_46335017	28.7384	12
scaffold_9308_3957	28.7384	12
scaffold_9308_3960	28.7384	12
scaffold_85207_796	30.1393	12
scaffold_85207_835	30.1393	12
scaffold_2740_7412	31.8206	12
uneak_13435017	31.8206	12
uneak_209025	32.9412	12
scaffold_352_6240	32.9412	12
scaffold_27378_1296	33.2214	12
uneak_45074038	33.2214	12
scaffold_717_10629	36.0254	12
uneak_17096058	36.0254	12
scaffold_57964_421	36.5857	12
uneak_23834053	36.5857	12
uneak_4406043	36.5857	12
scaffold_18756_190	36.5857	12
scaffold_91429_901	36.5857	12
scaffold_91429_903	36.5857	12
scaffold_1683_5760	36.8658	12
scaffold_1683_5762	36.8658	12
SCF38430	36.8658	12
scaffold_1288_6133	36.8658	12
uneak_38251051	36.8658	12
uneak_33594023	36.8658	12
uneak_11798064	36.8658	12
scaffold_80542_1334	36.8658	12
scaffold_24217_4247	36.8658	12
scaffold_9527_1270	36.8658	12
scaffold_19245_4079	36.8658	12
uneak_43258028	36.8658	12
uneak_29402044	36.8658	12
uneak_8318027	36.8658	12
scaffold_111198_179	36.8658	12
scaffold_97458_643	36.8658	12
scaffold_43391_1586	36.8658	12
scaffold_38873_463	36.8658	12
scaffold_36840_2902	36.8658	12
scaffold_27266_4138	36.8658	12
scaffold_4903_8471	36.8658	12
scaffold_14161_4403	36.8658	12
uneak_2558053	36.8658	12
scaffold_36242_2132	36.8658	12
scaffold_16616_3104	36.8658	12
uneak_18736032	36.8658	12
scaffold_29144_1632	36.8658	12
uneak_33351031	36.8658	12
scaffold_32842_3256	36.8658	12
uneak_16781053	37.426	12
scaffold_10074_6474	37.426	12
scaffold_9475_6395	37.426	12
scaffold_9475_6315	37.426	12
scaffold_63244_246	37.426	12
scaffold_63244_269	37.426	12
scaffold_36755_3247	37.426	12
scaffold_91216_1152	37.426	12
scaffold_22716_1037	38.0017	12
SCF16166	42.76	12
scaffold_33116_857	42.76	12
ct26877	43.6733	12
scaffold_24404_4173	43.7822	12
scaffold_24404_4201	43.7822	12
scaffold_52619_144	44.8276	12
uneak_6390030	44.8276	12
uneak_6771022	47.9127	12
scaffold_52540_95	47.9127	12
uneak_39204052	49.3136	12
scaffold_11008_2004	49.3136	12
scaffold_8425_5569	49.5937	12
scaffold_8425_5580	49.5937	12
scaffold_11059_4888	49.5937	12
scaffold_11059_4904	49.5937	12
scaffold_84682_293	49.5937	12
uneak_25785032	49.5937	12
SCF37628	49.8739	12
scaffold_7613_8120	49.8739	12
uneak_49765028	49.8739	12
scaffold_3192_9764	51.2748	12
uneak_8586035	51.2748	12
scaffold_3192_9929	51.2748	12
scaffold_1516_6908	51.2748	12
scaffold_20113_431	52.3954	12
scaffold_7447_984	52.3954	12
scaffold_7447_1105	52.6755	12
uneak_24435028	52.6755	12
uneak_2615030	53.516	12
scaffold_2038_443	53.516	12
scaffold_317_3114	53.516	12
scaffold_32466_801	57.7269	12
scaffold_138611_151	57.7269	12
uneak_49773021	57.7269	12
SCF34071	59.4082	12
scaffold_38703_2724	60.8092	12
uneak_49202041	60.8092	12
uneak_29020034	61.6496	12
scaffold_734_2167	61.6496	12
scaffold_27631_2392	69.271	12
uneak_20874061	69.271	12
uneak_49967020	69.271	12
scaffold_23546_462	69.271	12
uneak_32057035	70.6719	12
scaffold_4504_1493	70.6719	12
scaffold_12219_4738	70.6719	12
[truncated: 24 more rows]

## Sheet: AddTable_3.Consensus_map
Additional Table 3. Consensus Map. This map represents the final cranberry map containing all 4849 markers for the cross BGBLNL95 (GH135) after joining the redundant markers to the non-redundant markers to the map
*Markers in the same position represent the same bin
Locus	LG	Position			* Note: The consensus map has been built with the ML algorithm available in JoinMap 4.1. We found that the parental maps for the same LGs were separated easily at LOD 10. The parental bin maps build with the MST algorithm in ASMap were used as forced order of markers for the consensus map, so the consesnsus map is not a bin map. Markers with high distortion of the type hkxhk which are the less in…
scaffold_51133_1712	1	0
scaffold_16810_3636	1	0
scaffold_16810_3591	1	0
scaffold_16810_3565	1	0
scaffold_16810_3463	1	0
scaffold_16810_3459	1	0
uneak_29986046	1	0
scaffold_8624_6846	1	0
scaffold_16810_3436	1	0
SC4386	1	0
scaffold_109849_178	1	0
scaffold_91922_297	1	0.97
uneak_36348020	1	0.97
uneak_31935052	1	0.97
scaffold_33444_1678	1	0.97
scaffold_33444_1679	1	0.97
scaffold_7514_3882	1	0.97
scaffold_76130_520	1	1.36
uneak_34955023	1	1.36
scaffold_65323_1295	1	2.61
uneak_428046	1	2.61
scaffold_65323_1244	1	2.61
uneak_7542064	1	2.98
uneak_4416018	1	2.98
scaffold_18618_147	1	2.98
scaffold_91922_277	1	3.67
scaffold_7138_265	1	3.67
scaffold_7138_290	1	3.67
scaffold_7138_268	1	3.67
scaffold_7138_293	1	3.67
scaffold_27699_4259	1	3.67
uneak_37639034	1	3.67
uneak_170063	1	4.07
uneak_13894055	1	6.33
scaffold_76161_1307	1	6.41
uneak_25415059	1	6.41
uneak_23373037	1	6.41
scaffold_53968_1035	1	6.69
uneak_46696019	1	6.69
scaffold_9628_2504	1	8.39
uneak_14403043	1	8.39
scaffold_9628_2399	1	8.39
scaffold_53968_1134	1	9.16
scaffold_124213_198	1	9.16
uneak_10794064	1	9.99
uneak_17311064	1	9.99
uneak_20584051	1	10.01
scaffold_3169_10335	1	10.01
scaffold_48833_933	1	10.16
scaffold_48833_937	1	10.16
scaffold_48833_935	1	10.16
scaffold_48833_951	1	10.16
uneak_13905064	1	10.28
scaffold_26476_4041	1	10.28
scaffold_119801_313	1	10.79
scaffold_9160_2381	1	10.79
uneak_32907015	1	10.79
uneak_11275021	1	10.79
scaffold_9160_2298	1	10.79
scaffold_26476_4152	1	10.79
scaffold_11266_2720	1	12.99
uneak_11070056	1	12.99
scaffold_103838_294	1	13.34
uneak_16338021	1	13.34
scaffold_32919_297	1	14.54
uneak_9458022	1	14.54
scaffold_34590_3437	1	14.54
scaffold_19502_3457	1	14.54
scaffold_11648_1119	1	15.08
uneak_38064041	1	15.08
scaffold_32919_317	1	15.35
scaffold_35889_2207	1	17.28
scaffold_15733_1219	1	17.28
scaffold_71113_927	1	17.48
uneak_39367060	1	17.48
scaffold_71113_855	1	17.48
scaffold_134917_129	1	18.53
scaffold_134917_143	1	18.53
uneak_40304022	1	19.41
scaffold_96465_597	1	20.32
scaffold_96465_621	1	20.32
Ig16780a	1	20.33
scaffold_81281_87	1	21.16
uneak_31973018	1	21.16
ct554441	1	21.16
uneak_4107022	1	22.9
scaffold_324_4853	1	22.9
uneak_2593025	1	22.9
scaffold_10692_6622	1	24.02
scaffold_10692_6417	1	24.02
scaffold_10692_6409	1	24.02
scaffold_10692_6406	1	24.02
scaffold_3398_4590	1	24.02
scaffold_16410_888	1	24.43
uneak_16660017	1	24.43
scaffold_170652_201	1	25.05
scaffold_170652_81	1	25.05
scaffold_68072_794	1	25.05
scaffold_44200_496	1	25.05
uneak_32184022	1	25.05
uneak_37114052	1	25.21
scaffold_5_24496	1	25.36
uneak_32245025	1	25.36
scaffold_25619_730	1	25.56
scaffold_25619_774	1	25.56
scaffold_1276_909	1	25.75
uneak_25281026	1	25.75
scaffold_5_30366	1	25.75
scaffold_25619_855	1	25.75
scaffold_2223_1295	1	25.9
uneak_28813053	1	25.9
uneak_32343044	1	26.17
scaffold_426_4354	1	26.17
scaffold_22637_3414	1	26.17
scaffold_20503_1902	1	26.44
uneak_38814049	1	26.44
scaffold_39501_2089	1	26.44
scaffold_37931_378	1	26.44
scaffold_152086_169	1	26.44
scaffold_11223_2137	1	26.78
scaffold_11223_2132	1	26.78
scaffold_144559_382	1	26.78
scaffold_144559_357	1	26.78
scaffold_144559_324	1	26.78
scaffold_35569_2846	1	26.78
scaffold_35569_2857	1	26.78
scaffold_35569_2896	1	26.78
scaffold_39501_2100	1	27.5
scaffold_37931_416	1	27.5
scaffold_7200_6757	1	27.83
scaffold_7200_6795	1	27.83
scaffold_7200_6806	1	27.83
uneak_37068052	1	27.83
scaffold_42029_741	1	27.83
scaffold_42029_793	1	27.83
uneak_37257029	1	27.83
scaffold_32098_1940	1	27.99
scaffold_62395_1781	1	28.52
scaffold_62395_1380	1	28.52
uneak_9486025	1	28.52
scaffold_40397_985	1	28.52
scaffold_1443_11261	1	29
scaffold_32358_2578	1	29.67
scaffold_131775_75	1	29.72
uneak_33007058	1	29.72
scaffold_205740_92	1	29.72
scaffold_55219_1486	1	29.75
uneak_17288042	1	29.75
uneak_38393061	1	29.75
uneak_31761051	1	29.75
scaffold_3612_3319	1	29.75
uneak_3940014	1	29.75
scaffold_30421_1205	1	29.79
scaffold_45085_2098	1	29.94
uneak_40930046	1	29.94
uneak_37832039	1	30.07
scaffold_31849_429	1	30.07
scaffold_62603_693	1	30.65
uneak_46322057	1	30.65
uneak_7134052	1	30.65
uneak_48148042	1	30.65
uneak_44029016	1	30.65
scaffold_97035_859	1	30.65
scaffold_156331_44	1	30.65
scaffold_156331_52	1	30.65
uneak_2344063	1	30.65
scaffold_22318_2923	1	31.24
uneak_19719035	1	31.24
scaffold_18497_4866	1	31.24
scaffold_10162_13	1	31.24
scaffold_10162_15	1	31.24
scaffold_11023_1074	1	31.24
scaffold_23397_359	1	31.24
scaffold_6110_904	1	31.7
scaffold_64996_1622	1	31.7
scaffold_22095_4306	1	31.7
scaffold_22095_4371	1	31.7
scaffold_62258_1328	1	31.7
scaffold_23101_1174	1	31.7
scaffold_52303_1856	1	31.7
scaffold_22095_4389	1	31.7
scaffold_23101_1209	1	31.7
scaffold_7031_3989	1	31.7
scaffold_7031_3963	1	31.7
scaffold_15113_423	1	31.7
scaffold_15113_398	1	31.7
scaffold_7031_3957	1	31.7
scaffold_16222_2363	1	31.7
scaffold_16222_2345	1	31.7
scaffold_7154_809	1	31.7
scaffold_64688_510	1	32.39
scaffold_64688_441	1	32.39
scaffold_58422_200	1	32.39
scaffold_6810_4631	1	32.61
scaffold_32358_2565	1	32.61
scaffold_36886_1616	1	32.61
uneak_43173020	1	32.61
scaffold_132563_419	1	33.15
scaffold_5536_5875	1	33.15
scaffold_5536_5876	1	33.15
uneak_12098056	1	33.15
uneak_24168052	1	33.15
uneak_38848029	1	33.15
scaffold_1696_10596	1	33.15
uneak_38847030	1	33.15
scaffold_37334_3131	1	33.15
scaffold_37334_1895	1	33.15
scaffold_37334_1887	1	33.15
scaffold_37334_1854	1	33.15
scaffold_45513_1234	1	33.15
scaffold_7231_3539	1	33.45
uneak_40688027	1	33.45
uneak_8676015	1	33.45
scaffold_44732_1519	1	33.45
scaffold_8782_6448	1	33.54
scaffold_3679_2742	1	34.94
uneak_11755036	1	34.94
scaffold_9288_534	1	35.59
uneak_2553040	1	35.59
scaffold_95913_1153	1	35.59
uneak_34692042	1	36.24
scaffold_94985_861	1	36.24
SC43220	1	37.52
scaffold_69346_606	1	37.52
scaffold_97035_932	1	37.52
uneak_22690033	1	37.52
scaffold_71372_378	1	37.52
scaffold_71372_415	1	37.52
scaffold_81420_1006	1	37.52
uneak_13844064	1	37.52
scaffold_2207_9299	1	38.83
scaffold_21943_4548	1	39.09
uneak_48818016	1	39.09
scaffold_4527_522	1	39.09
scaffold_62603_729	1	39.09
scaffold_13815_1292	1	39.09
uneak_12096061	1	39.09
uneak_9211027	1	39.22
uneak_25213046	1	39.22
scaffold_29633_279	1	39.22
scaffold_92811_1082	1	39.22
scaffold_78615_581	1	39.22
scaffold_63947_427	1	39.22
scaffold_29480_3099	1	39.22
SC3914	1	39.22
scaffold_6645_4506	1	39.22
uneak_9423041	1	39.22
uneak_2452039	1	39.4
scaffold_5367_5675	1	39.4
scaffold_34680_462	1	39.4
scaffold_34680_557	1	39.4
scaffold_34680_473	1	39.4
scaffold_87870_102	1	39.4
scaffold_68972_1228	1	39.49
scaffold_68972_1184	1	39.49
scaffold_68972_1139	1	39.49
scaffold_67859_386	1	39.49
scaffold_67859_400	1	39.49
scaffold_67859_401	1	39.49
scaffold_5152_276	1	39.66
uneak_48212041	1	39.66
scaffold_51660_1253	1	39.66
scaffold_8881_6460	1	40.05
uneak_19638045	1	40.05
scaffold_10789_423	1	40.19
scaffold_79987_757	1	40.8
scaffold_57172_1336	1	40.8
uneak_10599056	1	40.8
scaffold_57172_1360	1	40.8
scaffold_16102_1339	1	40.8
scaffold_132563_418	1	40.84
scaffold_26473_1684	1	41.14
scaffold_26473_2692	1	41.14
uneak_32826050	1	41.14
uneak_3744042	1	41.14
scaffold_63456_1876	1	41.14
scaffold_85316_876	1	42.32
uneak_8808029	1	42.32
scaffold_24816_4190	1	42.84
uneak_35602038	1	42.84
scaffold_35107_1013	1	43.28
scaffold_35107_1017	1	43.28
uneak_15419024	1	43.28
uneak_16708057	1	43.28
scaffold_122607_119	1	43.28
uneak_40223046	1	43.28
scaffold_28685_1255	1	43.28
uneak_32950022	1	43.28
scaffold_30785_1828	1	43.28
scaffold_26956_3463	1	43.28
scaffold_43861_871	1	43.28
scaffold_79987_712	1	43.28
scaffold_56836_1478	1	43.28
scaffold_56836_1453	1	43.28
scaffold_6701_1445	1	43.28
scaffold_6701_1485	1	43.28
uneak_38652048	1	43.28
scaffold_76856_921	1	43.56
scaffold_76856_924	1	43.56
scaffold_28685_1160	1	43.56
scaffold_65297_1295	1	43.66
scaffold_71463_1203	1	43.72
scaffold_109817_651	1	43.8
uneak_1971048	1	43.8
scaffold_8765_2444	1	43.8
uneak_35538037	1	43.8
scaffold_8765_4335	1	43.8
uneak_2817052	1	45.65
scaffold_97695_1039	1	45.65
scaffold_86009_799	1	46.48
scaffold_86009_795	1	46.48
scaffold_21571_4603	1	46.48
scaffold_21571_4659	1	46.48
scaffold_4072_1302	1	46.48
scaffold_4072_1319	1	46.48
scaffold_22145_2049	1	46.57
scaffold_22145_997	1	46.57
scaffold_22145_994	1	46.57
scaffold_22145_992	1	46.57
uneak_40257024	1	46.99
scaffold_9479_2935	1	46.99
uneak_19830035	1	48.18
uneak_24969054	1	48.18
scaffold_4585_8114	1	48.19
uneak_18606057	1	48.19
scaffold_22145_927	1	48.19
uneak_84034	1	48.19
scaffold_4040_6982	1	48.19
scaffold_2191_10864	1	48.19
scaffold_4719_7228	1	48.19
uneak_30023042	1	48.19
scaffold_3828_4011	1	48.19
scaffold_15191_1140	1	48.19
uneak_18673044	1	48.23
scaffold_36507_2247	1	48.23
uneak_11928046	1	48.68
uneak_10652029	1	48.68
scaffold_1845_9975	1	48.68
scaffold_3916_4622	1	48.68
scaffold_3916_8762	1	48.68
scaffold_3916_8718	1	48.68
scaffold_3916_8685	1	48.68
scaffold_3916_8681	1	48.68
scaffold_3916_5093	1	48.68
uneak_32118016	1	48.68
scaffold_4585_4746	1	48.68
242569_K70	1	48.68
scaffold_86009_769	1	48.68
scaffold_29472_3905	1	48.68
uneak_36590031	1	48.68
scaffold_87722_519	1	48.68
scaffold_87722_526	1	48.68
scaffold_23359_736	1	48.68
uneak_35733050	1	48.81
scaffold_30788_3800	1	48.81
uneak_16139032	1	48.82
scaffold_15888_1770	1	48.93
scaffold_15888_1883	1	48.93
scaffold_15888_1876	1	48.93
scaffold_15888_1791	1	48.93
scaffold_15888_4098	1	48.93
scaffold_25405_879	1	48.93
scaffold_25405_895	1	48.93
uneak_45109018	1	49.2
uneak_21708048	1	49.55
scaffold_17674_2151	1	49.55
scaffold_17674_2355	1	49.55
scaffold_17674_2195	1	49.55
scaffold_17674_2189	1	49.55
scaffold_17674_2425	1	49.55
uneak_10945059	1	49.63
scaffold_3218_528	1	49.63
scaffold_54729_2085	1	49.71
scaffold_23849_3755	1	50.15
scaffold_25405_908	1	50.15
scaffold_18085_4194	1	50.48
SC59248	1	50.48
SC102347	1	51.34
scaffold_56373_2256	1	51.34
uneak_42934028	1	51.34
scaffold_120553_193	1	51.34
uneak_9234040	1	51.34
scaffold_8_9904	1	51.34
scaffold_120553_245	1	51.6
scaffold_30122_393	1	53.89
uneak_7610063	1	54.3
scaffold_2511_7388	1	54.3
scaffold_38000_2149	1	54.3
scaffold_1882_4031	1	55.24
scaffold_18995_3804	1	55.24
scaffold_55812_1447	1	55.24
scaffold_19803_1684	1	55.5
scaffold_5332_2697	1	55.5
uneak_14620056	1	55.5
scaffold_81148_991	1	56.3
scaffold_1308_10338	1	56.65
scaffold_1308_10342	1	56.65
scaffold_11267_1035	1	58.3
scaffold_59364_401	1	60.19
uneak_625036	1	60.19
scaffold_220971_127	1	60.19
uneak_49733045	1	60.19
uneak_24387062	1	61.34
scaffold_35265_2899	1	62.29
scaffold_35265_2858	1	62.29
scaffold_28885_1664	1	62.29
scaffold_28885_1694	1	62.29
scaffold_24204_1142	1	62.88
scaffold_24204_1208	1	62.88
scaffold_24204_1211	1	62.88
scaffold_104714_73	1	64.56
scaffold_3315_926	1	66.27
uneak_20677041	1	66.3
scaffold_22_11172	1	66.88
scaffold_22_11196	1	66.88
scaffold_62701_531	1	67.61
uneak_7287024	1	67.61
uneak_48184036	1	67.61
scaffold_41901_2736	1	67.99
uneak_18344034	1	67.99
scaffold_23562_4626	1	68.54
scaffold_78314_1267	1	69.01
uneak_18709059	1	69.01
uneak_50314032	1	69.01
uneak_33245018	1	69.01
scaffold_93026_936	1	69.01
uneak_48784062	1	69.01
scaffold_22192_2071	1	69.27
scaffold_22192_4274	1	69.27
scaffold_35108_2163	1	69.49
scaffold_9812_7345	1	69.81
scaffold_35108_2080	1	69.81
scaffold_4184_766	1	69.81
scaffold_16235_5089	1	70.69
scaffold_4180_1919	1	71.98
scaffold_4180_1926	1	71.98
SC11186	1	74.17
uneak_18596024	1	74.17
scaffold_77055_270	1	74.17
scaffold_5299_7068	1	74.17
uneak_36297051	1	74.17
scaffold_20176_1206	1	74.51
uneak_10583024	1	74.51
scaffold_83550_1274	1	74.51
uneak_46404059	1	74.51
scaffold_8180_3681	1	76.14
scaffold_25202_2559	1	76.14
uneak_15304022	1	76.14
scaffold_25202_2628	1	76.14
scaffold_105165_459	1	76.14
scaffold_105165_461	1	76.14
scaffold_105165_468	1	76.14
scaffold_74837_396	1	76.14
scaffold_4295_3439	1	76.14
uneak_15148048	1	76.14
scaffold_57438_750	1	76.14
uneak_34572026	1	76.14
SC30816	1	76.73
SC3362	1	76.73
ct23232	1	77.31
SC120052	1	77.67
scaffold_203706_126	1	78.9
scaffold_10376_3074	1	78.9
scaffold_10376_2956	1	79.03
uneak_28680018	1	79.03
scaffold_55945_713	1	81.27
uneak_22405024	1	81.27
scaffold_74837_389	1	81.27
scaffold_4295_3383	1	82.48
uneak_2198064	1	82.48
scaffold_37124_691	1	82.48
uneak_37667029	1	82.48
uneak_20993022	1	82.48
scaffold_33693_971	1	83.71
scaffold_33693_976	1	83.71
scaffold_1825_2668	1	86.1
scaffold_1825_2736	1	86.1
uneak_12159012	1	86.1
scaffold_13468_4506	1	86.93
scaffold_13178_3716	1	87.3
scaffold_23231_3533	1	88.9
scaffold_22372_4239	1	88.9
scaffold_29057_3354	1	90.72
scaffold_13178_3759	1	90.72
scaffold_20280_2588	1	91.25
uneak_50564054	1	91.25
uneak_29362042	1	91.25
scaffold_33830_310	1	91.25
scaffold_20280_2609	1	91.25
uneak_20363018	1	91.87
scaffold_120913_429	1	91.87
scaffold_120913_399	1	91.87
scaffold_120913_306	1	91.87
scaffold_15803_354	1	92.12
scaffold_21342_3517	1	92.12
scaffold_21342_3504	1	92.12
scaffold_23231_3543	1	92.12
scaffold_12871_3707	1	92.89
uneak_37378037	1	92.89
scaffold_120913_200	1	92.89
scaffold_49208_980	1	93.07
scaffold_49208_996	1	93.07
scaffold_37308_1692	1	95.36
SCF23691	1	96.68
scaffold_56057_466	1	97.13
uneak_15380035	1	97.13
scaffold_3011_105	1	98.53
scaffold_32412_3402	1	99.8
scaffold_32412_3424	1	99.8
scaffold_48000_2086	1	99.8
scaffold_15885_2425	1	99.8
uneak_16393042	1	99.85
scaffold_12748_4086	1	99.85
scaffold_12748_4108	1	99.85
scaffold_12748_4096	1	99.85
scaffold_143834_346	1	99.85
scaffold_143834_336	1	99.85
scaffold_12748_4113	1	99.85
scaffold_29457_199	1	99.85
scaffold_74793_853	1	99.85
scaffold_3011_100	1	100.45
scaffold_64976_957	1	100.45
uneak_43257053	1	100.45
uneak_49771030	1	101.64
scaffold_48000_2071	1	102.12
uneak_23955064	1	102.12
scaffold_50439_2370	1	102.12
scaffold_50439_2380	1	102.12
scaffold_50439_2379	1	102.12
scaffold_50439_2377	1	102.12
scaffold_8541_630	1	102.73
scaffold_155015_128	1	104.63
uneak_49024047	1	104.63
scaffold_34330_3092	1	104.63
uneak_9473042	1	104.63
uneak_3436043	1	106.99
scaffold_78313_985	1	106.99
scaffold_4354_5518	1	106.99
uneak_2632033	1	106.99
uneak_39900021	1	106.99
scaffold_50439_2381	1	106.99
uneak_651022	1	107.11
SSRct118602	2	0
uneak_46171060	2	0.73
scaffold_17979_5552	2	0.73
scaffold_8645_1830	2	0.73
scaffold_51997_1509	2	1.19
scaffold_51997_1424	2	1.19
scaffold_17251_2966	2	1.19
uneak_34267028	2	1.19
scaffold_245_5211	2	1.19
scaffold_245_5345	2	1.19
scaffold_245_5315	2	1.19
uneak_42299060	2	1.19
uneak_41350019	2	1.19
1TRIMCONTIG332949	2	1.6
uneak_33947026	2	1.72
scaffold_3832_8162	2	1.72
scaffold_3832_8164	2	1.72
scaffold_86678_1031	2	1.72
scaffold_8410_3911	2	1.75
uneak_46062057	2	1.75
scaffold_85751_70	2	1.75
uneak_22231060	2	1.75
scaffold_32633_1467	2	1.75
scaffold_32901_3664	2	1.79
scaffold_29231_3092	2	2.64
scaffold_29231_3083	2	2.64
scaffold_56127_912	2	2.64
scaffold_17601_1989	2	3.32
scaffold_17601_2096	2	3.32
scaffold_17601_2057	2	3.32
scaffold_17601_2029	2	3.32
scaffold_17601_2011	2	3.32
scaffold_17601_2102	2	3.32
SC141794	2	3.52
SC141794.1	2	3.52
scaffold_82368_1230	2	4.78
uneak_32501060	2	4.78
scaffold_14846_3505	2	5.46
scaffold_17080_3162	2	5.46
uneak_48102040	2	5.46
scaffold_35493_2993	2	6.53
scaffold_35493_3052	2	6.53
scaffold_35493_3046	2	6.53
scaffold_35493_3014	2	6.53
scaffold_35493_3144	2	6.53
scaffold_33471_2683	2	6.53
scaffold_10622_4570	2	7.05
scaffold_10622_4603	2	7.05
scaffold_6392_7385	2	7.05
uneak_2211042	2	7.28
scaffold_53819_448	2	7.45
scaffold_41902_945	2	8.44
uneak_45576060	2	8.44
scaffold_90528_1718	2	8.44
uneak_35199046	2	8.44
scaffold_41902_971	2	8.44
uneak_2549024	2	8.78
scaffold_30133_3150	2	9.07
scaffold_33471_2525	2	9.07
scaffold_95992_721	2	9.21
scaffold_5870_3372	2	9.21
scaffold_5870_3285	2	9.21
uneak_43304050	2	9.21
scaffold_22901_1940	2	10.24
uneak_35370035	2	10.24
scaffold_17588_2625	2	10.41
scaffold_17588_2682	2	10.41
scaffold_25728_1166	2	11.14
uneak_8694024	2	11.14
scaffold_5870_3281	2	11.14
scaffold_22595_200	2	11.14
scaffold_15282_3831	2	11.61
scaffold_66167_373	2	12.33
scaffold_66167_381	2	12.33
uneak_35446050	2	13.65
scaffold_30888_868	2	13.65
scaffold_95992_729	2	13.65
scaffold_52236_1117	2	14.48
scaffold_52236_1221	2	14.48
scaffold_52236_1220	2	14.48
uneak_4299030	2	14.48
scaffold_52236_1268	2	14.48
scaffold_19406_3253	2	14.57
scaffold_17171_1126	2	14.57
scaffold_17171_1079	2	14.57
uneak_19745053	2	14.57
uneak_46778034	2	14.57
scaffold_46488_1151	2	15.74
uneak_19681031	2	15.74
scaffold_10729_6216	2	16.36
uneak_3174055	2	16.36
scaffold_18171_1688	2	16.51
uneak_36243052	2	16.51
uneak_24732055	2	16.51
scaffold_36380_433	2	16.51
scaffold_65634_1789	2	17.61
scaffold_65634_1790	2	17.61
scaffold_3671_8064	2	17.61
scaffold_3671_8042	2	17.61
uneak_21028054	2	21.57
uneak_38252041	2	21.57
scaffold_7400_6952	2	21.57
uneak_7886032	2	21.57
scaffold_25895_1836	2	21.57
uneak_21647064	2	22.35
scaffold_50629_59	2	22.35
scaffold_21661_1873	2	22.43
uneak_11821014	2	22.43
uneak_7882017	2	22.43
scaffold_76736_1131	2	22.43
scaffold_102126_133	2	23.51
scaffold_59545_1381	2	23.51
scaffold_59545_1383	2	23.51
scaffold_25952_3980	2	23.51
scaffold_24665_3919	2	23.74
scaffold_102126_82	2	23.74
scaffold_122027_478	2	24.32
scaffold_47218_1068	2	25.6
scaffold_7669_6864	2	25.67
scaffold_7669_6869	2	25.67
scaffold_9595_7371	2	25.67
scaffold_16179_4036	2	26.74
scaffold_82728_337	2	26.74
scaffold_85829_1239	2	27.15
scaffold_9595_7405	2	27.23
uneak_25765045	2	27.23
scaffold_96752_138	2	28.94
SC213102	2	28.94
uneak_39759062	2	28.94
SC213102.1	2	28.94
scaffold_3191_5626	2	28.94
scaffold_9808_3404	2	29.94
uneak_33709055	2	29.94
uneak_10797035	2	30.94
scaffold_65833_1786	2	30.94
scaffold_65833_429	2	30.94
scaffold_37379_861	2	31.66
uneak_17150019	2	31.66
uneak_43382014	2	31.66
uneak_33313036	2	32.76
scaffold_11768_1828	2	32.76
scaffold_209315_135	2	32.76
uneak_47564021	2	32.76
scaffold_28071_2527	2	34.23
scaffold_57324_1853	2	34.6
uneak_25927063	2	34.6
scaffold_131448_245	2	34.6
uneak_32659047	2	34.6
scaffold_57324_1841	2	34.76
scaffold_1182_9666	2	35.66
uneak_44886026	2	35.66
scaffold_44867_557	2	35.86
scaffold_20695_3165	2	35.86
uneak_13394052	2	35.86
scaffold_40275_701	2	36.72
scaffold_39311_1240	2	36.72
scaffold_2712_9176	2	36.72
scaffold_2712_9177	2	36.72
uneak_1966029	2	37.79
scaffold_16541_4957	2	37.79
scaffold_16548_4022	2	37.79
scaffold_87539_1023	2	37.79
scaffold_87539_983	2	37.79
scaffold_16541_2946	2	37.79
scaffold_27004_2941	2	37.98
scaffold_2711_7365	2	38.38
uneak_17439042	2	38.38
uneak_19687058	2	38.38
uneak_42571039	2	38.52
scaffold_15337_2260	2	38.52
scaffold_15337_2163	2	38.52
scaffold_15337_2132	2	38.52
scaffold_6617_6407	2	39.03
uneak_13326048	2	39.03
uneak_41132058	2	39.03
scaffold_125738_231	2	39.03
scaffold_6617_6412	2	39.03
SC174468	2	39.88
scaffold_24126_604	2	39.88
scaffold_34688_1152	2	39.88
scaffold_34688_1306	2	39.88
uneak_1178058	2	39.88
SC125667	2	39.88
scaffold_57144_1671	2	39.88
scaffold_11312_2927	2	39.9
scaffold_81822_1213	2	39.9
scaffold_81822_1249	2	39.9
uneak_28476022	2	39.9
uneak_24903060	2	39.9
uneak_28903055	2	39.9
uneak_14158034	2	39.9
scaffold_50678_1309	2	39.9
scaffold_50678_1308	2	39.9
scaffold_5394_8263	2	40.34
SC3595	2	40.34
scaffold_18366_1701	2	40.42
uneak_24406037	2	40.42
scaffold_104947_324	2	40.95
scaffold_345_18331	2	40.95
scaffold_180329_159	2	40.95
scaffold_180329_194	2	40.95
scaffold_180329_187	2	40.95
scaffold_180329_200	2	40.95
scaffold_117354_289	2	40.95
scaffold_145748_302	2	41.09
uneak_14973047	2	41.09
scaffold_66159_612	2	41.11
scaffold_10365_6125	2	41.11
uneak_26975056	2	41.11
scaffold_19028_2696	2	41.18
uneak_3551063	2	41.18
uneak_15820036	2	41.18
uneak_44568049	2	41.18
scaffold_51491_921	2	41.18
scaffold_27196_4009	2	41.18
scaffold_19028_2776	2	41.18
scaffold_94405_245	2	42.36
uneak_42349051	2	42.36
scaffold_145748_217	2	42.68
scaffold_28640_2400	2	42.68
uneak_46229058	2	42.68
scaffold_64060_1916	2	42.68
scaffold_6444_4003	2	42.68
uneak_27311063	2	42.68
scaffold_531_5750	2	43.28
scaffold_1497_3148	2	43.28
scaffold_13781_5835	2	43.28
uneak_23835045	2	43.28
scaffold_33914_316	2	43.71
scaffold_33914_312	2	43.71
scaffold_62586_1474	2	44.21
uneak_11432022	2	44.21
scaffold_27196_4038	2	44.21
scaffold_59431_1002	2	44.21
uneak_42410028	2	44.21
scaffold_58633_892	2	44.38
uneak_37868019	2	44.38
scaffold_94405_165	2	44.38
scaffold_13683_4314	2	44.38
scaffold_863_479	2	44.38
scaffold_863_483	2	44.38
uneak_3204032	2	45.88
scaffold_7563_4960	2	45.88
uneak_11775050	2	46.81
scaffold_12807_2613	2	46.81
scaffold_12807_2487	2	46.81
uneak_35945027	2	46.81
scaffold_143246_312	2	46.81
scaffold_33914_306	2	46.96
scaffold_12515_2385	2	46.96
scaffold_12515_2363	2	46.96
scaffold_12515_2362	2	46.96
uneak_31962047	2	47.08
uneak_7076025	2	47.08
uneak_31963038	2	47.08
scaffold_14228_1030	2	47.08
uneak_7195034	2	47.08
scaffold_74218_403	2	47.08
uneak_27554036	2	48.09
scaffold_102465_607	2	48.09
scaffold_102465_331	2	48.09
SC48645	2	49.64
scaffold_97438_350	2	49.78
scaffold_97438_343	2	49.78
scaffold_97438_341	2	49.78
scaffold_102465_281	2	49.78
uneak_40529055	2	49.78
scaffold_69654_1568	2	50.8
scaffold_69654_1606	2	50.8
scaffold_5955_3066	2	50.8
uneak_11602062	2	50.8
scaffold_12794_3735	2	50.8
uneak_47113048	2	50.8
uneak_21786050	2	52.07
scaffold_1741_1992	2	52.18
scaffold_38952_3144	2	52.35
scaffold_38952_3145	2	52.35
scaffold_7702_6276	2	52.53
uneak_40384017	2	52.53
SSRct155461	2	52.53
scaffold_1741_1883	2	52.53
scaffold_7862_3704	2	54.04
scaffold_7862_3753	2	54.04
SSRct124256	2	55.3
uneak_48959026	2	57.7
uneak_6634027	2	57.7
uneak_31749064	2	59.24
scaffold_42093_373	2	60.18
uneak_11898056	2	60.18
scaffold_12794_3674	2	60.37
uneak_37916025	2	60.37
scaffold_1783_11412	2	60.37
scaffold_1783_11423	2	60.37
scaffold_5976_6782	2	62.01
uneak_48739031	2	62.01
scaffold_60356_772	2	63.58
uneak_32046040	2	63.65
scaffold_43835_1332	2	64.77
scaffold_42460_234	2	64.77
uneak_37987036	2	64.77
scaffold_64776_1169	2	64.77
scaffold_49612_430	2	66.84
uneak_49110030	2	66.84
scaffold_56893_1962	2	67.12
scaffold_51254_1480	2	67.12
scaffold_8659_3231	2	67.51
uneak_36338023	2	67.51
scaffold_8755_2482	2	67.51
scaffold_37899_1455	2	68.39
scaffold_116176_272	2	69.41
scaffold_116176_264	2	69.41
scaffold_116176_237	2	69.41
scaffold_116176_183	2	69.41
scaffold_116176_140	2	69.41
scaffold_9255_5974	2	69.42
scaffold_6652_6608	2	69.45
scaffold_6652_6663	2	69.45
scaffold_32004_3608	2	70.01
scaffold_588_14282	2	70.01
uneak_1377030	2	70.01
scaffold_54731_1330	2	70.22
scaffold_67934_527	2	70.22
uneak_24371028	2	70.24
scaffold_14052_6230	2	71.34
uneak_24673061	2	71.34
scaffold_5296_6778	2	73.25
scaffold_18254_1032	2	73.25
uneak_44249036	2	73.25
scaffold_14440_626	2	73.25
scaffold_28792_1608	2	73.25
uneak_37337017	2	73.25
scaffold_28792_1656	2	73.25
scaffold_18666_1489	2	73.25
uneak_43718036	2	73.25
scaffold_21885_2681	2	73.25
scaffold_11068_2064	2	73.25
scaffold_11068_2124	2	73.25
uneak_3912041	2	73.25
uneak_22593051	2	73.25
uneak_31939039	2	73.25
scaffold_11068_3570	2	73.25
uneak_39804056	2	73.25
scaffold_94_21967	2	73.3
scaffold_94_21945	2	73.3
scaffold_5293_2250	2	74.58
uneak_28192032	2	74.58
scaffold_14281_3522	2	75.85
uneak_21697035	2	75.85
scaffold_30156_3305	2	75.85
scaffold_21621_4463	2	75.85
scaffold_53065_1508	2	75.85
uneak_40915020	2	75.85
SC77376	2	75.85
scaffold_18165_2403	2	76.3
scaffold_18165_2494	2	76.3
scaffold_4235_7663	2	76.3
scaffold_18165_2517	2	76.3
scaffold_2039_12023	2	77.67
scaffold_2039_12007	2	77.67
scaffold_59091_194	2	78.31
scaffold_59091_171	2	78.31
scaffold_59091_93	2	78.31
scaffold_2905_4757	2	78.31
uneak_50144019	2	78.31
scaffold_4009_5196	2	78.31
scaffold_4009_1688	2	78.31
uneak_35286030	2	78.31
uneak_32761040	2	79.88
scaffold_6895_6201	2	79.88
SC965	2	80.6
scaffold_20344_4796	2	80.6
uneak_43879059	2	81.91
scaffold_6420_7410	2	82.23
scaffold_6420_7453	2	82.23
scaffold_5355_5345	2	84.99
scaffold_5355_5299	2	84.99
scaffold_5355_5289	2	84.99
scaffold_170781_128	2	85.18
uneak_32135059	2	85.18
uneak_46344032	2	85.41
scaffold_28974_3273	2	85.41
scaffold_36026_1634	2	85.41
scaffold_21168_3751	2	87.56
uneak_18794041	2	87.56
uneak_4062040	2	87.56
scaffold_43659_2956	2	88.22
scaffold_20949_637	2	88.22
uneak_25668032	2	88.22
scaffold_63852_1018	2	88.35
scaffold_10676_6243	2	88.35
uneak_35830017	2	88.35
scaffold_36026_1605	2	88.35
scaffold_79510_407	2	88.35
SC149976	2	88.35
scaffold_38482_1050	2	88.35
scaffold_30505_2172	2	88.96
uneak_15986059	2	90.91
scaffold_9857_1606	2	90.91
scaffold_9857_2056	2	90.91
uneak_3376059	2	91.16
scaffold_214_19356	2	91.16
scaffold_14212_2887	2	91.16
uneak_21520043	2	91.16
scaffold_83870_340	2	91.16
scaffold_2541_856	2	91.16
scaffold_28974_3302	2	91.16
scaffold_89883_102	2	92.66
scaffold_56133_1865	2	92.66
SC22434	2	92.66
scaffold_3096_4391	2	92.66
uneak_16667041	2	92.66
scaffold_19801_3532	2	95.8
scaffold_19801_3550	2	95.8
scaffold_1311_1453	3	0
scaffold_13541_2643	3	0
SC58861	3	0
uneak_10733062	3	0
scaffold_1311_1468	3	0
scaffold_69649_782	3	2.31
scaffold_776_13957	3	5.8
scaffold_4882_5968	3	8.39
scaffold_15806_2140	3	8.39
scaffold_15806_2166	3	8.39
contig480Fb	3	8.67
NA172	3	8.92
SC162565	3	8.92
scaffold_83331_243	3	11.49
uneak_21057029	3	11.49
scaffold_80063_354	3	13.88
scaffold_22114_4204	3	14.28
scaffold_21807_2280	3	16.22
uneak_38719043	3	16.22
scaffold_903_507	3	16.74
uneak_40599061	3	16.74
scaffold_28308_2499	3	16.74
uneak_22880026	3	16.74
uneak_21158045	3	16.74
scaffold_1499_11576	3	17.99
scaffold_57793_951	3	17.99
uneak_3497046	3	17.99
scaffold_16949_232	3	18.08
scaffold_13372_3087	3	19.14
scaffold_178690_27	3	20.45
uneak_15082014	3	20.45
uneak_24054061	3	20.45
scaffold_41493_2983	3	23.01
scaffold_103556_120	3	23.35
scaffold_103556_142	3	23.35
scaffold_87414_956	3	23.35
uneak_31723057	3	23.35
scaffold_100329_160	3	23.35
scaffold_100329_150	3	23.35
scaffold_100329_149	3	23.35
scaffold_100329_140	3	23.35
scaffold_100329_132	3	23.35
SC157992	3	24.23
scaffold_57061_1255	3	24.23
scaffold_28523_940	3	27.65
uneak_19819063	3	27.65
scaffold_7771_2057	3	27.65
scaffold_76369_1171	3	28.72
uneak_48431039	3	28.72
uneak_48215031	3	28.72
uneak_41402027	3	32.37
scaffold_13482_2452	3	32.37
scaffold_9359_4141	3	32.37
scaffold_20885_4545	3	33.16
uneak_29000017	3	33.16
uneak_970053	3	33.16
scaffold_41055_2501	3	34.46
scaffold_41055_2500	3	34.46
scaffold_743_1726	3	34.46
scaffold_41055_2497	3	35.88
scaffold_267_5809	3	36.52
scaffold_26817_3858	3	36.98
scf142e	3	37.25
SC85773	3	40.44
scaffold_72821_1430	3	40.44
uneak_15295057	3	40.44
scaffold_42994_1177	3	40.44
scaffold_43804_404	3	40.44
uneak_7715033	3	40.44
scaffold_17219_2740	3	43.59
uneak_45662019	3	43.59
uneak_35909017	3	43.59
scaffold_52119_1893	3	43.59
scaffold_889_6975	3	46.25
scaffold_889_7003	3	46.25
scaffold_178384_67	3	46.25
scaffold_115971_74	3	48.15
scaffold_5969_6481	3	49.95
scaffold_119452_488	3	50.02
scaffold_119452_519	3	50.02
scaffold_31278_1677	3	51.16
uneak_15959042	3	51.16
scaffold_11842_6734	3	51.16
uneak_32681061	3	52.49
uneak_34643044	3	52.49
scaffold_8068_4262	3	52.49
scaffold_8068_4197	3	52.49
scaffold_8068_4184	3	52.49
scaffold_8068_4160	3	52.49
scaffold_8068_4135	3	52.49
scaffold_200430_94	3	53.95
scaffold_27566_82	3	54.41
scaffold_27566_111	3	54.41
scaffold_12440_4793	3	55.62
uneak_43573036	3	55.62
scaffold_12440_4869	3	55.62
scaffold_18271_1034	3	57.32
scaffold_18271_1049	3	57.32
scaffold_64332_1557	3	57.32
scaffold_40993_3056	3	58.41
scaffold_43967_1194	3	58.41
scaffold_43967_1276	3	58.41
scaffold_43967_1244	3	58.41
scaffold_43967_1225	3	58.41
scaffold_18271_1059	3	58.41
scaffold_46400_1023	3	58.41
uneak_37560052	3	58.41
scaffold_29614_326	3	59
uneak_36270057	3	59
scaffold_143_15315	3	61.99
scaffold_32778_1122	3	61.99
scaffold_43967_1301	3	62.48
scaffold_18760_4623	3	63.06
uneak_39339027	3	63.06
scaffold_32778_1212	3	63.06
scaffold_3465_5158	3	63.06
scaffold_31578_1129	3	63.06
scaffold_61162_718	3	63.94
scaffold_42742_163	3	63.94
uneak_36965048	3	63.94
scaffold_5796_7731	3	64.3
scaffold_5796_7771	3	64.3
scaffold_3243_9538	3	64.54
scaffold_3243_9609	3	64.54
uneak_26933035	3	64.54
scaffold_106895_552	3	64.54
scaffold_106895_571	3	64.54
scaffold_14492_5182	3	65.43
scaffold_14492_5220	3	65.43
scaffold_8829_4362	3	65.57
uneak_40717028	3	65.57
scaffold_89673_809	3	65.57
uneak_3657047	3	65.57
scaffold_70071_808	3	65.57
scaffold_30577_3814	3	65.57
uneak_44315044	3	65.57
scaffold_79392_656	3	65.57
scaffold_79392_660	3	65.57
scaffold_79392_672	3	65.57
scaffold_13882_622	3	65.57
scaffold_13882_772	3	65.57
uneak_2554057	3	65.57
scaffold_13882_803	3	65.57
scaffold_58370_1534	3	65.85
scaffold_38434_1854	3	65.85
scaffold_38434_1834	3	65.85
scaffold_38434_1354	3	65.85
uneak_11510020	3	65.85
scaffold_38434_1219	3	65.85
scaffold_90420_626	3	65.85
scaffold_90420_549	3	65.85
scaffold_90420_542	3	65.85
scaffold_90420_530	3	65.85
uneak_9683019	3	66.74
uneak_25313054	3	66.74
scaffold_46451_1146	3	66.74
scaffold_29047_2076	3	66.74
scaffold_37792_1500	3	66.74
scaffold_10160_6524	3	66.74
uneak_807045	3	66.74
scaffold_56734_1093	3	67.02
scaffold_56734_1132	3	67.02
uneak_8082024	3	67.02
scaffold_27672_3597	3	67.02
scaffold_3860_5450	3	67.4
uneak_25480018	3	67.4
scaffold_168123_185	3	67.4
scaffold_36500_3209	3	67.4
uneak_44430056	3	67.4
uneak_48817030	3	67.76
scaffold_136912_149	3	67.76
SC9815	3	68.31
scaffold_42014_1292	3	68.31
uneak_38865048	3	68.4
scaffold_81716_1211	3	68.4
scaffold_81716_1205	3	68.4
scaffold_3812_6378	3	68.4
scaffold_3812_6384	3	68.4
scaffold_54785_1107	3	68.4
scaffold_30061_2463	3	68.4
scaffold_30061_2502	3	68.4
scaffold_70042_940	3	68.69
scaffold_70042_968	3	68.69
scaffold_82560_930	3	68.69
scaffold_82560_931	3	68.69
scaffold_24357_1551	3	68.72
uneak_35464034	3	68.72
scaffold_3332_2249	3	68.72
uneak_23575048	3	68.72
scaffold_120368_107	3	69.34
uneak_16038052	3	69.34
scaffold_8610_6211	3	69.34
uneak_47107046	3	69.34
scaffold_38329_2902	3	69.34
uneak_20595058	3	69.34
scaffold_23031_1288	3	69.37
scaffold_5919_4165	3	69.37
uneak_13344027	3	69.37
SC38340	3	69.37
scaffold_55507_341	3	69.61
uneak_6712035	3	69.62
scaffold_18210_2626	3	69.76
scaffold_18210_2746	3	69.76
SC7845	3	69.8
scaffold_6379_4462	3	69.8
scaffold_6379_4585	3	69.8
scaffold_6379_4467	3	69.8
scaffold_12185_2899	3	69.8
scaffold_2087_7048	3	69.8
scaffold_59598_424	3	69.8
scaffold_83752_1086	3	69.8
uneak_32853036	3	69.8
uneak_2898050	3	69.8
uneak_28219014	3	69.8
scaffold_85748_525	3	69.8
scaffold_85748_479	3	69.8
scaffold_83752_1040	3	69.8
scaffold_32248_1991	3	69.8
scaffold_47624_1052	3	69.8
uneak_23132028	3	69.8
scaffold_52106_445	3	69.8
scaffold_5850_3387	3	69.8
scaffold_29047_2048	3	69.8
scaffold_1733_151	3	69.8
scaffold_1733_156	3	69.8
scaffold_143_15316	3	69.8
scaffold_6379_4634	3	69.8
scaffold_46429_170	3	69.8
scaffold_30651_1550	3	69.8
uneak_23604024	3	69.8
scaffold_5795_673	3	69.8
scaffold_5595_5982	3	69.8
scaffold_61575_203	3	69.8
scaffold_13562_2793	3	69.8
scaffold_88664_663	3	69.8
scaffold_15548_1005	3	69.8
uneak_43514058	3	69.8
uneak_26684043	3	69.8
scaffold_18210_2781	3	69.8
uneak_22774028	3	69.8
uneak_17524022	3	69.8
scaffold_24160_2138	3	69.8
scaffold_104859_376	3	69.8
uneak_44152027	3	69.8
uneak_15186037	3	69.8
scaffold_42014_1307	3	69.8
uneak_15440045	3	69.8
scaffold_49616_2230	3	69.8
uneak_46316051	3	69.8
uneak_38928051	3	69.8
scaffold_103107_262	3	69.8
scaffold_31290_2119	3	69.8
scaffold_31290_2139	3	69.8
scaffold_21160_2395	3	69.87
uneak_36080019	3	69.87
uneak_40143038	3	69.87
uneak_44388043	3	69.87
scaffold_12032_813	3	70.88
uneak_45639059	3	70.88
scaffold_1003_9396	3	71.55
scaffold_1003_9567	3	71.55
scaffold_26875_2437	3	71.74
scaffold_40211_776	3	71.74
scaffold_26875_2440	3	71.74
scaffold_53375_1865	3	72.64
scaffold_55109_683	3	72.85
scaffold_55109_684	3	72.85
scaffold_55109_701	3	72.85
scaffold_8610_6310	3	73.27
uneak_25266024	3	73.27
scaffold_79446_1089	3	73.97
scaffold_39156_1356	3	76.41
uneak_15428045	3	76.41
scaffold_54603_1691	3	76.59
scaffold_54603_1721	3	76.59
scaffold_37953_2229	3	77.45
scaffold_37953_2374	3	77.45
scaffold_55209_1202	3	77.45
scaffold_55209_1311	3	77.45
scaffold_37953_2377	3	77.45
scaffold_805_1077	3	78.4
scaffold_95560_861	3	78.82
uneak_12135049	3	78.82
scaffold_55209_1342	3	78.82
scaffold_21244_1604	3	78.82
uneak_6913050	3	78.82
scaffold_14619_5062	3	78.82
uneak_40575061	3	78.82
scaffold_22746_3852	3	78.82
scaffold_81644_947	3	78.97
uneak_27116026	3	79.96
scaffold_14505_5942	3	79.96
scaffold_1220_9016	3	81.65
uneak_20514031	3	81.65
scaffold_484_15337	3	81.65
scaffold_484_15474	3	81.65
scaffold_484_15473	3	81.65
scaffold_484_15461	3	81.65
scaffold_484_15382	3	81.65
scaffold_14206_4603	3	81.65
scaffold_69755_817	3	81.85
scaffold_32118_826	3	82.32
uneak_43782018	3	82.32
scaffold_3809_1860	3	84.14
scaffold_69755_831	3	84.87
scaffold_93522_243	3	84.87
scaffold_93522_258	3	84.87
uneak_9340031	3	84.87
scaffold_93522_327	3	84.87
SC47809	3	84.97
scaffold_8209_2932	3	84.97
uneak_20726044	3	84.97
scaffold_8873_4025	3	84.97
scaffold_8209_2945	3	84.97
scaffold_76462_893	3	86.97
scaffold_15946_5410	3	87.25
scaffold_121138_141	3	87.25
uneak_48463036	3	87.88
SC27755	3	87.88
uneak_25505052	3	87.88
scaffold_99457_319	3	87.88
scaffold_10802_5013	3	88.19
scaffold_134_11665	3	90.75
scaffold_134_17416	3	90.75
uneak_32205031	3	90.91
scaffold_27082_1216	3	90.91
ct04084	3	90.91
scaffold_104019_470	3	91.7
scaffold_77824_1049	3	92.21
uneak_47800040	3	92.21
scf511	3	93.52
scaffold_3572_387	3	93.55
scaffold_24295_2007	3	93.55
uneak_50131049	3	93.55
scaffold_134_17423	3	94.53
uneak_21259028	3	94.53
uneak_41555036	3	96.39
scaffold_128117_440	3	96.39
scaffold_39193_792	3	96.39
uneak_20695032	3	96.39
uneak_26876016	3	96.6
uneak_44582024	3	96.6
uneak_48053050	3	96.6
uneak_22338062	3	97.36
scaffold_12181_4577	3	97.36
uneak_40735062	3	97.36
contig130Fb	3	97.36
scaffold_18448_2692	3	97.36
uneak_44460046	3	97.36
scaffold_28740_664	3	98.25
uneak_38398051	3	98.25
scaffold_120985_668	3	98.25
uneak_28574045	3	98.25
scaffold_59355_1495	3	98.25
uneak_8877022	3	98.25
scaffold_2226_11041	3	98.25
scaffold_27062_1058	3	100.21
SC29560.1	4	0
SC29560	4	0
scf26r	4	0
scaffold_105237_497	4	0
uneak_41176014	4	0
scf26r.1	4	0
SC51810	4	0
SC145739	4	0.62
scaffold_57766_2241	4	0.64
scaffold_32513_1445	4	0.64
scaffold_18215_1687	4	0.64
scaffold_13251_2703	4	0.96
uneak_20822036	4	0.96
uneak_47942035	4	0.96
scaffold_61281_506	4	1.04
scaffold_61281_633	4	1.04
scaffold_61281_599	4	1.04
scaffold_61281_518	4	1.04
scaffold_61281_637	4	1.05
scaffold_18936_873	4	1.14
scaffold_893_13996	4	1.56
scaffold_893_14000	4	1.56
scaffold_745_7628	4	1.62
scaffold_13251_5107	4	2.05
uneak_39359052	4	2.05
scaffold_67901_1555	4	2.05
scaffold_18466_3376	4	2.14
SC18363	4	2.27
scaffold_43726_1274	4	2.44
scaffold_15132_3209	4	2.44
scaffold_15132_3221	4	2.44
scaffold_12481_3093	4	3.22
scaffold_14475_4972	4	3.22
scaffold_13790_6221	4	3.22
SC53282	4	3.22
scaffold_20078_1735	4	3.7
uneak_16204047	4	3.7
scaffold_19078_4760	4	3.81
scaffold_39345_1063	4	4.61
scaffold_39345_990	4	4.61
uneak_45033016	4	4.61
uneak_24940057	4	6.67
scaffold_33653_3534	4	6.67
uneak_39929059	4	6.67
scaffold_21171_3837	4	6.67
scaffold_61087_1103	4	6.67
scaffold_179775_160	4	6.69
scaffold_2982_7405	4	6.99
uneak_35250045	4	7.93
scaffold_2155_1271	4	7.93
scaffold_2155_1401	4	7.93
scaffold_3624_8298	4	8.42
scaffold_3624_8461	4	8.42
uneak_15132019	4	8.42
uneak_35555027	4	8.42
uneak_23329029	4	8.69
scaffold_40998_2762	4	8.69
uneak_37427047	4	8.69
scaffold_27364_2287	4	8.69
scaffold_1250_2298	4	9.71
uneak_38628013	4	9.71
scaffold_115_16042	4	10.08
uneak_19762040	4	10.08
uneak_2899051	4	10.08
scaffold_9084_2870	4	10.08
uneak_40309015	4	10.08
scaffold_4550_4483	4	10.43
scaffold_51672_24	4	10.43
scaffold_62638_380	4	10.71
uneak_38568016	4	10.71
uneak_24376036	4	11.08
scaffold_126864_232	4	11.08
uneak_24994051	4	11.08
uneak_21425044	4	11.27
scaffold_3122_7154	4	11.27
uneak_33665046	4	11.27
scaffold_70138_1297	4	15.14
SC49598	4	15.52
uneak_4459016	4	15.52
scaffold_3197_1821	4	15.52
scaffold_3197_1888	4	15.52
uneak_19541038	4	15.98
uneak_40857020	4	15.98
scaffold_70138_1273	4	16.41
uneak_35198030	4	16.41
scaffold_23446_3911	4	16.68
scaffold_45116_2562	4	16.68
scaffold_23446_3933	4	16.68
scaffold_4386_589	4	16.79
scaffold_4386_6805	4	16.79
scaffold_88972_309	4	16.79
scaffold_12816_2498	4	19.22
scaffold_14096_210	4	19.22
scaffold_43230_2294	4	20.55
scaffold_43230_2307	4	20.55
scaffold_43230_2312	4	20.55
scaffold_5443_4548	4	20.55
scaffold_5443_4559	4	20.55
scaffold_7894_1547	4	21.96
uneak_40943026	4	21.96
uneak_43310027	4	24.16
scaffold_17932_2821	4	24.16
scaffold_31313_1900	4	24.33
scaffold_31313_1886	4	26.6
scaffold_6529_1808	4	27.9
uneak_39966028	4	27.9
scaffold_60004_1026	4	28.97
uneak_44042032	4	28.97
uneak_35346043	4	28.97
scaffold_60004_1142	4	28.97
uneak_27301015	4	28.97
scaffold_36277_2655	4	28.97
uneak_8713043	4	28.97
scaffold_953_14029	4	29.18
uneak_24633019	4	30.62
scaffold_7178_4908	4	31.2
scaffold_8390_6599	4	31.2
uneak_16883025	4	31.2
uneak_42387045	4	31.26
scaffold_83153_778	4	31.82
scaffold_41385_1874	4	31.82
scaffold_6531_346	4	32.44
scaffold_50216_824	4	33.25
scaffold_55661_422	4	33.25
scaffold_22849_2855	4	33.73
uneak_46881060	4	33.73
SC194552	4	35.18
scaffold_49282_741	4	35.51
scaffold_12301_5325	4	35.84
scaffold_43310_811	4	35.84
scaffold_22674_919	4	36.98
scaffold_69505_1274	4	36.98
scaffold_6043_1675	4	37.28
scaffold_7544_7265	4	37.28
uneak_10015024	4	37.28
SC15845	4	37.4
SC38553	4	38.32
scaffold_51514_2267	4	38.32
scaffold_63608_809	4	40.54
uneak_34494058	4	40.54
scaffold_6878_7959	4	40.54
scaffold_31368_330	4	40.64
scaffold_30462_3194	4	40.64
scaffold_35609_797	4	40.7
scaffold_107578_99	4	40.72
scaffold_197057_108	4	40.72
scaffold_24358_3619	4	41.85
uneak_45797055	4	41.85
scaffold_57296_2225	4	42.23
scaffold_58550_910	4	42.23
scaffold_58550_973	4	42.23
scaffold_57296_2125	4	42.23
scaffold_191_17358	4	42.23
scaffold_24358_3519	4	42.54
scaffold_26143_262	4	42.54
scaffold_58550_1006	4	42.54
uneak_31906061	4	43
scaffold_6270_6464	4	43
scaffold_6270_6500	4	43
scaffold_34688_1347	4	43.02
scaffold_58717_949	4	43.09
uneak_16094050	4	43.09
scaffold_54382_172	4	43.09
scaffold_9081_1399	4	43.38
uneak_8452041	4	43.38
scaffold_115494_562	4	44.93
scaffold_80923_1123	4	44.93
scaffold_82274_764	4	45
uneak_49238046	4	45
scaffold_48281_2414	4	45
scaffold_59657_1014	4	45.66
scaffold_80923_1125	4	45.66
scaffold_31590_2799	4	45.89
SC28100	4	45.89
SC28100.1	4	47.14
scaffold_39165_111	4	47.14
scaffold_18755_3637	4	47.14
scaffold_25483_2965	4	47.25
uneak_18538020	4	47.25
scf6955c	4	47.3
uneak_25770025	4	48.2
scaffold_55482_425	4	48.2
scaffold_113453_577	4	48.2
scaffold_113453_514	4	48.2
uneak_41437031	4	48.2
uneak_36321027	4	48.2
scaffold_18008_3339	4	48.2
scaffold_18008_673	4	48.2
uneak_36647019	4	48.2
scaffold_2436_5595	4	48.2
scaffold_24035_2128	4	48.2
scaffold_131343_240	4	48.2
uneak_32080035	4	48.2
scaffold_169448_97	4	48.32
uneak_9156034	4	48.32
uneak_38080046	4	48.39
uneak_15663057	4	48.39
uneak_17749023	4	49.12
scaffold_195_14929	4	49.12
scaffold_81503_1092	4	49.12
uneak_3410047	4	49.12
scaffold_90402_452	4	50.64
scaffold_25483_644	4	50.64
scaffold_9712_1323	4	50.64
scaffold_9712_1352	4	50.64
scaffold_100190_229	4	50.79
scaffold_16540_5236	4	51.73
scaffold_16540_5244	4	51.73
scaffold_45191_576	4	51.73
uneak_19487048	4	51.73
scaffold_590_1189	4	51.73
scaffold_590_1198	4	51.73
scaffold_16032_5807	4	51.73
uneak_46139026	4	51.73
scaffold_90626_797	4	51.73
scaffold_90626_783	4	51.73
scaffold_90626_453	4	51.73
scaffold_90626_419	4	51.73
scaffold_90626_366	4	51.73
scaffold_90626_263	4	51.73
scaffold_23760_3475	4	51.73
uneak_3740041	4	51.73
scaffold_5952_4358	4	51.73
scaffold_5952_4363	4	51.73
scaffold_62076_862	4	51.73
uneak_29960045	4	51.73
scaffold_28222_998	4	51.73
scaffold_15221_2148	4	51.73
scaffold_15221_2150	4	51.73
scaffold_80493_282	4	51.73
scaffold_3474_6975	4	51.73
scaffold_14937_1897	4	51.73
scaffold_143372_297	4	51.73
scaffold_95115_667	4	51.82
scaffold_95115_668	4	51.82
uneak_4209015	4	51.82
scaffold_93693_309	4	52.09
scaffold_311_12011	4	52.27
uneak_35549016	4	53.55
uneak_39178044	4	53.55
scaffold_5952_4592	4	53.55
uneak_34261014	4	53.55
scaffold_8860_2059	4	53.55
scaffold_45151_2781	4	53.96
scaffold_25620_2456	4	54.01
uneak_11869053	4	54.01
scaffold_25620_2595	4	54.32
scaffold_4761_4853	4	54.6
scaffold_4761_4837	4	54.6
ct52682	4	54.6
scaffold_14223_3778	4	55.83
SC46739	4	56.83
scaffold_1374_4261	4	56.83
scaffold_293_13406	4	58.27
uneak_11104047	4	58.27
scaffold_405_8462	4	59.76
scaffold_405_8478	4	59.76
SC113389	4	59.76
SSRct119590	4	60.62
scaffold_111265_181	4	60.88
scaffold_111265_183	4	60.88
scaffold_90453_158	4	61
scaffold_90453_156	4	61
scaffold_175464_217	4	61
scaffold_128352_198	4	61
scaffold_158838_24	4	61.65
scaffold_158838_36	4	61.65
scaffold_158838_62	4	61.65
scaffold_70982_777	4	63.2
scaffold_16749_3112	4	64.31
scaffold_16749_3127	4	64.31
scaffold_9204_5443	4	65.91
scaffold_9204_4845	4	65.91
scaffold_9204_4798	4	65.91
uneak_41397044	4	65.91
scaffold_14113_5197	4	67.49
uneak_34184064	4	67.49
uneak_33870060	4	67.49
uneak_7794019	4	67.49
scaffold_54129_1190	4	67.49
scaffold_42755_973	4	67.49
scaffold_21976_1734	4	67.49
scaffold_54129_725	4	67.49
scaffold_14762_915	4	70.1
scaffold_14762_927	4	70.1
uneak_14581054	4	70.27
scaffold_20563_1957	4	70.27
scaffold_10081_5658	4	71.09
uneak_39402020	4	71.09
scaffold_68201_613	4	71.09
scaffold_421_12123	4	71.09
scaffold_421_12126	4	71.09
scaffold_421_12125	4	71.09
SC9157	4	72.53
scaffold_68346_1806	4	72.53
scaffold_68346_1780	4	72.53
scaffold_68346_1752	4	72.53
scaffold_68346_1733	4	72.53
uneak_48668023	4	72.53
scaffold_68346_1623	4	72.53
scaffold_8435_1114	4	72.53
scaffold_8435_1097	4	72.53
scaffold_8435_1079	4	72.53
scaffold_8435_980	4	72.53
scaffold_8435_965	4	72.53
scaffold_17095_1878	4	72.53
scaffold_49749_788	4	72.53
uneak_8297037	4	72.53
scaffold_15375_4951	4	72.53
uneak_36752033	4	72.53
scaffold_466_11599	4	78.05
scaffold_172290_53	4	78.15
uneak_40996018	4	78.15
scaffold_42523_2226	4	78.38
uneak_15608021	4	78.38
scaffold_31187_2503	4	78.38
scaffold_155464_207	4	78.38
uneak_35860046	4	78.38
uneak_9174029	4	78.38
uneak_44403034	4	78.38
scaffold_46954_428	4	80.59
scaffold_49548_2207	4	82.04
scaffold_13942_3967	4	82.36
uneak_22073027	4	82.36
uneak_9952016	4	82.36
uneak_19522037	4	82.36
scaffold_9495_6545	4	82.36
uneak_23368051	4	82.36
scaffold_9495_6618	4	82.36
scaffold_5615_8728	4	82.84
scaffold_16354_3959	4	82.84
scaffold_10450_6831	4	83.1
scaffold_10450_6833	4	83.1
SC83036	4	83.1
scaffold_24467_132	4	83.1
scaffold_217165_17	4	83.1
uneak_14430058	4	83.1
scaffold_65696_1602	4	83.1
scaffold_65696_1625	4	83.1
scaffold_20725_2352	4	84.27
uneak_47980020	4	84.27
scaffold_40808_2829	4	84.45
uneak_37054016	4	84.45
scaffold_71525_1564	4	84.45
scaffold_87360_1156	4	84.45
uneak_7951030	4	84.45
scaffold_19545_3755	4	84.45
SSRct94504	4	84.45
uneak_16110038	4	86.18
scaffold_24747_2460	4	86.18
scaffold_78204_722	4	88.47
scaffold_78204_724	4	88.47
scaffold_78204_761	4	88.47
uneak_16329033	4	88.47
uneak_24818021	5	0
scaffold_88570_383	5	0
uneak_16416022	5	0
scaffold_6551_263	5	0
scaffold_17394_239	5	0
uneak_38919041	5	0
scaffold_37436_3330	5	0
scaffold_10939_4664	5	0
scaffold_10939_4669	5	0
uneak_26943041	5	0
scaffold_19553_2642	5	0
scaffold_37498_326	5	0
uneak_3352029	5	0
scaffold_63132_592	5	0
uneak_34022051	5	0
scaffold_68708_1669	5	0
scaffold_56441_2060	5	0
uneak_36294025	5	0
uneak_10268041	5	0
scaffold_38077_2923	5	0
uneak_32632037	5	0
scaffold_11184_1719	5	0
scaffold_4259_2131	5	0.92
scaffold_4259_2134	5	0.92
scaffold_76745_885	5	0.92
uneak_22684046	5	0.92
uneak_15173058	5	2.99
scaffold_11986_2944	5	2.99
scaffold_11986_3053	5	2.99
uneak_46722017	5	2.99
uneak_41858024	5	2.99
uneak_8732015	5	2.99
scaffold_76926_317	5	2.99
scaffold_11986_5052	5	2.99
scaffold_40286_2343	5	2.99
scaffold_40286_2363	5	2.99
scaffold_6583_2455	5	2.99
uneak_40540061	5	2.99
scaffold_24997_3415	5	3.07
uneak_40762018	5	3.07
scaffold_225448_45	5	3.07
uneak_34027054	5	3.07
scaffold_6658_4711	5	3.07
uneak_16089047	5	3.07
SSRct115258	5	3.07
scaffold_79349_877	5	3.07
uneak_25769016	5	4.19
scaffold_12152_1265	5	4.19
scaffold_12152_1458	5	4.19
scaffold_4341_8826	5	6.14
uneak_24163041	5	6.14
scaffold_4341_8862	5	6.14
uneak_28868048	5	6.14
uneak_48961044	5	6.51
scaffold_16407_552	5	6.51
scaffold_16407_580	5	6.51
uneak_34173053	5	6.51
scaffold_48695_1198	5	6.86
uneak_50168031	5	6.86
scaffold_35990_840	5	7.88
scaffold_4021_7226	5	11.72
scaffold_1049_8288	5	11.72
uneak_44218043	5	11.72
uneak_10725064	5	11.72
scaffold_90827_659	5	11.72
scaffold_67861_231	5	12.68
scaffold_67861_418	5	12.68
scaffold_67861_411	5	12.68
scaffold_67861_410	5	12.68
scaffold_67861_385	5	12.68
scaffold_67861_333	5	12.68
scaffold_67861_317	5	12.68
scaffold_67861_276	5	12.68
scaffold_67861_267	5	12.68
scaffold_67861_258	5	12.68
scaffold_33855_167	5	12.68
scaffold_33855_178	5	12.68
scaffold_23278_2834	5	13.63
scaffold_23278_2854	5	13.63
scaffold_38137_966	5	15.15
SC11431	5	16.68
308812_K70	5	16.68
scaffold_128730_239	5	16.68
scaffold_128730_261	5	16.68
SC9068	5	18.17
scaffold_5596_3671	5	18.17
scaffold_2669_5952	5	18.85
scaffold_128490_342	5	18.85
uneak_150044	5	18.85
scaffold_78_18787	5	19.28
uneak_44719048	5	19.28
uneak_21219032	5	19.57
scaffold_5657_8389	5	19.57
scaffold_1210_954	5	21.53
scaffold_45078_744	5	21.53
scaffold_128490_343	5	21.53
uneak_24007050	5	21.53
scaffold_1210_883	5	21.53
scaffold_35159_2482	5	24.13
uneak_25923063	5	24.13
uneak_45147025	5	24.13
scaffold_20507_5170	5	24.13
scf9e	5	24.13
scaffold_75672_1002	5	24.33
uneak_35368039	5	24.33
scaffold_21658_557	5	25.77
SC46751	5	27.13
scaffold_19676_3590	5	27.13
uneak_11773035	5	27.13
scaffold_2015_8532	5	27.13
scaffold_51987_1251	5	27.13
uneak_42052052	5	27.13
uneak_32645059	5	28.52
scaffold_39811_2803	5	28.76
scaffold_78553_292	5	28.76
scaffold_39811_2771	5	28.76
uneak_35728057	5	28.76
scaffold_297_5525	5	28.8
uneak_34253047	5	28.8
scaffold_199512_56	5	28.8
scaffold_56821_2217	5	28.8
scaffold_26694_169	5	28.8
scaffold_53984_166	5	28.8
scaffold_52837_533	5	28.8
scaffold_52837_550	5	28.8
SC83615	5	30.07
scaffold_30368_1149	5	30.07
uneak_43584022	5	30.07
uneak_23110016	5	30.07
uneak_22437052	5	30.07
scaffold_89362_311	5	30.07
scaffold_89362_247	5	30.07
scaffold_37245_881	5	30.07
scaffold_3353_1043	5	31.43
uneak_48391051	5	31.43
scaffold_44221_1872	5	31.43
uneak_4180051	5	31.43
uneak_16718028	5	31.43
scaffold_153763_295	5	31.43
scaffold_153763_224	5	31.43
scaffold_153763_179	5	31.43
scaffold_113192_301	5	31.43
scaffold_113192_302	5	31.43
uneak_29798032	5	31.43
scaffold_153763_138	5	31.78
scaffold_4151_2014	5	31.78
scaffold_4151_2027	5	31.78
scaffold_185667_130	5	31.78
scaffold_185667_126	5	31.78
scaffold_17146_4096	5	31.78
scaffold_17146_4078	5	31.78
uneak_40856028	5	32.88
scaffold_40642_1771	5	33.23
scaffold_19777_2496	5	33.23
scaffold_431_10615	5	33.23
uneak_36137036	5	33.23
uneak_16746020	5	33.23
scaffold_2504_10828	5	33.23
scaffold_11523_4161	5	33.23
scaffold_11523_4172	5	33.23
scaffold_33912_3175	5	33.89
scaffold_33912_3049	5	33.89
uneak_24043051	5	33.89
scaffold_2769_3286	5	34.6
scaffold_19777_2507	5	34.6
scaffold_218000_24	5	34.6
scaffold_218000_36	5	34.6
scaffold_19370_1208	5	34.6
uneak_42898047	5	35.37
scaffold_19438_3420	5	35.37
scaffold_31431_336	5	35.37
scaffold_20881_627	5	36.42
scaffold_23139_3113	5	36.42
scaffold_23139_3345	5	36.42
scaffold_23139_3333	5	36.42
scaffold_23139_3315	5	36.42
scaffold_23139_3264	5	36.42
scaffold_23139_3256	5	36.42
uneak_10695045	5	36.42
uneak_28698025	5	36.42
uneak_1236046	5	36.42
scaffold_150251_77	5	36.42
scaffold_150251_118	5	36.42
scaffold_6777_3329	5	36.42
scaffold_6777_7504	5	36.42
scaffold_23139_3388	5	36.42
scaffold_44031_2073	5	38.02
scaffold_44031_2119	5	38.02
scaffold_43157_898	5	38.02
uneak_2954040	5	38.02
scaffold_29987_563	5	40.2
scaffold_71631_1225	5	40.2
uneak_38923019	5	40.2
scaffold_3215_3187	5	40.2
uneak_46516043	5	40.2
scaffold_29987_810	5	40.56
uneak_47250036	5	40.56
scaffold_4687_1875	5	40.56
uneak_27042044	5	40.56
scaffold_36567_464	5	40.56
uneak_24599033	5	42.65
scaffold_18076_2607	5	42.65
uneak_34495048	5	42.65
ct39031	5	44.11
uneak_15297025	5	44.11
scaffold_15701_2749	5	44.11
scaffold_52279_517	5	45.66
uneak_16535017	5	45.99
scaffold_18127_3633	5	45.99
uneak_47705059	5	45.99
scaffold_151939_145	5	47.58
scaffold_199861_123	5	47.58
scaffold_199861_159	5	47.58
scaffold_199861_167	5	47.58
scaffold_51256_1213	5	47.58
scaffold_25615_186	5	50.12
uneak_46082020	5	51.35
uneak_12010031	5	53.95
scaffold_6729_2518	5	53.95
uneak_50594022	5	56.56
scaffold_15705_4453	5	57.82
uneak_44591052	5	57.82
uneak_17122017	5	57.82
uneak_47777054	5	57.82
scaffold_1129_1268	5	57.82
scaffold_33601_2175	5	60.6
uneak_12011041	5	60.6
uneak_6671045	5	60.78
scaffold_9832_4414	5	60.78
SC31208	5	62.07
scaffold_27901_2503	5	65.3
scaffold_27901_2456	5	65.3
uneak_33862014	5	65.3
scaffold_45382_2723	5	65.3
scaffold_59926_757	5	67.89
uneak_29475015	5	67.89
scaffold_33926_2560	5	67.89
uneak_14849040	5	67.89
scaffold_47787_264	5	70.67
uneak_49450034	5	70.67
scaffold_32050_1947	5	70.75
scaffold_3272_1695	5	71
scaffold_111376_126	5	71
scaffold_11151_6975	5	76.25
scaffold_11151_6992	5	76.25
scaffold_82996_449	5	76.25
scaffold_57183_678	5	76.27
scaffold_206_4033	5	78.59
scaffold_206_16716	5	78.59
scaffold_206_16589	5	78.59
uneak_48710028	5	78.59
uneak_35415021	5	79.24
SC59035	5	79.42
scaffold_2738_7184	5	79.42
scaffold_2738_7165	5	79.42
scaffold_2738_7153	5	79.42
scaffold_4784_2612	5	80.5
uneak_33920037	5	80.5
scaffold_2350_983	5	80.5
uneak_45244036	5	80.5
SC32727	5	81.19
SC32727.1	5	81.19
scaffold_2738_7034	5	81.19
uneak_165022	5	81.19
SSRct144370	5	86.27
scaffold_11651_3525	5	87.85
scaffold_328_3997	5	87.85
scaffold_328_11170	5	87.85
scaffold_328_11002	5	87.85
scaffold_328_4063	5	87.85
scaffold_328_4055	5	87.85
uneak_981046	5	87.85
scaffold_43267_850	5	89.75
scaffold_96859_244	5	89.75
scaffold_96859_271	5	89.75
scaffold_25143_2323	5	93.3
scaffold_25143_2337	5	93.3
uneak_42676041	5	94.85
scaffold_41878_1647	5	94.85
scaffold_42968_1827	5	94.94
scaffold_42968_1791	5	94.94
uneak_7780047	5	95.66
scaffold_42968_1007	5	95.66
uneak_26855054	5	95.66
scaffold_19405_3231	5	97.6
scaffold_37769_1927	5	97.6
uneak_34795017	5	97.6
SC28613	5	98.24
scaffold_59487_2134	5	99.09
scaffold_59487_2145	5	99.09
scaffold_5560_5069	5	99.47
uneak_9412058	5	99.47
uneak_31750038	5	101.42
scaffold_38895_237	5	101.42
uneak_43539027	5	101.42
scaffold_53617_1810	5	101.42
scaffold_53617_1743	5	101.42
scaffold_53617_1720	5	101.42
scaffold_7054_7090	5	101.58
SSRct153008	5	101.58
SC804	5	103.83
uneak_534054	6	0
scaffold_136641_181	6	0
scaffold_94712_593	6	3.32
uneak_29270043	6	3.32
scaffold_127964_258	6	4.83
scaffold_23703_3585	6	4.83
uneak_27014063	6	4.83
scaffold_5306_1503	6	7.56
scaffold_5306_1590	6	7.56
uneak_21875028	6	7.56
uneak_21446045	6	7.92
scaffold_1523_3370	6	8.41
scaffold_470_4484	6	8.41
scaffold_18240_848	6	8.41
scaffold_16371_3108	6	8.41
scaffold_4695_5005	6	8.41
scaffold_26522_3191	6	8.41
uneak_43912034	6	8.41
uneak_48186053	6	8.41
scaffold_4059_7006	6	8.41
scaffold_19887_2473	6	8.41
uneak_42460048	6	8.41
scaffold_26783_2090	6	8.41
uneak_44156039	6	8.41
uneak_701035	6	8.41
scaffold_3470_1989	6	8.57
uneak_3898025	6	8.57
uneak_43187017	6	8.9
scaffold_60556_75	6	9.55
scaffold_60556_82	6	9.55
[truncated: 2,852 more rows]

## Sheet: AddTable_4.Seg_distortion
Additional Table 4. Segregation distortion for all markers analyzed in the cranberry cross BGBLNL95 GH135
Locus	Segregation	X2	Df	Signif.	Classification
252600_K70	<lmxll>	33.77	1	*******	[ll:lm]
scf207d	<abxcd>	14.76	3	****	[ac:ad:bc:bd]
SC76310	<hkxhk>	10.83	2	****	[hh:hk:kk]
SC174468	<nnxnp>	8.67	1	****	[nn:np]
scaffold_87870_102	<lmxll>	8.06	1	****	[ll:lm]
SC116864	<lmxll>	6.66	1	***	[ll:lm]
scf108b	<lmxll>	6.84	1	***	[ll:lm]
ct26877	<abxcd>	12.78	3	***	[ac:ad:bc:bd]
scaffold_17_20403	<hkxhk>	10.31	2	***	[hh:hk:kk]
scaffold_717_10709	<hkxhk>	9.38	2	***	[hh:hk:kk]
scaffold_806_2844	<lmxll>	6.91	1	***	[ll:lm]
scaffold_2487_138	<lmxll>	6.91	1	***	[ll:lm]
scaffold_4678_2401	<hkxhk>	9.29	2	***	[hh:hk:kk]
scaffold_6531_346	<hkxhk>	9.83	2	***	[hh:hk:kk]
scaffold_8180_3681	<hkxhk>	9.51	2	***	[hh:hk:kk]
scaffold_8752_4196	<hkxhk>	9.73	2	***	[hh:hk:kk]
scaffold_9236_5008	<hkxhk>	10.39	2	***	[hh:hk:kk]
scaffold_18466_3376	<hkxhk>	9.86	2	***	[hh:hk:kk]
scaffold_19780_2370	<hkxhk>	10	2	***	[hh:hk:kk]
scaffold_27529_2818	<hkxhk>	9.79	2	***	[hh:hk:kk]
scaffold_27529_2819	<hkxhk>	9.49	2	***	[hh:hk:kk]
scaffold_29800_884	<lmxll>	6.91	1	***	[ll:lm]
scaffold_33912_3049	<lmxll>	6.84	1	***	[ll:lm]
scaffold_36808_2311	<hkxhk>	9.53	2	***	[hh:hk:kk]
scaffold_40642_1771	<lmxll>	7.51	1	***	[ll:lm]
scaffold_43948_2492	<hkxhk>	9.95	2	***	[hh:hk:kk]
scaffold_48675_2016	<lmxll>	6.65	1	***	[ll:lm]
scaffold_52540_95	<lmxll>	6.94	1	***	[ll:lm]
scaffold_57766_2241	<nnxnp>	6.73	1	***	[nn:np]
scaffold_88427_686	<lmxll>	6.65	1	***	[ll:lm]
scaffold_101413_281	<lmxll>	6.98	1	***	[ll:lm]
scaffold_115743_699	<hkxhk>	9.53	2	***	[hh:hk:kk]
uneak_2012048	<hkxhk>	10.22	2	***	[hh:hk:kk]
uneak_2452039	<lmxll>	7.23	1	***	[ll:lm]
uneak_6771022	<lmxll>	7.25	1	***	[ll:lm]
uneak_8107020	<lmxll>	6.65	1	***	[ll:lm]
uneak_11145022	<hkxhk>	9.27	2	***	[hh:hk:kk]
uneak_14237056	<hkxhk>	9.58	2	***	[hh:hk:kk]
uneak_15347040	<lmxll>	7.55	1	***	[ll:lm]
uneak_20375025	<hkxhk>	10.26	2	***	[hh:hk:kk]
uneak_24753029	<lmxll>	6.66	1	***	[ll:lm]
uneak_43285012	<hkxhk>	9.35	2	***	[hh:hk:kk]
uneak_45926037	<hkxhk>	9.86	2	***	[hh:hk:kk]
uneak_48642027	<hkxhk>	10.38	2	***	[hh:hk:kk]
SSRct174735	<abxcd>	9.64	3	**	[ac:ad:bc:bd]
SSRct147864	<lmxll>	4.9	1	**	[ll:lm]
SSRct155461	<lmxll>	4.38	1	**	[ll:lm]
SSRct92709	<abxcd>	9.23	3	**	[ac:ad:bc:bd]
SCF133377	<abxcd>	7.92	3	**	[ac:ad:bc:bd]
SC7155	<nnxnp>	4.54	1	**	[nn:np]
SC16166	<abxcd>	9.18	3	**	[ac:ad:bc:bd]
SC56717	<hkxhk>	6.86	2	**	[hh:hk:kk]
SC31172	<lmxll>	5.44	1	**	[ll:lm]
SC34010.1	<lmxll>	4.66	1	**	[ll:lm]
SC191642	<lmxll>	4.44	1	**	[ll:lm]
SC107715	<abxcd>	10.34	3	**	[ac:ad:bc:bd]
scaffold_8_9904	<lmxll>	6.12	1	**	[ll:lm]
scaffold_16_25191	<lmxll>	4.42	1	**	[ll:lm]
scaffold_32_26095	<lmxll>	5.12	1	**	[ll:lm]
scaffold_32_26124	<lmxll>	5.12	1	**	[ll:lm]
scaffold_138_11061	<hkxhk>	6.64	2	**	[hh:hk:kk]
scaffold_155_4200	<lmxll>	4.87	1	**	[ll:lm]
scaffold_194_6502	<hkxhk>	6.66	2	**	[hh:hk:kk]
scaffold_236_16392	<lmxll>	4.4	1	**	[ll:lm]
scaffold_285_5082	<lmxll>	3.99	1	**	[ll:lm]
scaffold_317_3114	<lmxll>	5.88	1	**	[ll:lm]
scaffold_317_3131	<lmxll>	5.88	1	**	[ll:lm]
scaffold_338_6337	<nnxnp>	4.13	1	**	[nn:np]
scaffold_510_1791	<lmxll>	5.41	1	**	[ll:lm]
scaffold_548_3348	<hkxhk>	6.17	2	**	[hh:hk:kk]
scaffold_569_9959	<lmxll>	3.99	1	**	[ll:lm]
scaffold_779_12265	<lmxll>	4.24	1	**	[ll:lm]
scaffold_867_9961	<lmxll>	5.38	1	**	[ll:lm]
scaffold_910_11196	<hkxhk>	6.24	2	**	[hh:hk:kk]
scaffold_923_7221	<lmxll>	3.99	1	**	[ll:lm]
scaffold_932_9501	<hkxhk>	7.48	2	**	[hh:hk:kk]
scaffold_1075_1586	<hkxhk>	8.32	2	**	[hh:hk:kk]
scaffold_1420_1047	<lmxll>	4.21	1	**	[ll:lm]
scaffold_1439_3617	<hkxhk>	6.9	2	**	[hh:hk:kk]
scaffold_1439_3626	<hkxhk>	6.9	2	**	[hh:hk:kk]
scaffold_1773_858	<lmxll>	5.85	1	**	[ll:lm]
scaffold_1777_5960	<nnxnp>	6.12	1	**	[nn:np]
scaffold_1783_11412	<lmxll>	3.92	1	**	[ll:lm]
scaffold_1783_11423	<lmxll>	3.92	1	**	[ll:lm]
scaffold_1826_9997	<lmxll>	5.85	1	**	[ll:lm]
scaffold_1826_9999	<lmxll>	4.87	1	**	[ll:lm]
scaffold_1958_7238	<lmxll>	6.36	1	**	[ll:lm]
scaffold_2033_8836	<lmxll>	4.87	1	**	[ll:lm]
scaffold_2155_1401	<lmxll>	5.24	1	**	[ll:lm]
scaffold_2191_10864	<lmxll>	3.99	1	**	[ll:lm]
scaffold_2287_663	<hkxhk>	6.04	2	**	[hh:hk:kk]
scaffold_2523_4914	<hkxhk>	6.26	2	**	[hh:hk:kk]
scaffold_2866_4294	<nnxnp>	4.66	1	**	[nn:np]
scaffold_2890_7498	<lmxll>	5.35	1	**	[ll:lm]
scaffold_3192_9929	<lmxll>	3.99	1	**	[ll:lm]
scaffold_3286_6991	<nnxnp>	3.97	1	**	[nn:np]
scaffold_3286_7018	<nnxnp>	3.97	1	**	[nn:np]
scaffold_3828_4011	<lmxll>	4.66	1	**	[ll:lm]
scaffold_3947_9416	<lmxll>	4.87	1	**	[ll:lm]
scaffold_4159_1110	<hkxhk>	6.4	2	**	[hh:hk:kk]
scaffold_4159_1142	<hkxhk>	6.02	2	**	[hh:hk:kk]
scaffold_4159_1157	<hkxhk>	6.02	2	**	[hh:hk:kk]
scaffold_4184_766	<lmxll>	4.87	1	**	[ll:lm]
scaffold_4356_1245	<lmxll>	5.67	1	**	[ll:lm]
scaffold_4489_7698	<lmxll>	4.44	1	**	[ll:lm]
scaffold_4648_8403	<lmxll>	4.42	1	**	[ll:lm]
scaffold_4716_3230	<lmxll>	4.26	1	**	[ll:lm]
scaffold_4844_3525	<lmxll>	3.99	1	**	[ll:lm]
scaffold_4933_3414	<lmxll>	5.88	1	**	[ll:lm]
scaffold_5230_7846	<nnxnp>	4.93	1	**	[nn:np]
scaffold_5248_7851	<lmxll>	4.42	1	**	[ll:lm]
scaffold_5296_6778	<hkxhk>	6.07	2	**	[hh:hk:kk]
scaffold_5367_5675	<lmxll>	4.21	1	**	[ll:lm]
scaffold_5577_4817	<lmxll>	4.9	1	**	[ll:lm]
scaffold_5657_8389	<lmxll>	4.01	1	**	[ll:lm]
scaffold_5738_1571	<hkxhk>	6.55	2	**	[hh:hk:kk]
scaffold_6122_2834	<lmxll>	4.01	1	**	[ll:lm]
scaffold_6132_4821	<nnxnp>	5.07	1	**	[nn:np]
scaffold_6406_7899	<hkxhk>	9.07	2	**	[hh:hk:kk]
scaffold_6406_7913	<hkxhk>	9.07	2	**	[hh:hk:kk]
scaffold_6406_7939	<lmxll>	4.66	1	**	[ll:lm]
scaffold_6406_7942	<hkxhk>	9.07	2	**	[hh:hk:kk]
scaffold_6536_5305	<hkxhk>	8.08	2	**	[hh:hk:kk]
scaffold_6680_3258	<nnxnp>	6.44	1	**	[nn:np]
scaffold_6701_1445	<lmxll>	4.66	1	**	[ll:lm]
scaffold_6701_1485	<lmxll>	4.66	1	**	[ll:lm]
scaffold_6860_1227	<nnxnp>	4.55	1	**	[nn:np]
scaffold_6921_6346	<lmxll>	4.87	1	**	[ll:lm]
scaffold_6921_6406	<lmxll>	4.87	1	**	[ll:lm]
scaffold_6921_6415	<lmxll>	4.87	1	**	[ll:lm]
scaffold_7045_5048	<lmxll>	4.96	1	**	[ll:lm]
scaffold_7045_5059	<lmxll>	4.96	1	**	[ll:lm]
scaffold_7045_5060	<lmxll>	4.96	1	**	[ll:lm]
scaffold_7278_8324	<nnxnp>	6.36	1	**	[nn:np]
scaffold_7347_562	<hkxhk>	7.17	2	**	[hh:hk:kk]
scaffold_7448_397	<hkxhk>	7.12	2	**	[hh:hk:kk]
scaffold_7473_7195	<lmxll>	3.99	1	**	[ll:lm]
scaffold_7516_1685	<lmxll>	6.36	1	**	[ll:lm]
scaffold_7613_8120	<lmxll>	4.44	1	**	[ll:lm]
scaffold_7628_3145	<hkxhk>	8.67	2	**	[hh:hk:kk]
scaffold_7628_4904	<hkxhk>	8.67	2	**	[hh:hk:kk]
scaffold_7628_4970	<hkxhk>	7.48	2	**	[hh:hk:kk]
scaffold_7628_4973	<hkxhk>	8.08	2	**	[hh:hk:kk]
scaffold_7628_5011	<hkxhk>	8.08	2	**	[hh:hk:kk]
scaffold_7691_4091	<lmxll>	3.99	1	**	[ll:lm]
scaffold_7691_4094	<lmxll>	3.99	1	**	[ll:lm]
scaffold_7764_1994	<nnxnp>	5.35	1	**	[nn:np]
scaffold_7764_1998	<nnxnp>	5.35	1	**	[nn:np]
scaffold_7764_2004	<nnxnp>	5.35	1	**	[nn:np]
scaffold_7786_7537	<lmxll>	3.99	1	**	[ll:lm]
scaffold_7786_7565	<lmxll>	3.99	1	**	[ll:lm]
scaffold_8025_5127	<lmxll>	3.99	1	**	[ll:lm]
scaffold_8030_1187	<lmxll>	4.21	1	**	[ll:lm]
scaffold_8129_4864	<lmxll>	5.85	1	**	[ll:lm]
scaffold_8150_6076	<lmxll>	5.35	1	**	[ll:lm]
scaffold_8425_5569	<lmxll>	6.44	1	**	[ll:lm]
scaffold_8425_5580	<lmxll>	6.44	1	**	[ll:lm]
scaffold_8542_7377	<hkxhk>	8.17	2	**	[hh:hk:kk]
scaffold_8763_1070	<nnxnp>	5.9	1	**	[nn:np]
scaffold_8765_2444	<lmxll>	4.01	1	**	[ll:lm]
scaffold_9163_3844	<hkxhk>	6.93	2	**	[hh:hk:kk]
scaffold_9475_6315	<lmxll>	5.15	1	**	[ll:lm]
scaffold_9475_6395	<lmxll>	4.01	1	**	[ll:lm]
scaffold_9477_1301	<lmxll>	4.66	1	**	[ll:lm]
scaffold_9578_4647	<lmxll>	4.03	1	**	[ll:lm]
scaffold_9681_3143	<nnxnp>	5.18	1	**	[nn:np]
scaffold_9812_7345	<lmxll>	4.66	1	**	[ll:lm]
scaffold_9954_2540	<nnxnp>	5.21	1	**	[nn:np]
scaffold_10074_6474	<lmxll>	4.93	1	**	[ll:lm]
scaffold_10455_4718	<hkxhk>	7.03	2	**	[hh:hk:kk]
scaffold_10512_309	<hkxhk>	7.09	2	**	[hh:hk:kk]
scaffold_10669_2217	<lmxll>	3.99	1	**	[ll:lm]
scaffold_10836_1629	<lmxll>	4.42	1	**	[ll:lm]
scaffold_10868_6358	<hkxhk>	6.28	2	**	[hh:hk:kk]
scaffold_11008_2004	<lmxll>	4.44	1	**	[ll:lm]
scaffold_11059_4888	<lmxll>	5.88	1	**	[ll:lm]
scaffold_11059_4896	<lmxll>	5.88	1	**	[ll:lm]
scaffold_11059_4904	<lmxll>	5.88	1	**	[ll:lm]
scaffold_11171_3393	<lmxll>	5.64	1	**	[ll:lm]
scaffold_11171_3395	<lmxll>	5.64	1	**	[ll:lm]
scaffold_11171_3426	<lmxll>	5.64	1	**	[ll:lm]
scaffold_11267_1035	<hkxhk>	8.92	2	**	[hh:hk:kk]
scaffold_11351_6061	<hkxhk>	6.91	2	**	[hh:hk:kk]
scaffold_11982_2357	<lmxll>	5.88	1	**	[ll:lm]
scaffold_12032_813	<lmxll>	4.22	1	**	[ll:lm]
scaffold_13093_5532	<lmxll>	3.99	1	**	[ll:lm]
scaffold_13223_5338	<hkxhk>	6.94	2	**	[hh:hk:kk]
scaffold_13251_2703	<hkxhk>	6.97	2	**	[hh:hk:kk]
scaffold_14057_3602	<lmxll>	4.9	1	**	[ll:lm]
scaffold_14227_1780	<lmxll>	4.42	1	**	[ll:lm]
scaffold_14682_2458	<lmxll>	4.87	1	**	[ll:lm]
scaffold_15191_1140	<lmxll>	4.66	1	**	[ll:lm]
scaffold_15221_2148	<lmxll>	5.15	1	**	[ll:lm]
scaffold_15221_2150	<lmxll>	5.15	1	**	[ll:lm]
scaffold_15282_3831	<lmxll>	4.62	1	**	[ll:lm]
scaffold_15317_2658	<nnxnp>	4.51	1	**	[nn:np]
scaffold_15430_5733	<nnxnp>	4.51	1	**	[nn:np]
scaffold_16565_1657	<lmxll>	3.99	1	**	[ll:lm]
scaffold_16713_2315	<lmxll>	5.35	1	**	[ll:lm]
scaffold_16713_2399	<lmxll>	5.35	1	**	[ll:lm]
scaffold_16745_5704	<lmxll>	3.99	1	**	[ll:lm]
scaffold_17251_2966	<nnxnp>	6.12	1	**	[nn:np]
scaffold_17547_2560	<nnxnp>	4.26	1	**	[nn:np]
scaffold_17588_2625	<nnxnp>	5.18	1	**	[nn:np]
scaffold_17588_2682	<nnxnp>	5.18	1	**	[nn:np]
scaffold_17979_5552	<lmxll>	4.13	1	**	[ll:lm]
scaffold_18253_4878	<hkxhk>	7.39	2	**	[hh:hk:kk]
scaffold_18559_4426	<lmxll>	4.9	1	**	[ll:lm]
scaffold_18562_894	<nnxnp>	5.27	1	**	[nn:np]
scaffold_18775_1385	<lmxll>	5.15	1	**	[ll:lm]
scaffold_19648_286	<lmxll>	4.66	1	**	[ll:lm]
scaffold_19801_3532	<nnxnp>	4.03	1	**	[nn:np]
scaffold_20071_618	<lmxll>	5.35	1	**	[ll:lm]
scaffold_20416_4652	<lmxll>	5.35	1	**	[ll:lm]
scaffold_20437_1593	<lmxll>	3.9	1	**	[ll:lm]
scaffold_20556_2287	<nnxnp>	5.41	1	**	[nn:np]
scaffold_20556_2289	<nnxnp>	5.41	1	**	[nn:np]
scaffold_20649_2179	<lmxll>	4.66	1	**	[ll:lm]
scaffold_21058_4587	<nnxnp>	5.85	1	**	[nn:np]
scaffold_21096_1507	<lmxll>	4.33	1	**	[ll:lm]
scaffold_21180_404	<lmxll>	4.42	1	**	[ll:lm]
scaffold_21943_4548	<lmxll>	3.99	1	**	[ll:lm]
scaffold_22621_3191	<lmxll>	3.86	1	**	[ll:lm]
scaffold_23139_3256	<lmxll>	4.49	1	**	[ll:lm]
scaffold_23139_3264	<lmxll>	4.49	1	**	[ll:lm]
scaffold_23771_1614	<lmxll>	5.12	1	**	[ll:lm]
scaffold_23771_2193	<lmxll>	4.9	1	**	[ll:lm]
scaffold_24277_3774	<hkxhk>	8.06	2	**	[hh:hk:kk]
scaffold_24710_4496	<lmxll>	4.87	1	**	[ll:lm]
scaffold_25015_3096	<lmxll>	5.18	1	**	[ll:lm]
scaffold_25074_4410	<lmxll>	4.42	1	**	[ll:lm]
scaffold_25332_4175	<nnxnp>	6.36	1	**	[nn:np]
scaffold_25332_4261	<lmxll>	4.47	1	**	[ll:lm]
scaffold_25405_895	<lmxll>	4.42	1	**	[ll:lm]
scaffold_25405_908	<lmxll>	4.42	1	**	[ll:lm]
scaffold_25559_3431	<hkxhk>	8.45	2	**	[hh:hk:kk]
scaffold_25620_2595	<hkxhk>	8.05	2	**	[hh:hk:kk]
scaffold_25814_2248	<hkxhk>	6.02	2	**	[hh:hk:kk]
scaffold_26777_1592	<lmxll>	6.55	1	**	[ll:lm]
scaffold_27319_2455	<lmxll>	5.41	1	**	[ll:lm]
scaffold_27405_2738	<nnxnp>	5.94	1	**	[nn:np]
scaffold_28218_320	<lmxll>	4.21	1	**	[ll:lm]
scaffold_28235_2302	<lmxll>	5.67	1	**	[ll:lm]
scaffold_28915_1658	<lmxll>	4.01	1	**	[ll:lm]
scaffold_28915_1682	<lmxll>	4.01	1	**	[ll:lm]
scaffold_29614_326	<nnxnp>	4.17	1	**	[nn:np]
scaffold_29718_621	<lmxll>	4.42	1	**	[ll:lm]
scaffold_30122_393	<nnxnp>	3.99	1	**	[nn:np]
scaffold_30218_1491	<lmxll>	4.21	1	**	[ll:lm]
scaffold_30218_1545	<lmxll>	4.9	1	**	[ll:lm]
scaffold_30468_976	<lmxll>	4.42	1	**	[ll:lm]
scaffold_30468_1024	<lmxll>	4.21	1	**	[ll:lm]
scaffold_30487_2241	<hkxhk>	6.04	2	**	[hh:hk:kk]
scaffold_30487_2242	<hkxhk>	6.04	2	**	[hh:hk:kk]
scaffold_30487_2243	<hkxhk>	6.04	2	**	[hh:hk:kk]
scaffold_30487_2244	<hkxhk>	6.32	2	**	[hh:hk:kk]
scaffold_30688_1474	<lmxll>	3.99	1	**	[ll:lm]
scaffold_30948_3506	<lmxll>	4.87	1	**	[ll:lm]
scaffold_31291_1978	<nnxnp>	4.76	1	**	[nn:np]
scaffold_31412_2217	<lmxll>	3.99	1	**	[ll:lm]
scaffold_31590_2799	<lmxll>	4.28	1	**	[ll:lm]
scaffold_31819_751	<lmxll>	4.26	1	**	[ll:lm]
scaffold_31968_1878	<hkxhk>	6.18	2	**	[hh:hk:kk]
scaffold_32712_1159	<hkxhk>	6.47	2	**	[hh:hk:kk]
scaffold_32901_3664	<hkxhk>	6.73	2	**	[hh:hk:kk]
scaffold_33350_840	<lmxll>	5.12	1	**	[ll:lm]
scaffold_33364_873	<lmxll>	4.01	1	**	[ll:lm]
scaffold_33596_1894	<hkxhk>	6.66	2	**	[hh:hk:kk]
scaffold_33596_1897	<hkxhk>	6.66	2	**	[hh:hk:kk]
scaffold_33596_1931	<lmxll>	5.01	1	**	[ll:lm]
scaffold_33632_2407	<lmxll>	5.88	1	**	[ll:lm]
scaffold_33861_3240	<lmxll>	6.05	1	**	[ll:lm]
scaffold_34398_3358	<nnxnp>	3.97	1	**	[nn:np]
scaffold_34680_473	<lmxll>	4.42	1	**	[ll:lm]
scaffold_34680_557	<lmxll>	4.01	1	**	[ll:lm]
scaffold_35108_2080	<lmxll>	3.99	1	**	[ll:lm]
scaffold_35265_2858	<nnxnp>	3.97	1	**	[nn:np]
scaffold_35265_2899	<nnxnp>	3.97	1	**	[nn:np]
scaffold_35966_120	<lmxll>	5.64	1	**	[ll:lm]
scaffold_36125_2140	<lmxll>	4.24	1	**	[ll:lm]
scaffold_36242_2035	<lmxll>	4.01	1	**	[ll:lm]
scaffold_36494_3163	<nnxnp>	3.99	1	**	[nn:np]
scaffold_36512_2502	<hkxhk>	8.8	2	**	[hh:hk:kk]
scaffold_36755_3247	<lmxll>	4.26	1	**	[ll:lm]
scaffold_37347_1151	<hkxhk>	8.46	2	**	[hh:hk:kk]
scaffold_37347_1155	<hkxhk>	8.02	2	**	[hh:hk:kk]
scaffold_38000_2149	<lmxll>	5.35	1	**	[ll:lm]
scaffold_38781_1495	<lmxll>	5.61	1	**	[ll:lm]
scaffold_38945_3027	<hkxhk>	6.19	2	**	[hh:hk:kk]
scaffold_39976_482	<lmxll>	4.24	1	**	[ll:lm]
scaffold_40899_1755	<lmxll>	4.42	1	**	[ll:lm]
scaffold_40899_1795	<lmxll>	4.42	1	**	[ll:lm]
scaffold_40899_1890	<lmxll>	5.85	1	**	[ll:lm]
scaffold_40899_1967	<lmxll>	4.87	1	**	[ll:lm]
scaffold_40899_1990	<lmxll>	4.87	1	**	[ll:lm]
scaffold_40899_2018	<lmxll>	5.12	1	**	[ll:lm]
scaffold_40899_2108	<lmxll>	4.42	1	**	[ll:lm]
scaffold_40899_2121	<lmxll>	4.42	1	**	[ll:lm]
scaffold_40899_2246	<lmxll>	4.42	1	**	[ll:lm]
scaffold_40899_2356	<lmxll>	4.87	1	**	[ll:lm]
scaffold_41750_1478	<lmxll>	5.35	1	**	[ll:lm]
scaffold_41851_2642	<lmxll>	4.66	1	**	[ll:lm]
scaffold_41851_2676	<lmxll>	4.66	1	**	[ll:lm]
scaffold_43231_2397	<lmxll>	4.66	1	**	[ll:lm]
scaffold_43726_1274	<lmxll>	4.06	1	**	[ll:lm]
scaffold_43922_192	<lmxll>	5.74	1	**	[ll:lm]
scaffold_44339_2520	<lmxll>	4.21	1	**	[ll:lm]
scaffold_45996_636	<lmxll>	4.21	1	**	[ll:lm]
scaffold_46144_2617	<nnxnp>	4.52	1	**	[nn:np]
scaffold_46144_2710	<nnxnp>	4.13	1	**	[nn:np]
scaffold_46144_2727	<nnxnp>	4.13	1	**	[nn:np]
scaffold_47798_1845	<lmxll>	4.42	1	**	[ll:lm]
scaffold_47798_1848	<lmxll>	4.42	1	**	[ll:lm]
scaffold_48048_1608	<lmxll>	4.21	1	**	[ll:lm]
scaffold_48077_1858	<lmxll>	4.87	1	**	[ll:lm]
scaffold_48077_1915	<lmxll>	4.42	1	**	[ll:lm]
scaffold_48474_2028	<lmxll>	5.64	1	**	[ll:lm]
scaffold_48581_1824	<nnxnp>	4.44	1	**	[nn:np]
scaffold_49068_2622	<nnxnp>	4.87	1	**	[nn:np]
scaffold_49600_396	<hkxhk>	6.66	2	**	[hh:hk:kk]
scaffold_49600_428	<hkxhk>	6.14	2	**	[hh:hk:kk]
scaffold_52036_290	<hkxhk>	6.31	2	**	[hh:hk:kk]
scaffold_52061_1998	<lmxll>	5.64	1	**	[ll:lm]
scaffold_53266_606	<lmxll>	3.88	1	**	[ll:lm]
scaffold_54129_725	<lmxll>	5.7	1	**	[ll:lm]
scaffold_54310_1233	<nnxnp>	5.85	1	**	[nn:np]
scaffold_54656_638	<hkxhk>	6.66	2	**	[hh:hk:kk]
scaffold_56768_850	<nnxnp>	6.15	1	**	[nn:np]
scaffold_57178_807	<nnxnp>	4.71	1	**	[nn:np]
scaffold_57178_817	<nnxnp>	4.71	1	**	[nn:np]
scaffold_58873_1818	<nnxnp>	4.01	1	**	[nn:np]
scaffold_59197_1397	<lmxll>	5.85	1	**	[ll:lm]
scaffold_59262_895	<lmxll>	4.6	1	**	[ll:lm]
scaffold_60356_772	<hkxhk>	7.06	2	**	[hh:hk:kk]
scaffold_60556_75	<nnxnp>	4.35	1	**	[nn:np]
scaffold_60556_82	<nnxnp>	4.35	1	**	[nn:np]
scaffold_60556_116	<nnxnp>	4.35	1	**	[nn:np]
scaffold_61581_474	<nnxnp>	4.25	1	**	[nn:np]
scaffold_62138_1058	<hkxhk>	7.16	2	**	[hh:hk:kk]
scaffold_62302_445	<hkxhk>	8.61	2	**	[hh:hk:kk]
scaffold_62302_451	<hkxhk>	8.61	2	**	[hh:hk:kk]
scaffold_62302_458	<hkxhk>	8.61	2	**	[hh:hk:kk]
scaffold_62302_580	<lmxll>	5.88	1	**	[ll:lm]
scaffold_62655_1406	<lmxll>	5.35	1	**	[ll:lm]
scaffold_62655_1463	<lmxll>	5.35	1	**	[ll:lm]
scaffold_62948_639	<nnxnp>	6.08	1	**	[nn:np]
scaffold_64361_247	<lmxll>	3.99	1	**	[ll:lm]
scaffold_64445_682	<hkxhk>	9.03	2	**	[hh:hk:kk]
scaffold_65167_1239	<lmxll>	5.36	1	**	[ll:lm]
scaffold_66546_1774	<lmxll>	4.66	1	**	[ll:lm]
scaffold_67470_1299	<lmxll>	4.01	1	**	[ll:lm]
scaffold_67901_1555	<nnxnp>	6.33	1	**	[nn:np]
scaffold_67904_758	<hkxhk>	8.67	2	**	[hh:hk:kk]
scaffold_67904_760	<hkxhk>	8.67	2	**	[hh:hk:kk]
scaffold_67904_797	<hkxhk>	8.67	2	**	[hh:hk:kk]
scaffold_69712_1035	<lmxll>	4.87	1	**	[ll:lm]
scaffold_71024_1614	<lmxll>	3.99	1	**	[ll:lm]
scaffold_71187_703	<lmxll>	3.99	1	**	[ll:lm]
scaffold_71573_363	<hkxhk>	7.61	2	**	[hh:hk:kk]
scaffold_71573_390	<hkxhk>	7.61	2	**	[hh:hk:kk]
scaffold_71573_393	<hkxhk>	7.61	2	**	[hh:hk:kk]
scaffold_71573_407	<hkxhk>	7.61	2	**	[hh:hk:kk]
scaffold_71573_464	<hkxhk>	6.94	2	**	[hh:hk:kk]
scaffold_71644_1241	<lmxll>	4.24	1	**	[ll:lm]
scaffold_72352_1197	<lmxll>	4.44	1	**	[ll:lm]
scaffold_73046_694	<hkxhk>	7.78	2	**	[hh:hk:kk]
scaffold_74053_948	<lmxll>	5.61	1	**	[ll:lm]
scaffold_74053_1006	<lmxll>	5.61	1	**	[ll:lm]
scaffold_74793_853	<nnxnp>	3.95	1	**	[nn:np]
scaffold_75092_1026	<nnxnp>	5.36	1	**	[nn:np]
scaffold_75092_1030	<nnxnp>	4.87	1	**	[nn:np]
scaffold_75092_1150	<nnxnp>	5.18	1	**	[nn:np]
scaffold_75872_1322	<lmxll>	5.12	1	**	[ll:lm]
scaffold_76089_1420	<lmxll>	4.21	1	**	[ll:lm]
scaffold_76089_1435	<lmxll>	4.21	1	**	[ll:lm]
scaffold_76748_1406	<lmxll>	4.66	1	**	[ll:lm]
scaffold_76748_1414	<lmxll>	4.66	1	**	[ll:lm]
scaffold_78204_722	<lmxll>	5.35	1	**	[ll:lm]
scaffold_78204_724	<lmxll>	5.85	1	**	[ll:lm]
scaffold_78204_761	<lmxll>	5.35	1	**	[ll:lm]
scaffold_80493_282	<lmxll>	4.3	1	**	[ll:lm]
scaffold_81148_991	<lmxll>	3.99	1	**	[ll:lm]
scaffold_81420_1006	<nnxnp>	4.43	1	**	[nn:np]
scaffold_82560_930	<lmxll>	3.86	1	**	[ll:lm]
scaffold_82560_931	<lmxll>	3.86	1	**	[ll:lm]
scaffold_82631_465	<lmxll>	5.12	1	**	[ll:lm]
scaffold_82631_546	<nnxnp>	5.61	1	**	[nn:np]
scaffold_83777_1061	<lmxll>	4.66	1	**	[ll:lm]
scaffold_84682_293	<lmxll>	4.42	1	**	[ll:lm]
scaffold_85013_1295	<nnxnp>	4.6	1	**	[nn:np]
scaffold_85066_97	<hkxhk>	6.64	2	**	[hh:hk:kk]
scaffold_85548_1287	<lmxll>	3.99	1	**	[ll:lm]
scaffold_85585_341	<hkxhk>	6.55	2	**	[hh:hk:kk]
scaffold_85829_1239	<lmxll>	4.36	1	**	[ll:lm]
scaffold_86283_1191	<lmxll>	3.99	1	**	[ll:lm]
scaffold_87231_944	<lmxll>	5.12	1	**	[ll:lm]
scaffold_87722_519	<lmxll>	3.92	1	**	[ll:lm]
scaffold_87722_526	<lmxll>	3.92	1	**	[ll:lm]
scaffold_88519_1055	<lmxll>	5.18	1	**	[ll:lm]
scaffold_89554_711	<lmxll>	6.44	1	**	[ll:lm]
scaffold_90664_361	<nnxnp>	4.87	1	**	[nn:np]
scaffold_91186_492	<lmxll>	4.31	1	**	[ll:lm]
scaffold_92112_606	<hkxhk>	6.59	2	**	[hh:hk:kk]
scaffold_93492_1000	<hkxhk>	6.5	2	**	[hh:hk:kk]
scaffold_94405_165	<nnxnp>	4.33	1	**	[nn:np]
scaffold_95857_229	<lmxll>	4.21	1	**	[ll:lm]
scaffold_95857_239	<lmxll>	4.21	1	**	[ll:lm]
scaffold_95992_721	<nnxnp>	6.36	1	**	[nn:np]
scaffold_97235_903	<lmxll>	3.99	1	**	[ll:lm]
scaffold_97342_296	<hkxhk>	7.4	2	**	[hh:hk:kk]
scaffold_97342_515	<lmxll>	3.97	1	**	[ll:lm]
scaffold_97576_996	<hkxhk>	7.44	2	**	[hh:hk:kk]
scaffold_98607_985	<lmxll>	5.15	1	**	[ll:lm]
scaffold_100544_222	<lmxll>	5.12	1	**	[ll:lm]
scaffold_102935_478	<hkxhk>	6.19	2	**	[hh:hk:kk]
scaffold_102935_479	<hkxhk>	6.19	2	**	[hh:hk:kk]
scaffold_103001_225	<hkxhk>	6.93	2	**	[hh:hk:kk]
scaffold_103203_439	<lmxll>	4.42	1	**	[ll:lm]
scaffold_103203_440	<lmxll>	4.42	1	**	[ll:lm]
scaffold_104485_172	<hkxhk>	7.03	2	**	[hh:hk:kk]
scaffold_104485_175	<hkxhk>	6.75	2	**	[hh:hk:kk]
scaffold_104485_209	<hkxhk>	6.75	2	**	[hh:hk:kk]
scaffold_104485_210	<hkxhk>	6.49	2	**	[hh:hk:kk]
scaffold_105165_459	<lmxll>	4.09	1	**	[ll:lm]
scaffold_105165_461	<lmxll>	4.57	1	**	[ll:lm]
scaffold_105165_468	<lmxll>	4.09	1	**	[ll:lm]
scaffold_112044_264	<lmxll>	4.03	1	**	[ll:lm]
scaffold_113473_247	<lmxll>	3.92	1	**	[ll:lm]
scaffold_113569_522	<lmxll>	4.66	1	**	[ll:lm]
scaffold_114953_80	<nnxnp>	4.87	1	**	[nn:np]
scaffold_115280_182	<hkxhk>	6.02	2	**	[hh:hk:kk]
scaffold_115876_367	<lmxll>	4.06	1	**	[ll:lm]
scaffold_117354_289	<nnxnp>	4.62	1	**	[nn:np]
scaffold_120473_650	<lmxll>	4.9	1	**	[ll:lm]
scaffold_120553_193	<lmxll>	5.12	1	**	[ll:lm]
scaffold_120895_153	<nnxnp>	4.42	1	**	[nn:np]
scaffold_120913_399	<lmxll>	4.38	1	**	[ll:lm]
scaffold_120913_429	<lmxll>	4.84	1	**	[ll:lm]
scaffold_121110_422	<lmxll>	5.12	1	**	[ll:lm]
scaffold_121110_432	<lmxll>	5.12	1	**	[ll:lm]
scaffold_121346_371	<lmxll>	4.1	1	**	[ll:lm]
scaffold_121627_592	<lmxll>	5.85	1	**	[ll:lm]
scaffold_121825_591	<hkxhk>	6.41	2	**	[hh:hk:kk]
scaffold_123738_363	<nnxnp>	6.36	1	**	[nn:np]
scaffold_124633_603	<hkxhk>	7.01	2	**	[hh:hk:kk]
scaffold_125652_467	<nnxnp>	4.42	1	**	[nn:np]
scaffold_132094_233	<lmxll>	6.15	1	**	[ll:lm]
scaffold_136641_181	<nnxnp>	4.9	1	**	[nn:np]
scaffold_148885_273	<lmxll>	5.85	1	**	[ll:lm]
scaffold_150744_305	<hkxhk>	8.75	2	**	[hh:hk:kk]
scaffold_152533_151	<hkxhk>	9.11	2	**	[hh:hk:kk]
scaffold_153676_312	<lmxll>	6.4	1	**	[ll:lm]
scaffold_153763_138	<lmxll>	6.15	1	**	[ll:lm]
scaffold_153763_179	<lmxll>	5.91	1	**	[ll:lm]
scaffold_156785_229	<nnxnp>	4.32	1	**	[nn:np]
scaffold_160418_51	<lmxll>	5.85	1	**	[ll:lm]
scaffold_163488_87	<lmxll>	5.35	1	**	[ll:lm]
scaffold_167219_41	<lmxll>	6.36	1	**	[ll:lm]
scaffold_173350_59	<lmxll>	6.36	1	**	[ll:lm]
scaffold_173777_36	<nnxnp>	4.66	1	**	[nn:np]
scaffold_184159_199	<lmxll>	4.93	1	**	[ll:lm]
scaffold_184159_239	<lmxll>	5.27	1	**	[ll:lm]
scaffold_196647_142	<lmxll>	5.12	1	**	[ll:lm]
scaffold_201671_76	<hkxhk>	6.93	2	**	[hh:hk:kk]
scaffold_203346_49	<hkxhk>	6.66	2	**	[hh:hk:kk]
scaffold_218251_128	<lmxll>	5.3	1	**	[ll:lm]
uneak_95038	<lmxll>	5.61	1	**	[ll:lm]
uneak_165022	<lmxll>	4.06	1	**	[ll:lm]
uneak_514030	<lmxll>	6.47	1	**	[ll:lm]
uneak_534054	<nnxnp>	4.46	1	**	[nn:np]
uneak_556021	<lmxll>	6.4	1	**	[ll:lm]
uneak_943048	<lmxll>	5.35	1	**	[ll:lm]
uneak_1171035	<lmxll>	5.88	1	**	[ll:lm]
uneak_1375025	<lmxll>	4.9	1	**	[ll:lm]
uneak_1592048	<hkxhk>	7.48	2	**	[hh:hk:kk]
uneak_2003028	<lmxll>	5.85	1	**	[ll:lm]
uneak_3494035	<lmxll>	5.12	1	**	[ll:lm]
uneak_6473016	<lmxll>	4.42	1	**	[ll:lm]
uneak_6712035	<nnxnp>	4.98	1	**	[nn:np]
uneak_7120021	<lmxll>	3.99	1	**	[ll:lm]
uneak_7582032	<lmxll>	5.12	1	**	[ll:lm]
uneak_8166047	<lmxll>	4.44	1	**	[ll:lm]
uneak_8198039	<lmxll>	4.03	1	**	[ll:lm]
uneak_8398059	<lmxll>	4.9	1	**	[ll:lm]
uneak_8473023	<lmxll>	5.35	1	**	[ll:lm]
uneak_9234040	<lmxll>	5.12	1	**	[ll:lm]
uneak_9463053	<lmxll>	4.28	1	**	[ll:lm]
uneak_9571049	<nnxnp>	4.41	1	**	[nn:np]
uneak_10052014	<hkxhk>	6.92	2	**	[hh:hk:kk]
uneak_10448043	<hkxhk>	8.67	2	**	[hh:hk:kk]
uneak_10961026	<lmxll>	4.87	1	**	[ll:lm]
uneak_11009024	<hkxhk>	8	2	**	[hh:hk:kk]
uneak_11026033	<hkxhk>	7.6	2	**	[hh:hk:kk]
uneak_11592047	<lmxll>	4.9	1	**	[ll:lm]
uneak_12072043	<lmxll>	5.35	1	**	[ll:lm]
uneak_12182035	<lmxll>	4.66	1	**	[ll:lm]
uneak_12186054	<lmxll>	4.66	1	**	[ll:lm]
uneak_13844064	<nnxnp>	4.68	1	**	[nn:np]
uneak_14875039	<lmxll>	4.66	1	**	[ll:lm]
uneak_16700050	<lmxll>	4.9	1	**	[ll:lm]
uneak_16706030	<lmxll>	4.71	1	**	[ll:lm]
uneak_16781053	<lmxll>	6.29	1	**	[ll:lm]
uneak_17096058	<lmxll>	5.28	1	**	[ll:lm]
uneak_17472030	<nnxnp>	5.88	1	**	[nn:np]
uneak_17999030	<hkxhk>	6.5	2	**	[hh:hk:kk]
uneak_18337022	<lmxll>	5.94	1	**	[ll:lm]
uneak_18362028	<lmxll>	4.49	1	**	[ll:lm]
uneak_18673044	<lmxll>	4.21	1	**	[ll:lm]
uneak_18826042	<lmxll>	3.99	1	**	[ll:lm]
uneak_19487048	<hkxhk>	6.26	2	**	[hh:hk:kk]
uneak_20822036	<hkxhk>	7.78	2	**	[hh:hk:kk]
uneak_20890041	<nnxnp>	4.21	1	**	[nn:np]
uneak_21184039	<lmxll>	5.35	1	**	[ll:lm]
uneak_21185059	<hkxhk>	7.03	2	**	[hh:hk:kk]
uneak_21219032	<lmxll>	4.99	1	**	[ll:lm]
uneak_21284022	<lmxll>	3.99	1	**	[ll:lm]
uneak_21674015	<lmxll>	5.35	1	**	[ll:lm]
uneak_21682059	<lmxll>	4.66	1	**	[ll:lm]
uneak_22325053	<hkxhk>	7.44	2	**	[hh:hk:kk]
uneak_22355059	<nnxnp>	5.18	1	**	[nn:np]
uneak_22412062	<hkxhk>	6.79	2	**	[hh:hk:kk]
uneak_23336053	<nnxnp>	5.74	1	**	[nn:np]
uneak_23339044	<lmxll>	4.9	1	**	[ll:lm]
uneak_23484050	<lmxll>	5.85	1	**	[ll:lm]
uneak_23487055	<lmxll>	5.12	1	**	[ll:lm]
uneak_23550041	<hkxhk>	6.31	2	**	[hh:hk:kk]
uneak_23910045	<lmxll>	4.42	1	**	[ll:lm]
uneak_24007050	<nnxnp>	5.85	1	**	[nn:np]
uneak_24044059	<nnxnp>	4.38	1	**	[nn:np]
uneak_24057062	<lmxll>	4.06	1	**	[ll:lm]
uneak_24345027	<lmxll>	4.62	1	**	[ll:lm]
uneak_24387062	<hkxhk>	7.3	2	**	[hh:hk:kk]
uneak_25130029	<nnxnp>	4.51	1	**	[nn:np]
uneak_25213046	<lmxll>	4.24	1	**	[ll:lm]
uneak_25420064	<nnxnp>	5.44	1	**	[nn:np]
uneak_25785032	<lmxll>	4.42	1	**	[ll:lm]
uneak_27767029	<lmxll>	4.87	1	**	[ll:lm]
uneak_28470047	<lmxll>	4.42	1	**	[ll:lm]
uneak_28517032	<nnxnp>	4.25	1	**	[nn:np]
uneak_28856054	<lmxll>	5.61	1	**	[ll:lm]
uneak_29514060	<lmxll>	5.01	1	**	[ll:lm]
uneak_29798032	<lmxll>	5.9	1	**	[ll:lm]
uneak_29819036	<lmxll>	5.85	1	**	[ll:lm]
uneak_29953059	<hkxhk>	7.28	2	**	[hh:hk:kk]
uneak_32046040	<hkxhk>	8.08	2	**	[hh:hk:kk]
uneak_32125043	<lmxll>	4.13	1	**	[ll:lm]
uneak_32820037	<hkxhk>	6.22	2	**	[hh:hk:kk]
uneak_32838015	<lmxll>	4.42	1	**	[ll:lm]
uneak_32959016	<lmxll>	5.35	1	**	[ll:lm]
uneak_33014036	<lmxll>	3.99	1	**	[ll:lm]
uneak_33289048	<lmxll>	4.21	1	**	[ll:lm]
uneak_34125058	<lmxll>	5.35	1	**	[ll:lm]
uneak_34267028	<nnxnp>	6.12	1	**	[nn:np]
uneak_34449040	<lmxll>	4.42	1	**	[ll:lm]
uneak_34616033	<nnxnp>	4.93	1	**	[nn:np]
uneak_34617051	<lmxll>	5.15	1	**	[ll:lm]
uneak_34618062	<lmxll>	4.08	1	**	[ll:lm]
uneak_34758041	<nnxnp>	5.35	1	**	[nn:np]
uneak_34855049	<hkxhk>	9.11	2	**	[hh:hk:kk]
uneak_35261064	<lmxll>	4.44	1	**	[ll:lm]
uneak_35472044	<lmxll>	3.99	1	**	[ll:lm]
uneak_35538037	<lmxll>	4.01	1	**	[ll:lm]
uneak_35663053	<nnxnp>	4.04	1	**	[nn:np]
uneak_35731061	<lmxll>	4.66	1	**	[ll:lm]
uneak_35849045	<hkxhk>	9.11	2	**	[hh:hk:kk]
uneak_35912032	<lmxll>	4.42	1	**	[ll:lm]
uneak_36270057	<nnxnp>	5.6	1	**	[nn:np]
uneak_36297051	<lmxll>	4.24	1	**	[ll:lm]
uneak_36310062	<lmxll>	5.15	1	**	[ll:lm]
uneak_36575049	<nnxnp>	5.04	1	**	[nn:np]
uneak_37079047	<hkxhk>	7.44	2	**	[hh:hk:kk]
uneak_37456037	<lmxll>	4.21	1	**	[ll:lm]
uneak_38652048	<lmxll>	4.21	1	**	[ll:lm]
uneak_38680059	<lmxll>	5.38	1	**	[ll:lm]
uneak_38837044	<hkxhk>	6.28	2	**	[hh:hk:kk]
uneak_38901029	<lmxll>	3.99	1	**	[ll:lm]
uneak_39204052	<lmxll>	4.68	1	**	[ll:lm]
uneak_39211045	<nnxnp>	5.01	1	**	[nn:np]
uneak_39328058	<lmxll>	4.66	1	**	[ll:lm]
uneak_39764031	<lmxll>	4.87	1	**	[ll:lm]
uneak_39870057	<lmxll>	5.41	1	**	[ll:lm]
uneak_40309015	<lmxll>	5.07	1	**	[ll:lm]
uneak_40424021	<lmxll>	4.42	1	**	[ll:lm]
uneak_40445033	<nnxnp>	5.85	1	**	[nn:np]
uneak_40533062	<lmxll>	4.42	1	**	[ll:lm]
uneak_40731038	<lmxll>	5.85	1	**	[ll:lm]
uneak_40856028	<nnxnp>	4.62	1	**	[nn:np]
uneak_40903022	<lmxll>	6.12	1	**	[ll:lm]
uneak_41244045	<lmxll>	4.21	1	**	[ll:lm]
uneak_42088013	<lmxll>	4.21	1	**	[ll:lm]
uneak_42162031	<lmxll>	6.19	1	**	[ll:lm]
uneak_42340047	<nnxnp>	4.66	1	**	[nn:np]
uneak_42571039	<lmxll>	3.93	1	**	[ll:lm]
uneak_43345061	<hkxhk>	7.77	2	**	[hh:hk:kk]
uneak_43406022	<hkxhk>	9.15	2	**	[hh:hk:kk]
uneak_43498022	<lmxll>	4.42	1	**	[ll:lm]
uneak_44100036	<lmxll>	4.93	1	**	[ll:lm]
uneak_44202027	<lmxll>	4.96	1	**	[ll:lm]
uneak_44230048	<hkxhk>	6.66	2	**	[hh:hk:kk]
uneak_44548032	<lmxll>	4.47	1	**	[ll:lm]
uneak_44848030	<lmxll>	5.61	1	**	[ll:lm]
uneak_44949036	<lmxll>	4.44	1	**	[ll:lm]
uneak_44978049	<lmxll>	3.99	1	**	[ll:lm]
uneak_45061032	<lmxll>	4.42	1	**	[ll:lm]
uneak_45085056	<lmxll>	4.47	1	**	[ll:lm]
uneak_45639059	<lmxll>	4.46	1	**	[ll:lm]
uneak_45800029	<hkxhk>	7.48	2	**	[hh:hk:kk]
uneak_45840034	<lmxll>	5.64	1	**	[ll:lm]
uneak_46430031	<hkxhk>	7.61	2	**	[hh:hk:kk]
uneak_46671028	<hkxhk>	7.4	2	**	[hh:hk:kk]
uneak_47106027	<lmxll>	5.41	1	**	[ll:lm]
uneak_47777054	<lmxll>	6.37	1	**	[ll:lm]
uneak_48044036	<lmxll>	4.42	1	**	[ll:lm]
uneak_48135017	<lmxll>	4.42	1	**	[ll:lm]
uneak_48244027	<lmxll>	5.35	1	**	[ll:lm]
uneak_48606023	<lmxll>	5.61	1	**	[ll:lm]
uneak_48715038	<lmxll>	3.99	1	**	[ll:lm]
uneak_48758024	<nnxnp>	4.42	1	**	[nn:np]
uneak_48818016	<lmxll>	4.21	1	**	[ll:lm]
uneak_48939061	<hkxhk>	6.93	2	**	[hh:hk:kk]
uneak_49044038	<lmxll>	4.57	1	**	[ll:lm]
uneak_49761057	<lmxll>	6.12	1	**	[ll:lm]
uneak_49765028	<lmxll>	4.44	1	**	[ll:lm]
uneak_49771030	<hkxhk>	8.77	2	**	[hh:hk:kk]
SC30010	<abxcd>	7.18	3	*	[ac:ad:bc:bd]
Ig28559a	<abxcd>	7.18	3	*	[ac:ad:bc:bd]
SSRct139553	<abxcd>	6.35	3	*	[ac:ad:bc:bd]
scf3072b	<abxcd>	7.31	3	*	[ac:ad:bc:bd]
SCF192220	<lmxll>	3.62	1	*	[ll:lm]
ct27120	<abxcd>	7.74	3	*	[ac:ad:bc:bd]
SC2288.1	<abxcd>	6.98	3	*	[ac:ad:bc:bd]
SC9815	<nnxnp>	3.36	1	*	[nn:np]
SC34010	<lmxll>	3.35	1	*	[ll:lm]
SC56747	<abxcd>	6.43	3	*	[ac:ad:bc:bd]
SC38430	<lmxll>	3.32	1	*	[ll:lm]
SC16359	<lmxll>	3.79	1	*	[ll:lm]
SC37628	<lmxll>	3.47	1	*	[ll:lm]
SC28279	<abxcd>	7.63	3	*	[ac:ad:bc:bd]
SC41361	<lmxll>	3.81	1	*	[ll:lm]
SC138014	<lmxll>	3.19	1	*	[ll:lm]
SC181909	<abxcd>	7.02	3	*	[ac:ad:bc:bd]
SC124927	<lmxll>	3.01	1	*	[ll:lm]
ct51985	<abxcd>	7.44	3	*	[ac:ad:bc:bd]
scaffold_16_18981	<lmxll>	3.07	1	*	[ll:lm]
scaffold_36_10300	<nnxnp>	2.88	1	*	[nn:np]
scaffold_134_17423	<nnxnp>	2.83	1	*	[nn:np]
scaffold_143_15315	<nnxnp>	3.34	1	*	[nn:np]
scaffold_194_6347	<hkxhk>	5.78	2	*	[hh:hk:kk]
scaffold_194_6358	<hkxhk>	5.78	2	*	[hh:hk:kk]
scaffold_194_6436	<hkxhk>	5.78	2	*	[hh:hk:kk]
scaffold_198_16471	<hkxhk>	5.95	2	*	[hh:hk:kk]
scaffold_198_16493	<hkxhk>	5.95	2	*	[hh:hk:kk]
scaffold_317_3121	<lmxll>	2.84	1	*	[ll:lm]
scaffold_338_6379	<nnxnp>	3.7	1	*	[nn:np]
scaffold_342_1234	<lmxll>	2.92	1	*	[ll:lm]
scaffold_484_15337	<lmxll>	3.79	1	*	[ll:lm]
scaffold_484_15382	<lmxll>	3.79	1	*	[ll:lm]
scaffold_613_15422	<lmxll>	3.19	1	*	[ll:lm]
scaffold_932_9467	<hkxhk>	4.96	2	*	[hh:hk:kk]
scaffold_1055_6401	<nnxnp>	2.83	1	*	[nn:np]
scaffold_1066_239	<lmxll>	3.6	1	*	[ll:lm]
scaffold_1250_2298	<nnxnp>	2.83	1	*	[nn:np]
scaffold_1316_7461	<hkxhk>	5.07	2	*	[hh:hk:kk]
scaffold_1316_7468	<hkxhk>	5.23	2	*	[hh:hk:kk]
scaffold_1495_4651	<nnxnp>	2.93	1	*	[nn:np]
scaffold_1585_273	<lmxll>	3.21	1	*	[ll:lm]
scaffold_1585_388	<lmxll>	3.03	1	*	[ll:lm]
scaffold_1585_397	<lmxll>	3.03	1	*	[ll:lm]
scaffold_1683_5760	<lmxll>	2.83	1	*	[ll:lm]
scaffold_1683_5762	<lmxll>	2.83	1	*	[ll:lm]
scaffold_1696_10596	<lmxll>	3.02	1	*	[ll:lm]
scaffold_1746_942	<lmxll>	3.58	1	*	[ll:lm]
scaffold_1802_4846	<nnxnp>	3.77	1	*	[nn:np]
scaffold_1826_9276	<lmxll>	3.58	1	*	[ll:lm]
scaffold_2036_6587	<lmxll>	3.6	1	*	[ll:lm]
scaffold_2036_6634	<lmxll>	3.6	1	*	[ll:lm]
scaffold_2227_4249	<lmxll>	3.58	1	*	[ll:lm]
scaffold_2233_7378	<lmxll>	2.88	1	*	[ll:lm]
scaffold_2738_7034	<lmxll>	3.79	1	*	[ll:lm]
scaffold_3192_9764	<lmxll>	3.23	1	*	[ll:lm]
scaffold_3286_7013	<nnxnp>	3.79	1	*	[nn:np]
scaffold_3436_7631	<hkxhk>	5.26	2	*	[hh:hk:kk]
scaffold_3652_5394	<lmxll>	3.03	1	*	[ll:lm]
scaffold_3942_7682	<nnxnp>	3.23	1	*	[nn:np]
scaffold_4180_1919	<lmxll>	2.83	1	*	[ll:lm]
scaffold_4180_1926	<lmxll>	2.83	1	*	[ll:lm]
scaffold_4197_4217	<lmxll>	3.05	1	*	[ll:lm]
scaffold_4289_4255	<lmxll>	2.83	1	*	[ll:lm]
scaffold_4289_4290	<lmxll>	3.19	1	*	[ll:lm]
scaffold_4289_4312	<lmxll>	3.19	1	*	[ll:lm]
scaffold_4289_4324	<lmxll>	3.19	1	*	[ll:lm]
scaffold_4592_1401	<nnxnp>	3.17	1	*	[nn:np]
scaffold_4803_6119	<hkxhk>	5.57	2	*	[hh:hk:kk]
scaffold_5025_5154	<nnxnp>	3.39	1	*	[nn:np]
scaffold_5050_7464	<hkxhk>	5.53	2	*	[hh:hk:kk]
scaffold_5073_4973	<hkxhk>	4.87	2	*	[hh:hk:kk]
scaffold_5498_3744	<lmxll>	2.84	1	*	[ll:lm]
scaffold_5550_5713	<nnxnp>	2.74	1	*	[nn:np]
scaffold_5568_939	<nnxnp>	2.72	1	*	[nn:np]
scaffold_5712_6591	<hkxhk>	5.16	2	*	[hh:hk:kk]
scaffold_5738_1508	<hkxhk>	5.71	2	*	[hh:hk:kk]
scaffold_5870_3281	<nnxnp>	3.03	1	*	[nn:np]
scaffold_5870_3285	<nnxnp>	3.41	1	*	[nn:np]
scaffold_5870_3372	<nnxnp>	3.23	1	*	[nn:np]
scaffold_5910_3317	<lmxll>	3.21	1	*	[ll:lm]
scaffold_5952_4358	<hkxhk>	4.84	2	*	[hh:hk:kk]
scaffold_5952_4363	<hkxhk>	4.86	2	*	[hh:hk:kk]
scaffold_6239_3526	<hkxhk>	5.04	2	*	[hh:hk:kk]
scaffold_6392_7385	<lmxll>	2.87	1	*	[ll:lm]
scaffold_6416_3001	<hkxhk>	5.35	2	*	[hh:hk:kk]
scaffold_6416_3024	<hkxhk>	5.35	2	*	[hh:hk:kk]
scaffold_6416_3097	<hkxhk>	5.75	2	*	[hh:hk:kk]
scaffold_6691_4675	<lmxll>	3.58	1	*	[ll:lm]
scaffold_6691_4697	<lmxll>	3.58	1	*	[ll:lm]
scaffold_7226_7984	<hkxhk>	5.87	2	*	[hh:hk:kk]
scaffold_7702_6276	<lmxll>	3.02	1	*	[ll:lm]
scaffold_8003_6218	<lmxll>	2.83	1	*	[ll:lm]
scaffold_8060_5438	<lmxll>	3.19	1	*	[ll:lm]
scaffold_8503_2095	<nnxnp>	2.82	1	*	[nn:np]
scaffold_8610_6211	<nnxnp>	2.83	1	*	[nn:np]
scaffold_8864_6201	<lmxll>	3.58	1	*	[ll:lm]
scaffold_9039_2289	<lmxll>	3.41	1	*	[ll:lm]
scaffold_9330_1123	<lmxll>	3.39	1	*	[ll:lm]
scaffold_9330_1137	<lmxll>	3.39	1	*	[ll:lm]
scaffold_9479_2935	<lmxll>	3.1	1	*	[ll:lm]
scaffold_9527_1270	<lmxll>	3.02	1	*	[ll:lm]
scaffold_9777_696	<hkxhk>	5.62	2	*	[hh:hk:kk]
scaffold_10172_5201	<nnxnp>	3.19	1	*	[nn:np]
scaffold_10266_3111	<lmxll>	3.6	1	*	[ll:lm]
scaffold_10406_2361	<nnxnp>	3.19	1	*	[nn:np]
scaffold_11427_1704	<hkxhk>	4.62	2	*	[hh:hk:kk]
scaffold_11828_430	<lmxll>	2.86	1	*	[ll:lm]
scaffold_12168_6571	<lmxll>	2.83	1	*	[ll:lm]
scaffold_12393_6574	<lmxll>	3.21	1	*	[ll:lm]
scaffold_13015_2407	<nnxnp>	3.39	1	*	[nn:np]
scaffold_13015_2416	<nnxnp>	3.39	1	*	[nn:np]
scaffold_13557_1245	<lmxll>	2.83	1	*	[ll:lm]
scaffold_14161_4403	<lmxll>	3.23	1	*	[ll:lm]
scaffold_14440_626	<nnxnp>	2.93	1	*	[nn:np]
scaffold_14762_927	<lmxll>	2.74	1	*	[ll:lm]
scaffold_15084_5341	<lmxll>	3.02	1	*	[ll:lm]
scaffold_15084_5345	<lmxll>	3.02	1	*	[ll:lm]
scaffold_15337_2260	<lmxll>	2.71	1	*	[ll:lm]
scaffold_15867_4774	<lmxll>	3.6	1	*	[ll:lm]
scaffold_16215_1454	<lmxll>	2.83	1	*	[ll:lm]
scaffold_16505_2290	<lmxll>	3.19	1	*	[ll:lm]
scaffold_16505_2368	<lmxll>	3.79	1	*	[ll:lm]
scaffold_18366_1701	<hkxhk>	4.95	2	*	[hh:hk:kk]
scaffold_18447_3308	<lmxll>	3.79	1	*	[ll:lm]
scaffold_18756_190	<lmxll>	3.39	1	*	[ll:lm]
scaffold_18944_2759	<nnxnp>	3.72	1	*	[nn:np]
scaffold_19245_4079	<lmxll>	3.19	1	*	[ll:lm]
scaffold_19566_4547	<nnxnp>	3.27	1	*	[nn:np]
scaffold_19646_378	<nnxnp>	2.74	1	*	[nn:np]
scaffold_19700_1833	<nnxnp>	3.81	1	*	[nn:np]
scaffold_19801_3550	<nnxnp>	3.62	1	*	[nn:np]
scaffold_20541_2487	<lmxll>	2.71	1	*	[ll:lm]
scaffold_20915_5058	<lmxll>	3.02	1	*	[ll:lm]
scaffold_21027_3942	<nnxnp>	3.05	1	*	[nn:np]
scaffold_22252_4623	<lmxll>	3.6	1	*	[ll:lm]
scaffold_22393_2153	<lmxll>	3.45	1	*	[ll:lm]
scaffold_22850_3535	<nnxnp>	3.43	1	*	[nn:np]
scaffold_23139_3113	<lmxll>	3.21	1	*	[ll:lm]
scaffold_23466_3219	<lmxll>	3.58	1	*	[ll:lm]
scaffold_23849_3755	<hkxhk>	5.35	2	*	[hh:hk:kk]
scaffold_24204_1142	<lmxll>	2.84	1	*	[ll:lm]
scaffold_24204_1208	<lmxll>	3.39	1	*	[ll:lm]
scaffold_24204_1211	<lmxll>	3.39	1	*	[ll:lm]
scaffold_24233_371	<lmxll>	3.02	1	*	[ll:lm]
scaffold_24568_3388	<lmxll>	3.58	1	*	[ll:lm]
scaffold_24669_3669	<hkxhk>	4.87	2	*	[hh:hk:kk]
scaffold_24669_3670	<hkxhk>	4.87	2	*	[hh:hk:kk]
scaffold_24669_3714	<hkxhk>	4.87	2	*	[hh:hk:kk]
scaffold_24931_474	<nnxnp>	3.39	1	*	[nn:np]
scaffold_25074_4458	<hkxhk>	5.13	2	*	[hh:hk:kk]
scaffold_25116_2650	<lmxll>	2.86	1	*	[ll:lm]
scaffold_25116_2669	<lmxll>	2.86	1	*	[ll:lm]
scaffold_25880_3450	<nnxnp>	2.82	1	*	[nn:np]
scaffold_26339_307	<lmxll>	3.21	1	*	[ll:lm]
scaffold_26339_322	<lmxll>	3.02	1	*	[ll:lm]
scaffold_26339_1790	<lmxll>	2.83	1	*	[ll:lm]
scaffold_26339_1806	<lmxll>	2.83	1	*	[ll:lm]
scaffold_26588_4302	<nnxnp>	3.02	1	*	[nn:np]
scaffold_26875_2437	<hkxhk>	5.07	2	*	[hh:hk:kk]
scaffold_26875_2440	<hkxhk>	5.07	2	*	[hh:hk:kk]
scaffold_27034_1145	<hkxhk>	4.61	2	*	[hh:hk:kk]
scaffold_27242_3193	<hkxhk>	5.51	2	*	[hh:hk:kk]
scaffold_27266_4138	<lmxll>	3.19	1	*	[ll:lm]
scaffold_28271_2504	<hkxhk>	5.39	2	*	[hh:hk:kk]
scaffold_28375_1546	<lmxll>	3.6	1	*	[ll:lm]
scaffold_28915_1755	<lmxll>	3.81	1	*	[ll:lm]
scaffold_29355_3204	<lmxll>	3.19	1	*	[ll:lm]
scaffold_29480_3099	<lmxll>	3.81	1	*	[ll:lm]
scaffold_29633_279	<lmxll>	3.19	1	*	[ll:lm]
scaffold_29987_563	<lmxll>	3.21	1	*	[ll:lm]
scaffold_30193_2295	<hkxhk>	5.07	2	*	[hh:hk:kk]
scaffold_30502_3970	<nnxnp>	3.58	1	*	[nn:np]
scaffold_30502_3978	<lmxll>	3.79	1	*	[ll:lm]
scaffold_30575_1640	<lmxll>	3.23	1	*	[ll:lm]
scaffold_30770_2816	<lmxll>	3.58	1	*	[ll:lm]
scaffold_30871_2180	<lmxll>	3.58	1	*	[ll:lm]
scaffold_32466_801	<lmxll>	3.43	1	*	[ll:lm]
scaffold_32466_845	<lmxll>	3.83	1	*	[ll:lm]
scaffold_33714_3153	<lmxll>	2.83	1	*	[ll:lm]
scaffold_33914_306	<lmxll>	3.79	1	*	[ll:lm]
scaffold_34680_462	<lmxll>	3.79	1	*	[ll:lm]
scaffold_35186_635	<lmxll>	3.01	1	*	[ll:lm]
scaffold_35768_2811	<lmxll>	3.6	1	*	[ll:lm]
scaffold_35768_2824	<lmxll>	3.79	1	*	[ll:lm]
scaffold_35768_2834	<lmxll>	3.79	1	*	[ll:lm]
scaffold_36507_2247	<lmxll>	3.58	1	*	[ll:lm]
scaffold_36840_2902	<lmxll>	3.19	1	*	[ll:lm]
scaffold_37146_830	<lmxll>	3.19	1	*	[ll:lm]
scaffold_37334_1854	<lmxll>	2.84	1	*	[ll:lm]
scaffold_37334_1887	<lmxll>	2.84	1	*	[ll:lm]
scaffold_37334_1895	<lmxll>	2.84	1	*	[ll:lm]
scaffold_37899_1455	<hkxhk>	4.64	2	*	[hh:hk:kk]
scaffold_37931_378	<nnxnp>	3.39	1	*	[nn:np]
scaffold_37931_416	<nnxnp>	3.21	1	*	[nn:np]
scaffold_38873_463	<lmxll>	3.19	1	*	[ll:lm]
scaffold_39122_1658	<hkxhk>	5.09	2	*	[hh:hk:kk]
scaffold_39122_1673	<hkxhk>	5.09	2	*	[hh:hk:kk]
scaffold_39455_2513	<lmxll>	3.29	1	*	[ll:lm]
scaffold_41120_329	<lmxll>	3.58	1	*	[ll:lm]
scaffold_41901_2736	<nnxnp>	3.28	1	*	[nn:np]
scaffold_42430_799	<lmxll>	3.79	1	*	[ll:lm]
scaffold_42902_2273	<nnxnp>	3.58	1	*	[nn:np]
scaffold_43391_1586	<lmxll>	3.19	1	*	[ll:lm]
scaffold_43434_1261	<hkxhk>	5.74	2	*	[hh:hk:kk]
scaffold_43464_1120	<hkxhk>	5.09	2	*	[hh:hk:kk]
scaffold_45130_2496	<lmxll>	3.39	1	*	[ll:lm]
scaffold_45191_576	<hkxhk>	4.81	2	*	[hh:hk:kk]
scaffold_45329_1909	<lmxll>	3.21	1	*	[ll:lm]
scaffold_45996_633	<hkxhk>	5.09	2	*	[hh:hk:kk]
scaffold_46087_1446	<lmxll>	3.58	1	*	[ll:lm]
scaffold_46429_170	<hkxhk>	5.79	2	*	[hh:hk:kk]
scaffold_46777_171	<lmxll>	3.64	1	*	[ll:lm]
scaffold_46777_193	<lmxll>	3.64	1	*	[ll:lm]
scaffold_46777_199	<lmxll>	3.64	1	*	[ll:lm]
scaffold_47424_2360	<nnxnp>	3.12	1	*	[nn:np]
scaffold_47922_2048	<lmxll>	3.02	1	*	[ll:lm]
scaffold_48109_1051	<lmxll>	2.83	1	*	[ll:lm]
scaffold_49223_1835	<hkxhk>	5.16	2	*	[hh:hk:kk]
scaffold_50439_2380	<hkxhk>	5.18	2	*	[hh:hk:kk]
scaffold_51463_1551	<lmxll>	3.58	1	*	[ll:lm]
scaffold_53070_1288	<lmxll>	3.02	1	*	[ll:lm]
scaffold_54287_1242	<nnxnp>	3.21	1	*	[nn:np]
scaffold_55170_281	<lmxll>	2.88	1	*	[ll:lm]
scaffold_55248_2308	<hkxhk>	4.61	2	*	[hh:hk:kk]
scaffold_56133_1865	<nnxnp>	2.82	1	*	[nn:np]
scaffold_57061_1255	<lmxll>	3.66	1	*	[ll:lm]
scaffold_57162_945	<hkxhk>	5.66	2	*	[hh:hk:kk]
scaffold_57190_1793	<lmxll>	3.6	1	*	[ll:lm]
scaffold_57514_1484	<hkxhk>	5.27	2	*	[hh:hk:kk]
scaffold_57651_1284	<lmxll>	3.58	1	*	[ll:lm]
scaffold_57870_740	<lmxll>	3.19	1	*	[ll:lm]
scaffold_58384_1610	<hkxhk>	5.67	2	*	[hh:hk:kk]
scaffold_59926_757	<lmxll>	3.39	1	*	[ll:lm]
scaffold_59938_497	<hkxhk>	5.84	2	*	[hh:hk:kk]
scaffold_60209_1652	<lmxll>	3.79	1	*	[ll:lm]
scaffold_60268_1859	<lmxll>	3.08	1	*	[ll:lm]
scaffold_60268_1863	<lmxll>	3.08	1	*	[ll:lm]
scaffold_60268_1907	<lmxll>	3.08	1	*	[ll:lm]
scaffold_62142_1175	<nnxnp>	3.21	1	*	[nn:np]
scaffold_62142_1185	<nnxnp>	3.21	1	*	[nn:np]
scaffold_62302_570	<hkxhk>	5.7	2	*	[hh:hk:kk]
scaffold_62302_619	<hkxhk>	5.7	2	*	[hh:hk:kk]
scaffold_62302_620	<hkxhk>	5.7	2	*	[hh:hk:kk]
scaffold_62603_729	<lmxll>	2.86	1	*	[ll:lm]
scaffold_63099_1099	<lmxll>	2.83	1	*	[ll:lm]
scaffold_63244_246	<lmxll>	3.6	1	*	[ll:lm]
scaffold_63244_260	<lmxll>	3.6	1	*	[ll:lm]
scaffold_63244_269	<lmxll>	3.6	1	*	[ll:lm]
scaffold_63625_1817	<lmxll>	3.58	1	*	[ll:lm]
scaffold_63804_1841	<hkxhk>	4.82	2	*	[hh:hk:kk]
scaffold_63947_427	<lmxll>	3.19	1	*	[ll:lm]
scaffold_66132_490	<hkxhk>	5.07	2	*	[hh:hk:kk]
scaffold_66939_1710	<lmxll>	3.58	1	*	[ll:lm]
scaffold_67859_386	<lmxll>	2.83	1	*	[ll:lm]
scaffold_67859_400	<lmxll>	2.83	1	*	[ll:lm]
scaffold_67859_401	<lmxll>	2.83	1	*	[ll:lm]
scaffold_68072_794	<lmxll>	3.39	1	*	[ll:lm]
scaffold_68358_358	<hkxhk>	5.4	2	*	[hh:hk:kk]
scaffold_68972_1139	<lmxll>	3.39	1	*	[ll:lm]
scaffold_68972_1184	<lmxll>	3.6	1	*	[ll:lm]
scaffold_68972_1228	<lmxll>	3.6	1	*	[ll:lm]
scaffold_69838_316	<nnxnp>	2.83	1	*	[nn:np]
scaffold_70204_1236	<lmxll>	3.27	1	*	[ll:lm]
scaffold_71660_1457	<lmxll>	3.21	1	*	[ll:lm]
scaffold_71824_1301	<nnxnp>	2.89	1	*	[nn:np]
scaffold_72151_1039	<lmxll>	3.19	1	*	[ll:lm]
scaffold_73591_960	<lmxll>	3.58	1	*	[ll:lm]
scaffold_77055_270	<lmxll>	3.21	1	*	[ll:lm]
scaffold_77758_825	<hkxhk>	4.87	2	*	[hh:hk:kk]
scaffold_78308_1327	<hkxhk>	4.68	2	*	[hh:hk:kk]
scaffold_78615_581	<lmxll>	3.19	1	*	[ll:lm]
scaffold_78646_1274	<lmxll>	3.58	1	*	[ll:lm]
scaffold_79446_1089	<hkxhk>	5.77	2	*	[hh:hk:kk]
scaffold_80542_1301	<lmxll>	3.02	1	*	[ll:lm]
scaffold_82596_451	<hkxhk>	5.17	2	*	[hh:hk:kk]
scaffold_84167_981	<nnxnp>	3.27	1	*	[nn:np]
scaffold_88315_403	<nnxnp>	3.02	1	*	[nn:np]
scaffold_88838_855	<lmxll>	3.31	1	*	[ll:lm]
scaffold_89151_796	<hkxhk>	5.67	2	*	[hh:hk:kk]
scaffold_91216_1152	<lmxll>	3.21	1	*	[ll:lm]
scaffold_92811_1082	<lmxll>	3.19	1	*	[ll:lm]
scaffold_95115_667	<nnxnp>	3.25	1	*	[nn:np]
scaffold_95677_941	<nnxnp>	3.23	1	*	[nn:np]
scaffold_95773_192	<lmxll>	3.55	1	*	[ll:lm]
scaffold_95773_206	<lmxll>	3.55	1	*	[ll:lm]
scaffold_95773_210	<lmxll>	3.55	1	*	[ll:lm]
scaffold_95773_217	<lmxll>	3.55	1	*	[ll:lm]
scaffold_97458_643	<lmxll>	3.19	1	*	[ll:lm]
scaffold_97458_701	<lmxll>	2.83	1	*	[ll:lm]
scaffold_100864_878	<nnxnp>	2.83	1	*	[nn:np]
scaffold_100864_879	<nnxnp>	2.83	1	*	[nn:np]
scaffold_100864_911	<nnxnp>	2.83	1	*	[nn:np]
scaffold_101041_374	<lmxll>	3.02	1	*	[ll:lm]
scaffold_101041_395	<lmxll>	3.02	1	*	[ll:lm]
scaffold_101041_396	<lmxll>	3.02	1	*	[ll:lm]
scaffold_101679_385	<nnxnp>	2.83	1	*	[nn:np]
scaffold_105587_462	<lmxll>	3.21	1	*	[ll:lm]
scaffold_106908_678	<nnxnp>	3.19	1	*	[nn:np]
scaffold_106908_680	<nnxnp>	3.19	1	*	[nn:np]
scaffold_106934_593	<lmxll>	2.83	1	*	[ll:lm]
scaffold_109972_115	<lmxll>	3.79	1	*	[ll:lm]
scaffold_111198_179	<lmxll>	3.19	1	*	[ll:lm]
scaffold_113473_311	<nnxnp>	2.84	1	*	[nn:np]
scaffold_115876_332	<lmxll>	2.71	1	*	[ll:lm]
scaffold_116107_588	<lmxll>	3.58	1	*	[ll:lm]
scaffold_117882_187	<nnxnp>	3.57	1	*	[nn:np]
scaffold_117882_303	<nnxnp>	3.59	1	*	[nn:np]
scaffold_119621_277	<lmxll>	3.39	1	*	[ll:lm]
scaffold_121627_583	<nnxnp>	2.83	1	*	[nn:np]
scaffold_125652_463	<nnxnp>	2.83	1	*	[nn:np]
scaffold_128140_588	<lmxll>	3.58	1	*	[ll:lm]
scaffold_134543_196	<hkxhk>	5.19	2	*	[hh:hk:kk]
scaffold_138340_430	<lmxll>	3.39	1	*	[ll:lm]
scaffold_143020_259	<hkxhk>	5.62	2	*	[hh:hk:kk]
scaffold_143143_61	<nnxnp>	2.83	1	*	[nn:np]
scaffold_149535_212	<lmxll>	3.39	1	*	[ll:lm]
scaffold_149632_274	<lmxll>	3.39	1	*	[ll:lm]
scaffold_151423_24	<lmxll>	3.05	1	*	[ll:lm]
scaffold_151939_145	<lmxll>	3.12	1	*	[ll:lm]
scaffold_152083_328	<nnxnp>	3.19	1	*	[nn:np]
scaffold_156331_52	<lmxll>	2.83	1	*	[ll:lm]
scaffold_173777_48	<nnxnp>	2.83	1	*	[nn:np]
scaffold_180807_123	<lmxll>	2.84	1	*	[ll:lm]
scaffold_180807_155	<hkxhk>	4.95	2	*	[hh:hk:kk]
scaffold_181067_224	<lmxll>	3.19	1	*	[ll:lm]
scaffold_181416_76	<lmxll>	2.83	1	*	[ll:lm]
scaffold_188333_62	<lmxll>	3.02	1	*	[ll:lm]
scaffold_190917_76	<lmxll>	3.43	1	*	[ll:lm]
scaffold_196647_87	<lmxll>	3.81	1	*	[ll:lm]
scaffold_196907_95	<nnxnp>	3.19	1	*	[nn:np]
scaffold_196907_128	<nnxnp>	3.19	1	*	[nn:np]
scaffold_205562_156	<nnxnp>	3.19	1	*	[nn:np]
scaffold_207903_24	<lmxll>	3.58	1	*	[ll:lm]
scaffold_207903_42	<lmxll>	3.58	1	*	[ll:lm]
uneak_354030	<nnxnp>	3.27	1	*	[nn:np]
uneak_365028	<nnxnp>	3.1	1	*	[nn:np]
uneak_852026	<lmxll>	3.28	1	*	[ll:lm]
uneak_1192051	<hkxhk>	5.07	2	*	[hh:hk:kk]
uneak_1477053	<nnxnp>	3.19	1	*	[nn:np]
uneak_2211042	<lmxll>	3.68	1	*	[ll:lm]
uneak_2528023	<hkxhk>	4.69	2	*	[hh:hk:kk]
uneak_3530044	<lmxll>	3.02	1	*	[ll:lm]
uneak_3691064	<lmxll>	3.19	1	*	[ll:lm]
uneak_3774050	<lmxll>	3.66	1	*	[ll:lm]
uneak_4406043	<lmxll>	3.03	1	*	[ll:lm]
uneak_6909040	<lmxll>	3.31	1	*	[ll:lm]
uneak_7119028	<hkxhk>	4.87	2	*	[hh:hk:kk]
uneak_7255049	<lmxll>	3.58	1	*	[ll:lm]
uneak_7515013	<hkxhk>	4.82	2	*	[hh:hk:kk]
uneak_7804049	<nnxnp>	2.83	1	*	[nn:np]
uneak_8318027	<lmxll>	3.19	1	*	[ll:lm]
uneak_8586035	<lmxll>	3.23	1	*	[ll:lm]
uneak_8690051	<lmxll>	3.19	1	*	[ll:lm]
uneak_8878018	<nnxnp>	2.74	1	*	[nn:np]
uneak_9131030	<lmxll>	3.43	1	*	[ll:lm]
uneak_9561027	<lmxll>	3.21	1	*	[ll:lm]
uneak_9616024	<lmxll>	3.64	1	*	[ll:lm]
uneak_10325019	<nnxnp>	2.83	1	*	[nn:np]
uneak_10682032	<lmxll>	3.81	1	*	[ll:lm]
uneak_10695045	<lmxll>	3.44	1	*	[ll:lm]
uneak_11365029	<lmxll>	3.19	1	*	[ll:lm]
uneak_14414033	<hkxhk>	5.6	2	*	[hh:hk:kk]
uneak_14759011	<nnxnp>	2.83	1	*	[nn:np]
uneak_15132019	<lmxll>	3.32	1	*	[ll:lm]
uneak_15342051	<hkxhk>	4.64	2	*	[hh:hk:kk]
uneak_15439049	<hkxhk>	5.49	2	*	[hh:hk:kk]
uneak_15606045	<lmxll>	3.58	1	*	[ll:lm]
uneak_15626024	<nnxnp>	3.19	1	*	[nn:np]
uneak_15959042	<nnxnp>	3.12	1	*	[nn:np]
uneak_16223037	<lmxll>	3.21	1	*	[ll:lm]
uneak_16883025	<lmxll>	3.27	1	*	[ll:lm]
uneak_17337059	<hkxhk>	4.68	2	*	[hh:hk:kk]
uneak_17378028	<nnxnp>	3.3	1	*	[nn:np]
uneak_18078037	<nnxnp>	2.83	1	*	[nn:np]
uneak_18810040	<lmxll>	2.99	1	*	[ll:lm]
uneak_18816048	<hkxhk>	4.9	2	*	[hh:hk:kk]
uneak_20515053	<lmxll>	2.83	1	*	[ll:lm]
uneak_20677041	<lmxll>	3.19	1	*	[ll:lm]
uneak_21259028	<nnxnp>	3.02	1	*	[nn:np]
uneak_21330057	<lmxll>	3.79	1	*	[ll:lm]
uneak_21417061	<lmxll>	2.83	1	*	[ll:lm]
uneak_21550038	<nnxnp>	3.42	1	*	[nn:np]
uneak_21795020	<hkxhk>	5.6	2	*	[hh:hk:kk]
uneak_23003039	<lmxll>	3.21	1	*	[ll:lm]
uneak_23835045	<nnxnp>	3.12	1	*	[nn:np]
uneak_24358052	<nnxnp>	3.3	1	*	[nn:np]
uneak_24406037	<hkxhk>	5.24	2	*	[hh:hk:kk]
uneak_24626035	<lmxll>	3.19	1	*	[ll:lm]
uneak_24848051	<lmxll>	2.83	1	*	[ll:lm]
uneak_24954048	<hkxhk>	4.99	2	*	[hh:hk:kk]
uneak_25592062	<hkxhk>	5.11	2	*	[hh:hk:kk]
uneak_25923063	<lmxll>	3.25	1	*	[ll:lm]
uneak_26029033	<lmxll>	3.58	1	*	[ll:lm]
uneak_26685044	<lmxll>	3.41	1	*	[ll:lm]
uneak_27036050	<nnxnp>	3.72	1	*	[nn:np]
uneak_27929017	<lmxll>	3.58	1	*	[ll:lm]
uneak_28172057	<lmxll>	2.87	1	*	[ll:lm]
uneak_28579016	<hkxhk>	5.27	2	*	[hh:hk:kk]
uneak_29402044	<lmxll>	3.19	1	*	[ll:lm]
uneak_32866022	<lmxll>	3.39	1	*	[ll:lm]
uneak_33596032	<lmxll>	3.58	1	*	[ll:lm]
uneak_33677064	<hkxhk>	4.99	2	*	[hh:hk:kk]
uneak_33744032	<hkxhk>	4.95	2	*	[hh:hk:kk]
uneak_34493050	<nnxnp>	3.68	1	*	[nn:np]
uneak_34680021	<lmxll>	3.6	1	*	[ll:lm]
uneak_34717050	<lmxll>	3.58	1	*	[ll:lm]
uneak_34964043	<lmxll>	3.19	1	*	[ll:lm]
uneak_35269024	<lmxll>	3.21	1	*	[ll:lm]
uneak_35347064	<lmxll>	3.19	1	*	[ll:lm]
uneak_35384037	<hkxhk>	5.07	2	*	[hh:hk:kk]
uneak_35415021	<lmxll>	3.34	1	*	[ll:lm]
uneak_35464034	<nnxnp>	3.75	1	*	[nn:np]
uneak_35804044	<lmxll>	3.58	1	*	[ll:lm]
uneak_36611050	<lmxll>	3.58	1	*	[ll:lm]
uneak_37114052	<hkxhk>	4.92	2	*	[hh:hk:kk]
uneak_37608024	<hkxhk>	5.01	2	*	[hh:hk:kk]
uneak_37654032	<lmxll>	3.58	1	*	[ll:lm]
uneak_37848015	<nnxnp>	3.19	1	*	[nn:np]
uneak_38117023	<nnxnp>	3.49	1	*	[nn:np]
uneak_38628013	<nnxnp>	3.21	1	*	[nn:np]
uneak_38847030	<lmxll>	3.02	1	*	[ll:lm]
uneak_39265046	<hkxhk>	5.75	2	*	[hh:hk:kk]
uneak_39353014	<lmxll>	3.21	1	*	[ll:lm]
uneak_40224027	<hkxhk>	5.6	2	*	[hh:hk:kk]
uneak_40257024	<lmxll>	2.92	1	*	[ll:lm]
uneak_40384017	<lmxll>	3.02	1	*	[ll:lm]
uneak_40529055	<nnxnp>	2.83	1	*	[nn:np]
uneak_40910042	<nnxnp>	2.79	1	*	[nn:np]
uneak_41062059	<hkxhk>	4.78	2	*	[hh:hk:kk]
uneak_42052052	<lmxll>	2.72	1	*	[ll:lm]
uneak_43257053	<lmxll>	2.83	1	*	[ll:lm]
uneak_43258028	<lmxll>	3.19	1	*	[ll:lm]
uneak_43304050	<nnxnp>	3.05	1	*	[nn:np]
uneak_43690034	<hkxhk>	5.19	2	*	[hh:hk:kk]
uneak_44137056	<lmxll>	3.79	1	*	[ll:lm]
uneak_45439040	<hkxhk>	5.35	2	*	[hh:hk:kk]
uneak_45545029	<nnxnp>	3.59	1	*	[nn:np]
uneak_46666026	<hkxhk>	5.4	2	*	[hh:hk:kk]
uneak_46716025	<hkxhk>	4.61	2	*	[hh:hk:kk]
uneak_46743055	<lmxll>	3.58	1	*	[ll:lm]
uneak_47107046	<nnxnp>	2.83	1	*	[nn:np]
uneak_47527054	<lmxll>	2.88	1	*	[ll:lm]
uneak_47875051	<hkxhk>	4.71	2	*	[hh:hk:kk]
uneak_48156048	<hkxhk>	5.16	2	*	[hh:hk:kk]
uneak_48573040	<lmxll>	3.19	1	*	[ll:lm]
uneak_48683053	<lmxll>	3.05	1	*	[ll:lm]
uneak_49651063	<lmxll>	3.66	1	*	[ll:lm]
uneak_49780059	<lmxll>	3.27	1	*	[ll:lm]
SC113389	<abxcd>	4.49	3	-	[ac:ad:bc:bd]
SC17979	<nnxnp>	0.91	1	-	[nn:np]
SC19565	<nnxnp>	0	1	-	[nn:np]
SC141794	<abxcd>	1.22	3	-	[ac:ad:bc:bd]
SC7569	<nnxnp>	0.74	1	-	[nn:np]
scf32j	<hkxhk>	4.06	2	-	[hh:hk:kk]
scf55c	<abxcd>	3.72	3	-	[ac:ad:bc:bd]
scf26r	<abxcd>	0.6	3	-	[ac:ad:bc:bd]
scf275d	<abxcd>	2.99	3	-	[ac:ad:bc:bd]
SC81294	<nnxnp>	0.18	1	-	[nn:np]
SC30816	<lmxll>	0.63	1	-	[ll:lm]
SC11186	<lmxll>	1.24	1	-	[ll:lm]
scf6i	<lmxll>	1.24	1	-	[ll:lm]
SSRct118602	<hkxhk>	3.28	2	-	[hh:hk:kk]
scf44a	<abxcd>	3.6	3	-	[ac:ad:bc:bd]
scf275d.1	<abxcd>	4.67	3	-	[ac:ad:bc:bd]
SSRct95842	<abxcd>	3.56	3	-	[ac:ad:bc:bd]
SC7357	<nnxnp>	0	1	-	[nn:np]
SC59248	<nnxnp>	0.1	1	-	[nn:np]
scf55c.1	<abxcd>	4.09	3	-	[ac:ad:bc:bd]
SC3914	<abxcd>	4.02	3	-	[ac:ad:bc:bd]
SSRct93137	<hkxhk>	2.95	2	-	[hh:hk:kk]
SC2288	<abxcd>	4.78	3	-	[ac:ad:bc:bd]
SC82535	<nnxnp>	0.14	1	-	[nn:np]
SC141794.1	<abxcd>	0.56	3	-	[ac:ad:bc:bd]
SC92564	<abxcd>	0.61	3	-	[ac:ad:bc:bd]
SC77376	<abxcd>	0.84	3	-	[ac:ad:bc:bd]
SC213102	<nnxnp>	0.01	1	-	[nn:np]
SC116567	<lmxll>	1.7	1	-	[ll:lm]
SC22434	<nnxnp>	0.85	1	-	[nn:np]
SC71136	<lmxll>	0.76	1	-	[ll:lm]
scf79c	<abxcd>	2.56	3	-	[ac:ad:bc:bd]
SC91821	<nnxnp>	0.86	1	-	[nn:np]
SSRct129169	<hkxhk>	4.39	2	-	[hh:hk:kk]
SC162565	<lmxll>	0.28	1	-	[ll:lm]
SC3191	<abxcd>	5.52	3	-	[ac:ad:bc:bd]
scf142e	<abxcd>	0.45	3	-	[ac:ad:bc:bd]
scf511	<abxcd>	3.18	3	-	[ac:ad:bc:bd]
SC157992	<lmxll>	0.1	1	-	[ll:lm]
SC167793	<nnxnp>	1.01	1	-	[nn:np]
contig130Fb	<abxcd>	2.82	3	-	[ac:ad:bc:bd]
scf203h	<abxcd>	2.82	3	-	[ac:ad:bc:bd]
SSRct94504	<nnxnp>	0.14	1	-	[nn:np]
scf6955c	<nnxnp>	0.05	1	-	[nn:np]
SC51810	<nnxnp>	0.03	1	-	[nn:np]
SC9157	<nnxnp>	0.01	1	-	[nn:np]
SSRct115258	<lmxll>	1.47	1	-	[ll:lm]
SSRct144370	<abxcd>	0.5	3	-	[ac:ad:bc:bd]
scf26r.1	<abxcd>	0.37	3	-	[ac:ad:bc:bd]
SSRct154206	<nnxnp>	0.14	1	-	[nn:np]
SC123189	<nnxnp>	1.35	1	-	[nn:np]
SC81294.1	<nnxnp>	0.04	1	-	[nn:np]
SC132506	<nnxnp>	2.2	1	-	[nn:np]
SC28100	<abxcd>	2.37	3	-	[ac:ad:bc:bd]
SSRct154615	<nnxnp>	2.68	1	-	[nn:np]
SC161998	<hkxhk>	1.01	2	-	[hh:hk:kk]
SSRct153008	<lmxll>	0.42	1	-	[ll:lm]
SC83615	<lmxll>	0.14	1	-	[ll:lm]
SSRct145170	<hkxhk>	0.14	2	-	[hh:hk:kk]
SSRct140233	<abxcd>	3.91	3	-	[ac:ad:bc:bd]
SSRct89379	<abxcd>	1.41	3	-	[ac:ad:bc:bd]
contig480Fb	<lmxll>	0.18	1	-	[ll:lm]
NA619	<abxcd>	2.62	3	-	[ac:ad:bc:bd]
scf31h	<abxcd>	6.13	3	-	[ac:ad:bc:bd]
contig480Fb.1	<lmxll>	0.72	1	-	[ll:lm]
scf112c	<nnxnp>	2.5	1	-	[nn:np]
scf6355	<abxcd>	2.41	3	-	[ac:ad:bc:bd]
ct39031	<lmxll>	0.1	1	-	[ll:lm]
SCF23691	<lmxll>	0.63	1	-	[ll:lm]
SCF26014	<nnxnp>	0.47	1	-	[nn:np]
ct23232	<nnxnp>	0.18	1	-	[nn:np]
ct05419	<hkxhk>	0.46	2	-	[hh:hk:kk]
SC208883	<nnxnp>	0.24	1	-	[nn:np]
SC194552	<abxcd>	2.02	3	-	[ac:ad:bc:bd]
SC15845	<abxcd>	1.2	3	-	[ac:ad:bc:bd]
SC7845	<hkxhk>	2.31	2	-	[hh:hk:kk]
SC21596	<abxcd>	3.88	3	-	[ac:ad:bc:bd]
scf9e	<lmxll>	0.42	1	-	[ll:lm]
scf2505a	<lmxll>	0.23	1	-	[ll:lm]
NA172	<lmxll>	0.11	1	-	[ll:lm]
SC213102.1	<nnxnp>	0.14	1	-	[nn:np]
SC10785	<hkxhk>	2.28	2	-	[hh:hk:kk]
SC13006	<nnxnp>	0.01	1	-	[nn:np]
SSRct124256	<hkxhk>	1.72	2	-	[hh:hk:kk]
SC28100.1	<abxcd>	2.9	3	-	[ac:ad:bc:bd]
SC32727	<lmxll>	0.18	1	-	[ll:lm]
SC49598	<lmxll>	1.14	1	-	[ll:lm]
SC31208	<lmxll>	0.01	1	-	[ll:lm]
SC9068	<abxcd>	1.63	3	-	[ac:ad:bc:bd]
SC10514	<lmxll>	1.05	1	-	[ll:lm]
SC11431	<lmxll>	0.29	1	-	[ll:lm]
SC1648	<nnxnp>	2.19	1	-	[nn:np]
SC3362	<lmxll>	1.47	1	-	[ll:lm]
SC11802	<hkxhk>	2.33	2	-	[hh:hk:kk]
SC27755	<lmxll>	0.35	1	-	[ll:lm]
SC108454	<hkxhk>	2.22	2	-	[hh:hk:kk]
SC34071	<lmxll>	1	1	-	[ll:lm]
SC58861	<abxcd>	0.03	3	-	[ac:ad:bc:bd]
SC10459	<hkxhk>	3.88	2	-	[hh:hk:kk]
SC25221	<lmxll>	2.5	1	-	[ll:lm]
SC32727.1	<lmxll>	0.23	1	-	[ll:lm]
SC49598.1	<lmxll>	1.34	1	-	[ll:lm]
SC29560	<abxcd>	0.4	3	-	[ac:ad:bc:bd]
SC159195	<hkxhk>	0.76	2	-	[hh:hk:kk]
SC46588	<nnxnp>	0.55	1	-	[nn:np]
SC86438	<lmxll>	1.92	1	-	[ll:lm]
SC181772	<lmxll>	0.55	1	-	[ll:lm]
SC915	<nnxnp>	0.01	1	-	[nn:np]
SC4386	<lmxll>	0.18	1	-	[ll:lm]
SC965	<lmxll>	0.35	1	-	[ll:lm]
Ig16780a	<nnxnp>	0	1	-	[nn:np]
SC28613	<abxcd>	1.91	3	-	[ac:ad:bc:bd]
SC46739	<lmxll>	0.18	1	-	[ll:lm]
SC46751	<lmxll>	0.19	1	-	[ll:lm]
SC29560.1	<abxcd>	0.24	3	-	[ac:ad:bc:bd]
SC159195.1	<hkxhk>	0.44	2	-	[hh:hk:kk]
SC46588.1	<nnxnp>	1.97	1	-	[nn:np]
SC147295	<hkxhk>	1.77	2	-	[hh:hk:kk]
SC23210	<abxcd>	4.48	3	-	[ac:ad:bc:bd]
SC204332	<lmxll>	2.49	1	-	[ll:lm]
SC149976	<lmxll>	0.91	1	-	[ll:lm]
SC53282	<nnxnp>	0	1	-	[nn:np]
SC38340	<lmxll>	0.04	1	-	[ll:lm]
SC38942	<nnxnp>	0.56	1	-	[nn:np]
SC36745	<abxcd>	4.44	3	-	[ac:ad:bc:bd]
SC181772.1	<lmxll>	0.1	1	-	[ll:lm]
SC27755.1	<lmxll>	0.65	1	-	[ll:lm]
SC3261	<lmxll>	1.37	1	-	[ll:lm]
SC47809	<lmxll>	0.11	1	-	[ll:lm]
SC3595	<nnxnp>	1.05	1	-	[nn:np]
SC18363	<lmxll>	0.07	1	-	[ll:lm]
SC804	<hkxhk>	1.59	2	-	[hh:hk:kk]
SSRct119590	<nnxnp>	0.56	1	-	[nn:np]
scf306f	<nnxnp>	1.82	1	-	[nn:np]
SC8850	<nnxnp>	0.24	1	-	[nn:np]
SC1648.1	<nnxnp>	1.82	1	-	[nn:np]
SC120052	<lmxll>	1.03	1	-	[ll:lm]
SC54155	<lmxll>	0	1	-	[ll:lm]
SC43220	<nnxnp>	0.34	1	-	[nn:np]
SC33185	<nnxnp>	0.07	1	-	[nn:np]
SC46824	<abxcd>	0.73	3	-	[ac:ad:bc:bd]
SC41971	<abxcd>	5.77	3	-	[ac:ad:bc:bd]
SC6195	<lmxll>	1.83	1	-	[ll:lm]
SC27811	<nnxnp>	0.17	1	-	[nn:np]
SC48645	<nnxnp>	0.12	1	-	[nn:np]
SC56032.2	<hkxhk>	0.33	2	-	[hh:hk:kk]
SC46912	<nnxnp>	0	1	-	[nn:np]
SC69698	<lmxll>	2.23	1	-	[ll:lm]
SC64185	<nnxnp>	0	1	-	[nn:np]
SC27811.1	<nnxnp>	0	1	-	[nn:np]
SC38553	<lmxll>	1.35	1	-	[ll:lm]
SC117385	<hkxhk>	0.12	2	-	[hh:hk:kk]
SC72209	<abxcd>	0.97	3	-	[ac:ad:bc:bd]
SC190609	<nnxnp>	1.38	1	-	[nn:np]
SC118608	<lmxll>	1.26	1	-	[ll:lm]
SC197903	<hkxhk>	1.5	2	-	[hh:hk:kk]
1TRIMCONTIG332949	<hkxhk>	2.64	2	-	[hh:hk:kk]
SC145739	<hkxhk>	1.43	2	-	[hh:hk:kk]
SC64632	<abxcd>	2.55	3	-	[ac:ad:bc:bd]
SC85773	<abxcd>	0.11	3	-	[ac:ad:bc:bd]
SC183590	<nnxnp>	0.47	1	-	[nn:np]
1TRIMCONTIG176042	<hkxhk>	0.06	2	-	[hh:hk:kk]
SC83036	<lmxll>	0.81	1	-	[ll:lm]
SC107477	<hkxhk>	1.64	2	-	[hh:hk:kk]
SC105151	<lmxll>	2.34	1	-	[ll:lm]
SC28509	<hkxhk>	3.79	2	-	[hh:hk:kk]
SC8850.1	<nnxnp>	0.81	1	-	[nn:np]
242569_K70	<lmxll>	2.03	1	-	[ll:lm]
SC150173	<lmxll>	1.63	1	-	[ll:lm]
SC102347	<abxcd>	5.68	3	-	[ac:ad:bc:bd]
SC125667	<abxcd>	1.24	3	-	[ac:ad:bc:bd]
SC59035	<abxcd>	3.07	3	-	[ac:ad:bc:bd]
NA824	<nnxnp>	0.47	1	-	[nn:np]
SC109269	<abxcd>	4.42	3	-	[ac:ad:bc:bd]
SC98180	<nnxnp>	1.34	1	-	[nn:np]
SC92414	<lmxll>	1.51	1	-	[ll:lm]
SC144748	<hkxhk>	1.75	2	-	[hh:hk:kk]
SC155637	<abxcd>	2.88	3	-	[ac:ad:bc:bd]
SC208875	<lmxll>	0.1	1	-	[ll:lm]
198358_K70	<lmxll>	0.56	1	-	[ll:lm]
1TRIMCONTIG436904	<abxcd>	1.57	3	-	[ac:ad:bc:bd]
1TRIMCONTIG237406	<lmxll>	0.51	1	-	[ll:lm]
414791_K63	<abxcd>	0.85	3	-	[ac:ad:bc:bd]
SC160663	<abxcd>	6.23	3	-	[ac:ad:bc:bd]
314797_K70	<abxcd>	4.61	3	-	[ac:ad:bc:bd]
308812_K70	<lmxll>	2.27	1	-	[ll:lm]
ct554441	<abxcd>	1.02	3	-	[ac:ad:bc:bd]
ct31701	<abxcd>	4.78	3	-	[ac:ad:bc:bd]
ct38401	<nnxnp>	0.72	1	-	[nn:np]
ct28527	<abxcd>	4.44	3	-	[ac:ad:bc:bd]
ct04084	<abxcd>	1.55	3	-	[ac:ad:bc:bd]
ct52682	<lmxll>	2.4	1	-	[ll:lm]
ct40600	<abxcd>	0.58	3	-	[ac:ad:bc:bd]
ct39030	<lmxll>	0.91	1	-	[ll:lm]
scaffold_5_24496	<hkxhk>	0.27	2	-	[hh:hk:kk]
scaffold_5_30366	<lmxll>	0.4	1	-	[ll:lm]
scaffold_14_22768	<hkxhk>	0.9	2	-	[hh:hk:kk]
scaffold_22_11172	<hkxhk>	2.49	2	-	[hh:hk:kk]
scaffold_22_11196	<hkxhk>	2.49	2	-	[hh:hk:kk]
scaffold_36_17287	<nnxnp>	0.54	1	-	[nn:np]
scaffold_36_17330	<nnxnp>	0.54	1	-	[nn:np]
scaffold_48_3805	<lmxll>	1.22	1	-	[ll:lm]
scaffold_48_3814	<lmxll>	1.22	1	-	[ll:lm]
scaffold_68_2957	<nnxnp>	0.04	1	-	[nn:np]
scaffold_71_9387	<lmxll>	0.54	1	-	[ll:lm]
scaffold_72_19436	<lmxll>	0.04	1	-	[ll:lm]
scaffold_78_18787	<hkxhk>	0.65	2	-	[hh:hk:kk]
scaffold_92_8835	<lmxll>	0.07	1	-	[ll:lm]
scaffold_92_8856	<lmxll>	0.07	1	-	[ll:lm]
scaffold_94_21945	<nnxnp>	2.04	1	-	[nn:np]
scaffold_94_21967	<nnxnp>	0.54	1	-	[nn:np]
scaffold_97_3105	<nnxnp>	0.54	1	-	[nn:np]
scaffold_114_5932	<nnxnp>	0.28	1	-	[nn:np]
scaffold_115_16042	<lmxll>	0.4	1	-	[ll:lm]
scaffold_125_21038	<nnxnp>	0.07	1	-	[nn:np]
scaffold_125_21064	<nnxnp>	0.18	1	-	[nn:np]
scaffold_125_21075	<nnxnp>	0.18	1	-	[nn:np]
scaffold_125_21110	<nnxnp>	0.02	1	-	[nn:np]
scaffold_134_11665	<hkxhk>	2.69	2	-	[hh:hk:kk]
scaffold_134_17416	<hkxhk>	2.69	2	-	[hh:hk:kk]
scaffold_138_9783	<nnxnp>	0.04	1	-	[nn:np]
scaffold_138_10975	<lmxll>	1.6	1	-	[ll:lm]
scaffold_138_11051	<nnxnp>	0.02	1	-	[nn:np]
scaffold_143_15316	<hkxhk>	0.48	2	-	[hh:hk:kk]
scaffold_155_11484	<nnxnp>	0.18	1	-	[nn:np]
scaffold_177_5322	<nnxnp>	1.59	1	-	[nn:np]
scaffold_177_5383	<nnxnp>	1.34	1	-	[nn:np]
scaffold_191_17358	<nnxnp>	0.1	1	-	[nn:np]
scaffold_194_7118	<hkxhk>	2.34	2	-	[hh:hk:kk]
scaffold_195_14929	<nnxnp>	0.04	1	-	[nn:np]
scaffold_198_16584	<lmxll>	2.66	1	-	[ll:lm]
scaffold_198_16611	<nnxnp>	0	1	-	[nn:np]
scaffold_206_4033	<lmxll>	0.54	1	-	[ll:lm]
scaffold_206_16589	<lmxll>	1.38	1	-	[ll:lm]
scaffold_206_16716	<lmxll>	2.24	1	-	[ll:lm]
scaffold_210_510	<hkxhk>	0.85	2	-	[hh:hk:kk]
scaffold_214_19356	<lmxll>	0.1	1	-	[ll:lm]
scaffold_231_5020	<nnxnp>	0.18	1	-	[nn:np]
scaffold_245_5211	<nnxnp>	0.18	1	-	[nn:np]
scaffold_245_5315	<nnxnp>	0.18	1	-	[nn:np]
scaffold_245_5345	<nnxnp>	0.18	1	-	[nn:np]
scaffold_248_870	<nnxnp>	0.4	1	-	[nn:np]
scaffold_253_10146	<lmxll>	2.33	1	-	[ll:lm]
scaffold_253_10157	<nnxnp>	2.17	1	-	[nn:np]
scaffold_262_7374	<hkxhk>	1.11	2	-	[hh:hk:kk]
scaffold_262_7572	<hkxhk>	1.62	2	-	[hh:hk:kk]
scaffold_267_5809	<lmxll>	0	1	-	[ll:lm]
scaffold_292_10167	<nnxnp>	1.59	1	-	[nn:np]
scaffold_292_10212	<nnxnp>	0.8	1	-	[nn:np]
scaffold_293_13406	<hkxhk>	2.49	2	-	[hh:hk:kk]
scaffold_297_5525	<lmxll>	0.04	1	-	[ll:lm]
scaffold_299_10931	<lmxll>	0.02	1	-	[ll:lm]
scaffold_299_15481	<lmxll>	0.01	1	-	[ll:lm]
scaffold_299_15616	<lmxll>	0.01	1	-	[ll:lm]
scaffold_311_12011	<hkxhk>	3.63	2	-	[hh:hk:kk]
scaffold_324_4853	<nnxnp>	1.47	1	-	[nn:np]
scaffold_328_3997	<nnxnp>	0.1	1	-	[nn:np]
scaffold_328_4055	<nnxnp>	0.01	1	-	[nn:np]
scaffold_328_4063	<nnxnp>	0	1	-	[nn:np]
scaffold_328_11002	<hkxhk>	3.67	2	-	[hh:hk:kk]
scaffold_328_11170	<hkxhk>	0.25	2	-	[hh:hk:kk]
scaffold_338_6101	<nnxnp>	0.54	1	-	[nn:np]
scaffold_338_6115	<nnxnp>	0.54	1	-	[nn:np]
scaffold_338_6182	<nnxnp>	0.4	1	-	[nn:np]
scaffold_338_6183	<nnxnp>	0.34	1	-	[nn:np]
scaffold_345_18331	<nnxnp>	0.66	1	-	[nn:np]
scaffold_352_6240	<lmxll>	1.71	1	-	[ll:lm]
scaffold_353_1231	<lmxll>	0.9	1	-	[ll:lm]
scaffold_358_2197	<hkxhk>	2.95	2	-	[hh:hk:kk]
scaffold_405_8462	<nnxnp>	0.55	1	-	[nn:np]
scaffold_405_8478	<nnxnp>	0.55	1	-	[nn:np]
scaffold_421_12123	<lmxll>	0	1	-	[ll:lm]
scaffold_421_12125	<lmxll>	0	1	-	[ll:lm]
scaffold_421_12126	<lmxll>	0.23	1	-	[ll:lm]
scaffold_426_4354	<lmxll>	0.1	1	-	[ll:lm]
scaffold_430_12130	<nnxnp>	0.04	1	-	[nn:np]
scaffold_431_10615	<lmxll>	0	1	-	[ll:lm]
scaffold_444_4221	<hkxhk>	0.9	2	-	[hh:hk:kk]
scaffold_444_4247	<lmxll>	0.14	1	-	[ll:lm]
scaffold_463_14547	<lmxll>	2.66	1	-	[ll:lm]
scaffold_466_11599	<hkxhk>	2.69	2	-	[hh:hk:kk]
scaffold_470_4484	<hkxhk>	0.36	2	-	[hh:hk:kk]
scaffold_484_15461	<lmxll>	1.84	1	-	[ll:lm]
scaffold_484_15473	<lmxll>	1.84	1	-	[ll:lm]
scaffold_484_15474	<lmxll>	1.84	1	-	[ll:lm]
scaffold_531_5750	<nnxnp>	0.54	1	-	[nn:np]
scaffold_548_3486	<nnxnp>	0.18	1	-	[nn:np]
scaffold_548_3495	<nnxnp>	0.18	1	-	[nn:np]
scaffold_548_3505	<nnxnp>	0.18	1	-	[nn:np]
scaffold_558_1398	<lmxll>	0.54	1	-	[ll:lm]
scaffold_582_4528	<nnxnp>	0.1	1	-	[nn:np]
scaffold_588_14282	<nnxnp>	0.01	1	-	[nn:np]
scaffold_590_1189	<hkxhk>	2.42	2	-	[hh:hk:kk]
scaffold_590_1198	<lmxll>	0.54	1	-	[ll:lm]
scaffold_607_8281	<nnxnp>	0.04	1	-	[nn:np]
scaffold_607_8283	<lmxll>	1.59	1	-	[ll:lm]
scaffold_614_11505	<lmxll>	0.71	1	-	[ll:lm]
scaffold_614_11943	<lmxll>	0.71	1	-	[ll:lm]
scaffold_702_3686	<nnxnp>	0.54	1	-	[nn:np]
scaffold_717_10629	<lmxll>	2.65	1	-	[ll:lm]
scaffold_717_10872	<lmxll>	2.66	1	-	[ll:lm]
scaffold_734_2167	<lmxll>	1.34	1	-	[ll:lm]
scaffold_743_1726	<lmxll>	0.01	1	-	[ll:lm]
scaffold_745_7628	<lmxll>	0.34	1	-	[ll:lm]
scaffold_762_7393	<lmxll>	1.47	1	-	[ll:lm]
scaffold_762_7394	<lmxll>	1.47	1	-	[ll:lm]
scaffold_776_13957	<lmxll>	2.28	1	-	[ll:lm]
scaffold_805_1077	<hkxhk>	0.67	2	-	[hh:hk:kk]
scaffold_817_7023	<nnxnp>	0.71	1	-	[nn:np]
scaffold_824_4565	<nnxnp>	0.4	1	-	[nn:np]
scaffold_863_479	<nnxnp>	0.18	1	-	[nn:np]
scaffold_863_483	<nnxnp>	0.18	1	-	[nn:np]
scaffold_889_6975	<nnxnp>	0	1	-	[nn:np]
scaffold_889_7003	<nnxnp>	0	1	-	[nn:np]
scaffold_891_3555	<hkxhk>	0.12	2	-	[hh:hk:kk]
scaffold_892_105	<nnxnp>	0.04	1	-	[nn:np]
scaffold_893_13996	<hkxhk>	0.03	2	-	[hh:hk:kk]
scaffold_893_14000	<hkxhk>	0.31	2	-	[hh:hk:kk]
scaffold_903_507	<nnxnp>	0.07	1	-	[nn:np]
scaffold_932_9488	<nnxnp>	0.03	1	-	[nn:np]
scaffold_936_3555	<lmxll>	0.03	1	-	[ll:lm]
scaffold_953_14029	<lmxll>	1.6	1	-	[ll:lm]
scaffold_1002_800	<hkxhk>	3.1	2	-	[hh:hk:kk]
scaffold_1003_9396	<hkxhk>	0.07	2	-	[hh:hk:kk]
scaffold_1003_9567	<hkxhk>	2.63	2	-	[hh:hk:kk]
scaffold_1004_5429	<lmxll>	0.07	1	-	[ll:lm]
scaffold_1011_7304	<lmxll>	2.17	1	-	[ll:lm]
scaffold_1032_10045	<lmxll>	1.6	1	-	[ll:lm]
scaffold_1049_8288	<lmxll>	0.9	1	-	[ll:lm]
scaffold_1061_12150	<nnxnp>	0.72	1	-	[nn:np]
scaffold_1066_8647	<lmxll>	2.49	1	-	[ll:lm]
scaffold_1066_8733	<lmxll>	2.17	1	-	[ll:lm]
scaffold_1122_2182	<hkxhk>	3.76	2	-	[hh:hk:kk]
scaffold_1129_1268	<lmxll>	0.07	1	-	[ll:lm]
scaffold_1140_9115	<hkxhk>	0.18	2	-	[hh:hk:kk]
scaffold_1155_331	<nnxnp>	0.14	1	-	[nn:np]
scaffold_1179_7946	<nnxnp>	1.1	1	-	[nn:np]
scaffold_1182_9666	<lmxll>	0.02	1	-	[ll:lm]
scaffold_1198_607	<nnxnp>	0.28	1	-	[nn:np]
scaffold_1210_883	<nnxnp>	2.54	1	-	[nn:np]
scaffold_1210_954	<nnxnp>	1.51	1	-	[nn:np]
scaffold_1220_9016	<lmxll>	0.4	1	-	[ll:lm]
scaffold_1228_3985	<lmxll>	1	1	-	[ll:lm]
scaffold_1228_4011	<lmxll>	1.22	1	-	[ll:lm]
scaffold_1252_3365	<lmxll>	0.11	1	-	[ll:lm]
scaffold_1265_14025	<nnxnp>	0.1	1	-	[nn:np]
scaffold_1276_909	<hkxhk>	1.64	2	-	[hh:hk:kk]
scaffold_1288_6133	<lmxll>	2.66	1	-	[ll:lm]
scaffold_1300_3183	<lmxll>	0.54	1	-	[ll:lm]
scaffold_1308_10338	<hkxhk>	1.51	2	-	[hh:hk:kk]
scaffold_1308_10342	<hkxhk>	1.51	2	-	[hh:hk:kk]
scaffold_1311_1453	<nnxnp>	1.9	1	-	[nn:np]
scaffold_1311_1468	<nnxnp>	1.76	1	-	[nn:np]
scaffold_1316_953	<hkxhk>	2.22	2	-	[hh:hk:kk]
scaffold_1316_964	<hkxhk>	2.22	2	-	[hh:hk:kk]
scaffold_1316_996	<nnxnp>	1.34	1	-	[nn:np]
scaffold_1316_7389	<hkxhk>	4.19	2	-	[hh:hk:kk]
scaffold_1355_13246	<hkxhk>	1.69	2	-	[hh:hk:kk]
scaffold_1361_5975	<nnxnp>	0.9	1	-	[nn:np]
scaffold_1374_4261	<lmxll>	0.1	1	-	[ll:lm]
scaffold_1399_7325	<nnxnp>	0.72	1	-	[nn:np]
scaffold_1409_6602	<nnxnp>	1.1	1	-	[nn:np]
scaffold_1409_6699	<nnxnp>	1.1	1	-	[nn:np]
scaffold_1443_11261	<lmxll>	0.14	1	-	[ll:lm]
scaffold_1462_6406	<nnxnp>	0.71	1	-	[nn:np]
scaffold_1466_13480	<hkxhk>	2.47	2	-	[hh:hk:kk]
scaffold_1474_5314	<lmxll>	1.74	1	-	[ll:lm]
scaffold_1474_5331	<lmxll>	1.74	1	-	[ll:lm]
scaffold_1497_3148	<nnxnp>	2.39	1	-	[nn:np]
scaffold_1499_11576	<lmxll>	0.34	1	-	[ll:lm]
scaffold_1505_1846	<nnxnp>	1.34	1	-	[nn:np]
scaffold_1516_6908	<lmxll>	0.35	1	-	[ll:lm]
scaffold_1523_3370	<hkxhk>	0.36	2	-	[hh:hk:kk]
scaffold_1569_1562	<lmxll>	1.22	1	-	[ll:lm]
scaffold_1637_7350	<lmxll>	0.01	1	-	[ll:lm]
scaffold_1637_7446	<lmxll>	0	1	-	[ll:lm]
scaffold_1656_11289	<nnxnp>	0.47	1	-	[nn:np]
scaffold_1675_11275	<hkxhk>	4.49	2	-	[hh:hk:kk]
scaffold_1684_10445	<nnxnp>	2.19	1	-	[nn:np]
scaffold_1718_6270	<lmxll>	2.17	1	-	[ll:lm]
scaffold_1733_151	<hkxhk>	0.56	2	-	[hh:hk:kk]
scaffold_1733_156	<hkxhk>	0.59	2	-	[hh:hk:kk]
scaffold_1741_1883	<lmxll>	1.89	1	-	[ll:lm]
scaffold_1741_1992	<nnxnp>	0.18	1	-	[nn:np]
scaffold_1779_12593	<lmxll>	1.59	1	-	[ll:lm]
scaffold_1779_12637	<lmxll>	1.1	1	-	[ll:lm]
scaffold_1807_2514	<nnxnp>	0.01	1	-	[nn:np]
scaffold_1825_2668	<hkxhk>	2.66	2	-	[hh:hk:kk]
scaffold_1825_2736	<hkxhk>	1.89	2	-	[hh:hk:kk]
scaffold_1845_9975	<lmxll>	2.17	1	-	[ll:lm]
scaffold_1854_1997	<nnxnp>	0.28	1	-	[nn:np]
scaffold_1856_8888	<hkxhk>	3.1	2	-	[hh:hk:kk]
scaffold_1882_4031	<nnxnp>	0.54	1	-	[nn:np]
scaffold_1960_8739	<nnxnp>	0.4	1	-	[nn:np]
scaffold_1979_1623	<hkxhk>	1.18	2	-	[hh:hk:kk]
scaffold_1979_1659	<hkxhk>	1.18	2	-	[hh:hk:kk]
scaffold_1979_1664	<hkxhk>	1.18	2	-	[hh:hk:kk]
scaffold_2009_9555	<nnxnp>	0.47	1	-	[nn:np]
scaffold_2009_9576	<nnxnp>	0.47	1	-	[nn:np]
scaffold_2015_8532	<lmxll>	0.18	1	-	[ll:lm]
scaffold_2030_10553	<nnxnp>	0.04	1	-	[nn:np]
scaffold_2031_3077	<nnxnp>	1.47	1	-	[nn:np]
scaffold_2038_443	<lmxll>	1.47	1	-	[ll:lm]
scaffold_2039_12007	<nnxnp>	1.03	1	-	[nn:np]
scaffold_2039_12023	<nnxnp>	0.73	1	-	[nn:np]
scaffold_2044_5981	<nnxnp>	0.1	1	-	[nn:np]
scaffold_2053_2139	<lmxll>	0.4	1	-	[ll:lm]
scaffold_2058_1457	<nnxnp>	0	1	-	[nn:np]
scaffold_2068_7555	<nnxnp>	0.18	1	-	[nn:np]
scaffold_2087_7048	<hkxhk>	1.43	2	-	[hh:hk:kk]
scaffold_2111_5324	<hkxhk>	1.09	2	-	[hh:hk:kk]
scaffold_2138_6739	<lmxll>	2.05	1	-	[ll:lm]
scaffold_2144_3357	<lmxll>	1.88	1	-	[ll:lm]
scaffold_2155_1271	<nnxnp>	1.01	1	-	[nn:np]
scaffold_2175_6019	<lmxll>	0.01	1	-	[ll:lm]
scaffold_2175_6126	<lmxll>	0	1	-	[ll:lm]
scaffold_2203_11009	<lmxll>	1.88	1	-	[ll:lm]
scaffold_2207_9299	<hkxhk>	2.7	2	-	[hh:hk:kk]
scaffold_2223_1295	<hkxhk>	0.31	2	-	[hh:hk:kk]
scaffold_2226_11041	<nnxnp>	1.98	1	-	[nn:np]
scaffold_2274_18610	<nnxnp>	0.54	1	-	[nn:np]
scaffold_2274_18661	<hkxhk>	1.89	2	-	[hh:hk:kk]
scaffold_2274_18664	<hkxhk>	1.89	2	-	[hh:hk:kk]
scaffold_2274_18687	<hkxhk>	1.89	2	-	[hh:hk:kk]
scaffold_2295_2038	<nnxnp>	0.28	1	-	[nn:np]
scaffold_2298_11891	<nnxnp>	0.71	1	-	[nn:np]
scaffold_2298_11927	<nnxnp>	0.71	1	-	[nn:np]
scaffold_2298_11944	<nnxnp>	0.71	1	-	[nn:np]
scaffold_2341_8424	<nnxnp>	1.59	1	-	[nn:np]
scaffold_2350_983	<hkxhk>	1.43	2	-	[hh:hk:kk]
scaffold_2363_13188	<nnxnp>	0	1	-	[nn:np]
scaffold_2363_13195	<nnxnp>	0	1	-	[nn:np]
scaffold_2406_6866	<hkxhk>	0.4	2	-	[hh:hk:kk]
scaffold_2412_5491	<lmxll>	0.1	1	-	[ll:lm]
scaffold_2436_5595	<nnxnp>	0.18	1	-	[nn:np]
scaffold_2449_1103	<lmxll>	0.14	1	-	[ll:lm]
scaffold_2458_6180	<hkxhk>	0.71	2	-	[hh:hk:kk]
scaffold_2504_10828	<lmxll>	0	1	-	[ll:lm]
scaffold_2511_7388	<lmxll>	1.01	1	-	[ll:lm]
scaffold_2519_122	<nnxnp>	0.1	1	-	[nn:np]
scaffold_2523_5013	<hkxhk>	2.7	2	-	[hh:hk:kk]
scaffold_2541_856	<lmxll>	0	1	-	[ll:lm]
scaffold_2600_3710	<nnxnp>	1.59	1	-	[nn:np]
scaffold_2615_2937	<nnxnp>	0.18	1	-	[nn:np]
scaffold_2669_5952	<hkxhk>	1.07	2	-	[hh:hk:kk]
scaffold_2683_5245	<hkxhk>	0.9	2	-	[hh:hk:kk]
scaffold_2711_7365	<hkxhk>	1.51	2	-	[hh:hk:kk]
scaffold_2712_9176	<nnxnp>	0.18	1	-	[nn:np]
scaffold_2712_9177	<nnxnp>	0.14	1	-	[nn:np]
scaffold_2729_8402	<nnxnp>	0.01	1	-	[nn:np]
scaffold_2738_7153	<lmxll>	0.74	1	-	[ll:lm]
scaffold_2738_7165	<lmxll>	0.74	1	-	[ll:lm]
scaffold_2738_7184	<lmxll>	0.74	1	-	[ll:lm]
scaffold_2740_7412	<lmxll>	0.92	1	-	[ll:lm]
scaffold_2746_7470	<lmxll>	0.47	1	-	[ll:lm]
scaffold_2769_3286	<lmxll>	0	1	-	[ll:lm]
scaffold_2787_7427	<hkxhk>	0.67	2	-	[hh:hk:kk]
scaffold_2790_299	<lmxll>	1.73	1	-	[ll:lm]
scaffold_2841_1842	<nnxnp>	1.27	1	-	[nn:np]
scaffold_2841_1878	<nnxnp>	1.04	1	-	[nn:np]
scaffold_2841_5173	<nnxnp>	0.72	1	-	[nn:np]
scaffold_2841_5178	<nnxnp>	0.91	1	-	[nn:np]
scaffold_2841_5226	<nnxnp>	0.54	1	-	[nn:np]
scaffold_2841_5253	<nnxnp>	0.54	1	-	[nn:np]
scaffold_2851_6659	<lmxll>	1.34	1	-	[ll:lm]
scaffold_2851_6681	<lmxll>	1.34	1	-	[ll:lm]
scaffold_2851_6688	<lmxll>	1.34	1	-	[ll:lm]
scaffold_2866_662	<nnxnp>	2.17	1	-	[nn:np]
scaffold_2866_7926	<hkxhk>	3.83	2	-	[hh:hk:kk]
scaffold_2905_4757	<lmxll>	0.02	1	-	[ll:lm]
scaffold_2919_1805	<nnxnp>	1.52	1	-	[nn:np]
scaffold_2924_1269	<hkxhk>	1.69	2	-	[hh:hk:kk]
scaffold_2971_4766	<lmxll>	0.22	1	-	[ll:lm]
scaffold_2976_6488	<nnxnp>	0.18	1	-	[nn:np]
scaffold_2979_9917	<nnxnp>	2.33	1	-	[nn:np]
scaffold_2982_7405	<lmxll>	0.01	1	-	[ll:lm]
scaffold_2995_9843	<hkxhk>	1.09	2	-	[hh:hk:kk]
scaffold_3008_5821	<nnxnp>	0.18	1	-	[nn:np]
scaffold_3011_100	<lmxll>	2.49	1	-	[ll:lm]
scaffold_3011_105	<hkxhk>	2.75	2	-	[hh:hk:kk]
scaffold_3092_8217	<nnxnp>	1.1	1	-	[nn:np]
scaffold_3092_8249	<nnxnp>	1.34	1	-	[nn:np]
scaffold_3092_8276	<nnxnp>	1.1	1	-	[nn:np]
scaffold_3096_4391	<nnxnp>	0.47	1	-	[nn:np]
scaffold_3098_9342	<hkxhk>	3.99	2	-	[hh:hk:kk]
scaffold_3103_2792	<nnxnp>	0.4	1	-	[nn:np]
scaffold_3122_7154	<nnxnp>	0.28	1	-	[nn:np]
scaffold_3136_9493	<nnxnp>	1.79	1	-	[nn:np]
scaffold_3169_10335	<nnxnp>	1.34	1	-	[nn:np]
scaffold_3173_2003	<lmxll>	1.88	1	-	[ll:lm]
scaffold_3191_5626	<nnxnp>	0.1	1	-	[nn:np]
scaffold_3192_9850	<lmxll>	2.2	1	-	[ll:lm]
scaffold_3196_684	<hkxhk>	3.1	2	-	[hh:hk:kk]
scaffold_3196_10901	<nnxnp>	0.02	1	-	[nn:np]
scaffold_3197_1821	<lmxll>	0.9	1	-	[ll:lm]
scaffold_3197_1888	<lmxll>	1.59	1	-	[ll:lm]
scaffold_3215_3187	<lmxll>	0.02	1	-	[ll:lm]
scaffold_3218_528	<lmxll>	0.11	1	-	[ll:lm]
scaffold_3221_3047	<nnxnp>	0.9	1	-	[nn:np]
scaffold_3227_4060	<lmxll>	0.18	1	-	[ll:lm]
scaffold_3243_9538	<nnxnp>	0.01	1	-	[nn:np]
scaffold_3243_9609	<lmxll>	0.28	1	-	[ll:lm]
scaffold_3253_2909	<nnxnp>	0.28	1	-	[nn:np]
scaffold_3272_1695	<nnxnp>	0.04	1	-	[nn:np]
scaffold_3288_5243	<hkxhk>	1.64	2	-	[hh:hk:kk]
scaffold_3288_5309	<hkxhk>	1.64	2	-	[hh:hk:kk]
scaffold_3295_8591	<lmxll>	0.91	1	-	[ll:lm]
scaffold_3312_7352	<hkxhk>	4.08	2	-	[hh:hk:kk]
scaffold_3312_7384	<hkxhk>	3.59	2	-	[hh:hk:kk]
scaffold_3315_926	<hkxhk>	2.07	2	-	[hh:hk:kk]
scaffold_3332_2249	<nnxnp>	1.34	1	-	[nn:np]
scaffold_3353_1043	<lmxll>	0.04	1	-	[ll:lm]
scaffold_3376_7137	<nnxnp>	0.04	1	-	[nn:np]
scaffold_3398_4590	<lmxll>	1.24	1	-	[ll:lm]
scaffold_3399_8005	<hkxhk>	2.83	2	-	[hh:hk:kk]
scaffold_3406_2136	<lmxll>	0.4	1	-	[ll:lm]
scaffold_3418_9138	<nnxnp>	1.1	1	-	[nn:np]
scaffold_3419_2517	<hkxhk>	3.8	2	-	[hh:hk:kk]
scaffold_3428_6768	<lmxll>	1	1	-	[ll:lm]
scaffold_3465_5158	<nnxnp>	0.48	1	-	[nn:np]
scaffold_3467_4488	<hkxhk>	1.18	2	-	[hh:hk:kk]
scaffold_3470_1989	<lmxll>	0.23	1	-	[ll:lm]
scaffold_3471_6487	<hkxhk>	2.35	2	-	[hh:hk:kk]
scaffold_3474_6975	<lmxll>	0.71	1	-	[ll:lm]
scaffold_3479_7554	<hkxhk>	0.03	2	-	[hh:hk:kk]
scaffold_3520_9886	<nnxnp>	0.91	1	-	[nn:np]
scaffold_3520_10124	<lmxll>	0	1	-	[ll:lm]
scaffold_3526_5329	<lmxll>	0.29	1	-	[ll:lm]
scaffold_3526_5484	<lmxll>	0.59	1	-	[ll:lm]
scaffold_3530_359	<lmxll>	0.04	1	-	[ll:lm]
scaffold_3530_9549	<lmxll>	0.18	1	-	[ll:lm]
scaffold_3572_387	<hkxhk>	1.15	2	-	[hh:hk:kk]
scaffold_3596_792	<hkxhk>	3.59	2	-	[hh:hk:kk]
scaffold_3607_2516	<hkxhk>	1.11	2	-	[hh:hk:kk]
scaffold_3612_3319	<nnxnp>	1.34	1	-	[nn:np]
scaffold_3624_8298	<lmxll>	1.79	1	-	[ll:lm]
scaffold_3624_8461	<lmxll>	1.26	1	-	[ll:lm]
scaffold_3671_8042	<lmxll>	0	1	-	[ll:lm]
scaffold_3671_8064	<nnxnp>	0.02	1	-	[nn:np]
scaffold_3679_2742	<nnxnp>	0.41	1	-	[nn:np]
scaffold_3698_12740	<nnxnp>	0.34	1	-	[nn:np]
scaffold_3740_7926	<nnxnp>	0.71	1	-	[nn:np]
scaffold_3760_922	<lmxll>	0.23	1	-	[ll:lm]
scaffold_3809_1860	<hkxhk>	0.1	2	-	[hh:hk:kk]
scaffold_3812_6378	<nnxnp>	0.9	1	-	[nn:np]
scaffold_3812_6384	<nnxnp>	0.9	1	-	[nn:np]
scaffold_3832_8162	<nnxnp>	1.1	1	-	[nn:np]
scaffold_3832_8164	<nnxnp>	0.71	1	-	[nn:np]
scaffold_3860_5450	<hkxhk>	2.87	2	-	[hh:hk:kk]
scaffold_3883_6094	<nnxnp>	0.04	1	-	[nn:np]
scaffold_3916_4622	<lmxll>	2.18	1	-	[ll:lm]
scaffold_3916_5093	<hkxhk>	0.82	2	-	[hh:hk:kk]
scaffold_3916_8681	<hkxhk>	4.01	2	-	[hh:hk:kk]
scaffold_3916_8685	<hkxhk>	3.85	2	-	[hh:hk:kk]
scaffold_3916_8718	<nnxnp>	0.62	1	-	[nn:np]
scaffold_3916_8762	<nnxnp>	0.03	1	-	[nn:np]
scaffold_3933_67	<nnxnp>	0.23	1	-	[nn:np]
scaffold_3951_2044	<lmxll>	0.4	1	-	[ll:lm]
scaffold_3994_921	<hkxhk>	0.62	2	-	[hh:hk:kk]
scaffold_4009_1688	<lmxll>	0.07	1	-	[ll:lm]
scaffold_4009_5196	<lmxll>	0.02	1	-	[ll:lm]
scaffold_4013_2208	<lmxll>	1.01	1	-	[ll:lm]
scaffold_4021_7226	<lmxll>	1.11	1	-	[ll:lm]
scaffold_4040_6982	<lmxll>	2.33	1	-	[ll:lm]
scaffold_4050_5669	<lmxll>	0.34	1	-	[ll:lm]
scaffold_4059_7006	<lmxll>	0.04	1	-	[ll:lm]
scaffold_4072_1302	<nnxnp>	2.17	1	-	[nn:np]
scaffold_4072_1319	<nnxnp>	2.17	1	-	[nn:np]
scaffold_4125_5728	<lmxll>	0.91	1	-	[ll:lm]
scaffold_4151_2014	<lmxll>	1.5	1	-	[ll:lm]
scaffold_4151_2027	<lmxll>	1.38	1	-	[ll:lm]
scaffold_4159_1111	<lmxll>	0.47	1	-	[ll:lm]
scaffold_4170_3126	<lmxll>	0.1	1	-	[ll:lm]
scaffold_4170_3170	<lmxll>	0.1	1	-	[ll:lm]
scaffold_4170_3182	<lmxll>	0.1	1	-	[ll:lm]
scaffold_4174_6033	<hkxhk>	1.93	2	-	[hh:hk:kk]
scaffold_4189_6575	<nnxnp>	1.74	1	-	[nn:np]
scaffold_4193_7560	<lmxll>	0.14	1	-	[ll:lm]
scaffold_4207_3561	<nnxnp>	0.54	1	-	[nn:np]
scaffold_4231_7194	<nnxnp>	0.22	1	-	[nn:np]
scaffold_4235_7663	<lmxll>	0.07	1	-	[ll:lm]
scaffold_4244_7970	<nnxnp>	1.22	1	-	[nn:np]
scaffold_4259_2131	<lmxll>	0.18	1	-	[ll:lm]
scaffold_4259_2134	<lmxll>	0.18	1	-	[ll:lm]
scaffold_4261_375	<lmxll>	0.1	1	-	[ll:lm]
scaffold_4265_4053	<hkxhk>	1.36	2	-	[hh:hk:kk]
scaffold_4295_3383	<nnxnp>	0.14	1	-	[nn:np]
scaffold_4295_3439	<lmxll>	1.22	1	-	[ll:lm]
scaffold_4341_8826	<lmxll>	0.18	1	-	[ll:lm]
scaffold_4341_8862	<lmxll>	0.54	1	-	[ll:lm]
scaffold_4354_5518	<nnxnp>	0.01	1	-	[nn:np]
scaffold_4356_8601	<nnxnp>	0.1	1	-	[nn:np]
scaffold_4383_9002	<hkxhk>	3.77	2	-	[hh:hk:kk]
scaffold_4386_589	<hkxhk>	1.77	2	-	[hh:hk:kk]
scaffold_4386_6805	<lmxll>	0.34	1	-	[ll:lm]
scaffold_4439_7802	<hkxhk>	3.57	2	-	[hh:hk:kk]
scaffold_4441_8898	<lmxll>	0.02	1	-	[ll:lm]
scaffold_4441_8916	<lmxll>	0.02	1	-	[ll:lm]
scaffold_4441_8926	<lmxll>	0.02	1	-	[ll:lm]
scaffold_4447_7543	<lmxll>	1.22	1	-	[ll:lm]
scaffold_4468_1909	<nnxnp>	0.4	1	-	[nn:np]
scaffold_4486_2905	<nnxnp>	1.35	1	-	[nn:np]
scaffold_4504_1493	<lmxll>	0.71	1	-	[ll:lm]
scaffold_4504_1512	<lmxll>	0.71	1	-	[ll:lm]
scaffold_4504_7451	<lmxll>	0.22	1	-	[ll:lm]
scaffold_4527_522	<lmxll>	1.87	1	-	[ll:lm]
scaffold_4532_4507	<nnxnp>	0.28	1	-	[nn:np]
scaffold_4545_1974	<nnxnp>	0.18	1	-	[nn:np]
scaffold_4545_1993	<nnxnp>	0.18	1	-	[nn:np]
scaffold_4550_4483	<nnxnp>	0.04	1	-	[nn:np]
scaffold_4582_8135	<lmxll>	0.71	1	-	[ll:lm]
scaffold_4585_4746	<lmxll>	2.53	1	-	[ll:lm]
scaffold_4585_8114	<hkxhk>	3.85	2	-	[hh:hk:kk]
scaffold_4616_8471	<nnxnp>	0.01	1	-	[nn:np]
scaffold_4642_8613	<nnxnp>	0.01	1	-	[nn:np]
scaffold_4648_8313	<hkxhk>	3.32	2	-	[hh:hk:kk]
scaffold_4648_8345	<hkxhk>	3.32	2	-	[hh:hk:kk]
scaffold_4648_8356	<hkxhk>	3.32	2	-	[hh:hk:kk]
scaffold_4648_8361	<hkxhk>	3.66	2	-	[hh:hk:kk]
scaffold_4648_8406	<hkxhk>	2.83	2	-	[hh:hk:kk]
scaffold_4648_8426	<hkxhk>	2.83	2	-	[hh:hk:kk]
scaffold_4666_9165	<lmxll>	0.14	1	-	[ll:lm]
scaffold_4687_1875	<lmxll>	0.63	1	-	[ll:lm]
scaffold_4695_5005	<lmxll>	0.22	1	-	[ll:lm]
scaffold_4719_7228	<lmxll>	2.49	1	-	[ll:lm]
scaffold_4724_2880	<nnxnp>	0.4	1	-	[nn:np]
scaffold_4761_4837	<lmxll>	0.28	1	-	[ll:lm]
scaffold_4761_4853	<lmxll>	0.4	1	-	[ll:lm]
scaffold_4768_9292	<nnxnp>	0.71	1	-	[nn:np]
scaffold_4773_6200	<nnxnp>	0.51	1	-	[nn:np]
scaffold_4784_2612	<hkxhk>	0.09	2	-	[hh:hk:kk]
scaffold_4793_7629	<nnxnp>	0.9	1	-	[nn:np]
scaffold_4803_6092	<nnxnp>	0.04	1	-	[nn:np]
scaffold_4805_2602	<lmxll>	0.1	1	-	[ll:lm]
scaffold_4828_5280	<nnxnp>	0.07	1	-	[nn:np]
scaffold_4828_5296	<nnxnp>	0.07	1	-	[nn:np]
scaffold_4828_5301	<nnxnp>	0.04	1	-	[nn:np]
scaffold_4849_3923	<lmxll>	1.47	1	-	[ll:lm]
scaffold_4882_5968	<nnxnp>	0.01	1	-	[nn:np]
scaffold_4903_8471	<lmxll>	2.51	1	-	[ll:lm]
scaffold_4906_1792	<nnxnp>	0.34	1	-	[nn:np]
scaffold_4913_2639	<hkxhk>	2.44	2	-	[hh:hk:kk]
scaffold_4922_2193	<hkxhk>	1.64	2	-	[hh:hk:kk]
scaffold_4922_2218	<hkxhk>	1.64	2	-	[hh:hk:kk]
scaffold_4922_2301	<hkxhk>	1.64	2	-	[hh:hk:kk]
scaffold_4967_1197	<lmxll>	1.74	1	-	[ll:lm]
scaffold_4967_1319	<lmxll>	2.04	1	-	[ll:lm]
scaffold_5025_5172	<nnxnp>	1.1	1	-	[nn:np]
scaffold_5068_6540	<nnxnp>	0.14	1	-	[nn:np]
scaffold_5068_6588	<lmxll>	1.74	1	-	[ll:lm]
scaffold_5068_6603	<hkxhk>	1.63	2	-	[hh:hk:kk]
scaffold_5068_6616	<hkxhk>	1.63	2	-	[hh:hk:kk]
scaffold_5120_1454	<lmxll>	0.14	1	-	[ll:lm]
scaffold_5141_6919	<lmxll>	1.87	1	-	[ll:lm]
scaffold_5152_276	<hkxhk>	0.81	2	-	[hh:hk:kk]
scaffold_5160_1395	<nnxnp>	0.71	1	-	[nn:np]
scaffold_5160_1428	<nnxnp>	0.71	1	-	[nn:np]
scaffold_5172_4457	<nnxnp>	0	1	-	[nn:np]
scaffold_5173_2991	<lmxll>	1.75	1	-	[ll:lm]
scaffold_5203_8030	<nnxnp>	0.1	1	-	[nn:np]
scaffold_5203_8037	<nnxnp>	0.1	1	-	[nn:np]
scaffold_5203_8072	<nnxnp>	0.1	1	-	[nn:np]
scaffold_5203_8104	<nnxnp>	0.18	1	-	[nn:np]
scaffold_5203_8147	<nnxnp>	0.18	1	-	[nn:np]
scaffold_5254_709	<hkxhk>	0.62	2	-	[hh:hk:kk]
scaffold_5269_3478	<nnxnp>	2.66	1	-	[nn:np]
scaffold_5269_3482	<nnxnp>	2.66	1	-	[nn:np]
scaffold_5269_3486	<nnxnp>	2.66	1	-	[nn:np]
scaffold_5293_2250	<lmxll>	1.12	1	-	[ll:lm]
scaffold_5299_7068	<lmxll>	2.17	1	-	[ll:lm]
scaffold_5306_1503	<nnxnp>	0.47	1	-	[nn:np]
scaffold_5306_1590	<lmxll>	1.34	1	-	[ll:lm]
scaffold_5310_4095	<nnxnp>	1.1	1	-	[nn:np]
scaffold_5311_3026	<hkxhk>	1.64	2	-	[hh:hk:kk]
scaffold_5330_5453	<hkxhk>	1.64	2	-	[hh:hk:kk]
scaffold_5332_2697	<hkxhk>	3.28	2	-	[hh:hk:kk]
scaffold_5336_377	<nnxnp>	0.04	1	-	[nn:np]
scaffold_5355_5289	<lmxll>	0.07	1	-	[ll:lm]
scaffold_5355_5299	<lmxll>	0.14	1	-	[ll:lm]
scaffold_5355_5345	<lmxll>	0.14	1	-	[ll:lm]
scaffold_5384_8241	<hkxhk>	0.36	2	-	[hh:hk:kk]
scaffold_5394_8263	<hkxhk>	2.31	2	-	[hh:hk:kk]
scaffold_5398_1017	<hkxhk>	1.89	2	-	[hh:hk:kk]
scaffold_5398_3808	<hkxhk>	1.42	2	-	[hh:hk:kk]
scaffold_5398_3833	<hkxhk>	1.42	2	-	[hh:hk:kk]
scaffold_5443_4548	<lmxll>	0.28	1	-	[ll:lm]
scaffold_5443_4559	<lmxll>	0.28	1	-	[ll:lm]
scaffold_5498_3057	<lmxll>	1.74	1	-	[ll:lm]
scaffold_5498_3873	<lmxll>	2.49	1	-	[ll:lm]
scaffold_5536_5875	<lmxll>	1.24	1	-	[ll:lm]
scaffold_5536_5876	<lmxll>	1.24	1	-	[ll:lm]
scaffold_5560_5069	<lmxll>	0.34	1	-	[ll:lm]
scaffold_5595_5982	<hkxhk>	1.54	2	-	[hh:hk:kk]
scaffold_5596_3671	<lmxll>	0.01	1	-	[ll:lm]
scaffold_5615_8728	<lmxll>	0.54	1	-	[ll:lm]
scaffold_5638_9005	<nnxnp>	0.54	1	-	[nn:np]
scaffold_5777_3592	<nnxnp>	0.15	1	-	[nn:np]
scaffold_5795_673	<hkxhk>	2.22	2	-	[hh:hk:kk]
scaffold_5796_7731	<nnxnp>	0.56	1	-	[nn:np]
scaffold_5796_7771	<lmxll>	1.69	1	-	[ll:lm]
scaffold_5800_2079	<hkxhk>	0.48	2	-	[hh:hk:kk]
scaffold_5850_3387	<hkxhk>	1.36	2	-	[hh:hk:kk]
scaffold_5882_6822	<nnxnp>	0.1	1	-	[nn:np]
scaffold_5894_4786	<lmxll>	0.63	1	-	[ll:lm]
scaffold_5906_5156	<lmxll>	1.34	1	-	[ll:lm]
scaffold_5906_5238	<lmxll>	1.6	1	-	[ll:lm]
scaffold_5910_3270	<hkxhk>	2.71	2	-	[hh:hk:kk]
scaffold_5910_3381	<hkxhk>	2.83	2	-	[hh:hk:kk]
scaffold_5919_4165	<lmxll>	0.01	1	-	[ll:lm]
scaffold_5929_8152	<hkxhk>	3.28	2	-	[hh:hk:kk]
scaffold_5952_4592	<lmxll>	1.22	1	-	[ll:lm]
scaffold_5955_3066	<nnxnp>	0.04	1	-	[nn:np]
scaffold_5963_7288	<lmxll>	0.28	1	-	[ll:lm]
scaffold_5969_6481	<hkxhk>	2.68	2	-	[hh:hk:kk]
scaffold_5976_6782	<lmxll>	1.73	1	-	[ll:lm]
scaffold_5986_5422	<lmxll>	0.01	1	-	[ll:lm]
scaffold_6013_884	<lmxll>	2.49	1	-	[ll:lm]
scaffold_6043_1675	<lmxll>	1.9	1	-	[ll:lm]
scaffold_6058_7218	<hkxhk>	2.24	2	-	[hh:hk:kk]
scaffold_6068_344	<nnxnp>	2.17	1	-	[nn:np]
scaffold_6068_377	<nnxnp>	1.87	1	-	[nn:np]
scaffold_6068_391	<nnxnp>	1.59	1	-	[nn:np]
scaffold_6097_5017	<nnxnp>	0.1	1	-	[nn:np]
scaffold_6098_5738	<lmxll>	1.22	1	-	[ll:lm]
scaffold_6098_5760	<lmxll>	1.22	1	-	[ll:lm]
scaffold_6110_904	<hkxhk>	1.51	2	-	[hh:hk:kk]
scaffold_6130_7157	<hkxhk>	2.88	2	-	[hh:hk:kk]
scaffold_6130_7167	<lmxll>	0	1	-	[ll:lm]
scaffold_6132_4811	<nnxnp>	1.66	1	-	[nn:np]
scaffold_6159_7441	<nnxnp>	1.08	1	-	[nn:np]
scaffold_6162_7195	<hkxhk>	1.43	2	-	[hh:hk:kk]
scaffold_6190_1197	<nnxnp>	0.1	1	-	[nn:np]
scaffold_6205_1276	<nnxnp>	0.1	1	-	[nn:np]
scaffold_6205_1284	<nnxnp>	0.1	1	-	[nn:np]
scaffold_6205_1305	<nnxnp>	0.1	1	-	[nn:np]
scaffold_6205_1342	<nnxnp>	0.1	1	-	[nn:np]
scaffold_6239_3448	<hkxhk>	4.52	2	-	[hh:hk:kk]
scaffold_6241_6293	<nnxnp>	1.1	1	-	[nn:np]
scaffold_6241_6295	<nnxnp>	1.1	1	-	[nn:np]
scaffold_6270_6464	<nnxnp>	0.04	1	-	[nn:np]
scaffold_6270_6500	<nnxnp>	0.04	1	-	[nn:np]
scaffold_6314_8219	<nnxnp>	0.18	1	-	[nn:np]
scaffold_6370_1454	<nnxnp>	0.18	1	-	[nn:np]
scaffold_6370_1512	<nnxnp>	0.18	1	-	[nn:np]
scaffold_6379_4462	<nnxnp>	0.05	1	-	[nn:np]
scaffold_6379_4467	<nnxnp>	0.1	1	-	[nn:np]
scaffold_6379_4585	<nnxnp>	0	1	-	[nn:np]
scaffold_6379_4634	<nnxnp>	0	1	-	[nn:np]
scaffold_6387_1890	<hkxhk>	1.89	2	-	[hh:hk:kk]
scaffold_6387_1919	<nnxnp>	0.71	1	-	[nn:np]
scaffold_6420_7410	<nnxnp>	0	1	-	[nn:np]
scaffold_6420_7453	<nnxnp>	0	1	-	[nn:np]
scaffold_6429_3472	<nnxnp>	0.22	1	-	[nn:np]
scaffold_6429_3479	<nnxnp>	0.18	1	-	[nn:np]
scaffold_6429_3509	<nnxnp>	0.22	1	-	[nn:np]
scaffold_6444_4003	<lmxll>	1.47	1	-	[ll:lm]
scaffold_6464_1047	<lmxll>	2.66	1	-	[ll:lm]
scaffold_6464_1051	<lmxll>	2.66	1	-	[ll:lm]
scaffold_6493_2161	<lmxll>	2.33	1	-	[ll:lm]
scaffold_6529_1808	<nnxnp>	0.04	1	-	[nn:np]
scaffold_6551_263	<lmxll>	1.74	1	-	[ll:lm]
scaffold_6553_5632	<nnxnp>	0.28	1	-	[nn:np]
scaffold_6553_5803	<nnxnp>	0.28	1	-	[nn:np]
scaffold_6583_2455	<lmxll>	0.63	1	-	[ll:lm]
scaffold_6589_6692	<nnxnp>	0	1	-	[nn:np]
scaffold_6589_6709	<nnxnp>	0	1	-	[nn:np]
scaffold_6593_6721	<lmxll>	0.04	1	-	[ll:lm]
scaffold_6608_38	<nnxnp>	1.47	1	-	[nn:np]
scaffold_6608_164	<hkxhk>	1.71	2	-	[hh:hk:kk]
scaffold_6617_6407	<hkxhk>	1.95	2	-	[hh:hk:kk]
scaffold_6617_6412	<hkxhk>	2.04	2	-	[hh:hk:kk]
scaffold_6634_3292	<hkxhk>	1.24	2	-	[hh:hk:kk]
scaffold_6640_5635	<lmxll>	1.11	1	-	[ll:lm]
scaffold_6645_4506	<nnxnp>	1.24	1	-	[nn:np]
scaffold_6652_6608	<hkxhk>	0.09	2	-	[hh:hk:kk]
scaffold_6652_6663	<hkxhk>	0.45	2	-	[hh:hk:kk]
scaffold_6658_4711	<lmxll>	0.55	1	-	[ll:lm]
scaffold_6698_6974	<nnxnp>	2.42	1	-	[nn:np]
scaffold_6698_6998	<nnxnp>	2.42	1	-	[nn:np]
scaffold_6729_2518	<lmxll>	1.05	1	-	[ll:lm]
scaffold_6777_3329	<lmxll>	0.34	1	-	[ll:lm]
scaffold_6777_7504	<lmxll>	0.18	1	-	[ll:lm]
scaffold_6810_4631	<nnxnp>	0.18	1	-	[nn:np]
scaffold_6851_8065	<lmxll>	1.6	1	-	[ll:lm]
scaffold_6859_6098	<nnxnp>	0.04	1	-	[nn:np]
scaffold_6878_7959	<nnxnp>	0.71	1	-	[nn:np]
scaffold_6895_6201	<nnxnp>	0	1	-	[nn:np]
scaffold_6923_2595	<lmxll>	0.4	1	-	[ll:lm]
scaffold_6923_2614	<lmxll>	0.4	1	-	[ll:lm]
scaffold_6923_2617	<lmxll>	0.4	1	-	[ll:lm]
scaffold_6929_8428	<nnxnp>	0.1	1	-	[nn:np]
scaffold_6957_6337	<nnxnp>	2.49	1	-	[nn:np]
scaffold_6957_6362	<nnxnp>	2.49	1	-	[nn:np]
scaffold_6969_6677	<hkxhk>	1.99	2	-	[hh:hk:kk]
scaffold_7021_3698	<lmxll>	2.17	1	-	[ll:lm]
scaffold_7023_6005	<nnxnp>	0.9	1	-	[nn:np]
scaffold_7023_6056	<nnxnp>	0.9	1	-	[nn:np]
scaffold_7031_3957	<hkxhk>	1.24	2	-	[hh:hk:kk]
scaffold_7031_3963	<hkxhk>	1.24	2	-	[hh:hk:kk]
scaffold_7031_3989	<hkxhk>	1.24	2	-	[hh:hk:kk]
scaffold_7054_7090	<lmxll>	0.1	1	-	[ll:lm]
scaffold_7078_6962	<hkxhk>	3.75	2	-	[hh:hk:kk]
scaffold_7138_265	<lmxll>	0.14	1	-	[ll:lm]
scaffold_7138_268	<lmxll>	0.14	1	-	[ll:lm]
scaffold_7138_290	<nnxnp>	0.4	1	-	[nn:np]
scaffold_7138_293	<lmxll>	0.14	1	-	[ll:lm]
scaffold_7154_809	<hkxhk>	1.29	2	-	[hh:hk:kk]
scaffold_7158_1098	<hkxhk>	0.03	2	-	[hh:hk:kk]
scaffold_7165_3067	<nnxnp>	0.01	1	-	[nn:np]
scaffold_7174_2882	<nnxnp>	0.04	1	-	[nn:np]
scaffold_7178_4908	<lmxll>	2.69	1	-	[ll:lm]
scaffold_7181_4291	<nnxnp>	0.34	1	-	[nn:np]
scaffold_7181_4292	<nnxnp>	0.34	1	-	[nn:np]
scaffold_7196_7052	<hkxhk>	2.44	2	-	[hh:hk:kk]
scaffold_7200_6757	<hkxhk>	0.9	2	-	[hh:hk:kk]
scaffold_7200_6795	<hkxhk>	0.9	2	-	[hh:hk:kk]
scaffold_7200_6806	<hkxhk>	0.9	2	-	[hh:hk:kk]
scaffold_7223_2548	<nnxnp>	1.59	1	-	[nn:np]
scaffold_7223_2551	<nnxnp>	1.59	1	-	[nn:np]
scaffold_7223_2560	<nnxnp>	1.59	1	-	[nn:np]
scaffold_7223_7998	<nnxnp>	1.34	1	-	[nn:np]
scaffold_7226_7973	<lmxll>	0	1	-	[ll:lm]
scaffold_7231_3539	<nnxnp>	0.54	1	-	[nn:np]
scaffold_7243_8002	<nnxnp>	1.63	1	-	[nn:np]
scaffold_7268_8243	<hkxhk>	0.56	2	-	[hh:hk:kk]
scaffold_7268_8248	<hkxhk>	0.56	2	-	[hh:hk:kk]
scaffold_7272_5650	<lmxll>	0.54	1	-	[ll:lm]
scaffold_7333_7111	<nnxnp>	0.04	1	-	[nn:np]
scaffold_7400_6952	<nnxnp>	0.14	1	-	[nn:np]
scaffold_7424_3177	<hkxhk>	0.85	2	-	[hh:hk:kk]
scaffold_7424_3180	<hkxhk>	0.85	2	-	[hh:hk:kk]
scaffold_7439_3017	<lmxll>	1.34	1	-	[ll:lm]
scaffold_7439_5596	<lmxll>	2.49	1	-	[ll:lm]
scaffold_7439_5646	<lmxll>	2.49	1	-	[ll:lm]
scaffold_7445_3853	<lmxll>	0.62	1	-	[ll:lm]
scaffold_7447_984	<lmxll>	1.88	1	-	[ll:lm]
scaffold_7447_988	<lmxll>	1.88	1	-	[ll:lm]
scaffold_7447_1092	<lmxll>	1.74	1	-	[ll:lm]
scaffold_7447_1105	<lmxll>	1.74	1	-	[ll:lm]
scaffold_7472_6967	<hkxhk>	1.36	2	-	[hh:hk:kk]
scaffold_7514_3882	<nnxnp>	0.28	1	-	[nn:np]
scaffold_7524_7593	<hkxhk>	0.01	2	-	[hh:hk:kk]
scaffold_7544_7265	<lmxll>	0.1	1	-	[ll:lm]
scaffold_7563_4960	<nnxnp>	0.18	1	-	[nn:np]
scaffold_7574_4547	<nnxnp>	1.64	1	-	[nn:np]
scaffold_7574_4556	<nnxnp>	1.64	1	-	[nn:np]
scaffold_7574_4588	<nnxnp>	1.64	1	-	[nn:np]
scaffold_7594_831	<lmxll>	0.04	1	-	[ll:lm]
scaffold_7669_6864	<lmxll>	0.18	1	-	[ll:lm]
scaffold_7669_6869	<lmxll>	0.18	1	-	[ll:lm]
scaffold_7675_2964	<nnxnp>	0.04	1	-	[nn:np]
scaffold_7675_3013	<nnxnp>	0.04	1	-	[nn:np]
scaffold_7675_3070	<nnxnp>	0.1	1	-	[nn:np]
scaffold_7675_3073	<nnxnp>	0.1	1	-	[nn:np]
scaffold_7686_5923	<hkxhk>	1.69	2	-	[hh:hk:kk]
scaffold_7713_5315	<lmxll>	1.23	1	-	[ll:lm]
scaffold_7771_2057	<lmxll>	0.07	1	-	[ll:lm]
scaffold_7798_8014	<lmxll>	0	1	-	[ll:lm]
scaffold_7798_8021	<lmxll>	0.34	1	-	[ll:lm]
scaffold_7798_8043	<lmxll>	0.34	1	-	[ll:lm]
scaffold_7862_3704	<nnxnp>	0.64	1	-	[nn:np]
scaffold_7862_3753	<nnxnp>	0.82	1	-	[nn:np]
scaffold_7865_2765	<lmxll>	0.03	1	-	[ll:lm]
scaffold_7865_2784	<hkxhk>	1.78	2	-	[hh:hk:kk]
scaffold_7894_1547	<hkxhk>	0.62	2	-	[hh:hk:kk]
scaffold_7973_6358	<nnxnp>	0.18	1	-	[nn:np]
scaffold_8019_6341	<nnxnp>	0.04	1	-	[nn:np]
scaffold_8019_6359	<nnxnp>	0.04	1	-	[nn:np]
scaffold_8068_4135	<lmxll>	0.02	1	-	[ll:lm]
scaffold_8068_4160	<lmxll>	0.22	1	-	[ll:lm]
scaffold_8068_4184	<lmxll>	1	1	-	[ll:lm]
scaffold_8068_4197	<lmxll>	1.22	1	-	[ll:lm]
scaffold_8068_4262	<lmxll>	0	1	-	[ll:lm]
scaffold_8209_2932	<lmxll>	0.28	1	-	[ll:lm]
scaffold_8209_2945	<lmxll>	0.28	1	-	[ll:lm]
scaffold_8238_5568	<nnxnp>	2.2	1	-	[nn:np]
scaffold_8255_6439	<nnxnp>	0.47	1	-	[nn:np]
scaffold_8356_2918	<nnxnp>	1.47	1	-	[nn:np]
scaffold_8390_6599	<lmxll>	0.47	1	-	[ll:lm]
scaffold_8410_3911	<hkxhk>	1.64	2	-	[hh:hk:kk]
scaffold_8435_965	<nnxnp>	0.22	1	-	[nn:np]
scaffold_8435_980	<nnxnp>	0.28	1	-	[nn:np]
scaffold_8435_1079	<nnxnp>	1.49	1	-	[nn:np]
scaffold_8435_1097	<nnxnp>	1.62	1	-	[nn:np]
scaffold_8435_1114	<nnxnp>	0.04	1	-	[nn:np]
scaffold_8503_4213	<nnxnp>	0.1	1	-	[nn:np]
scaffold_8503_4247	<nnxnp>	0.04	1	-	[nn:np]
scaffold_8541_630	<nnxnp>	0	1	-	[nn:np]
scaffold_8555_7284	<lmxll>	0.62	1	-	[ll:lm]
scaffold_8555_7312	<lmxll>	0.62	1	-	[ll:lm]
scaffold_8609_3323	<lmxll>	1.11	1	-	[ll:lm]
scaffold_8610_6310	<hkxhk>	1.96	2	-	[hh:hk:kk]
scaffold_8624_6846	<lmxll>	0.04	1	-	[ll:lm]
scaffold_8645_1830	<lmxll>	1.22	1	-	[ll:lm]
scaffold_8659_3231	<nnxnp>	0.1	1	-	[nn:np]
scaffold_8755_2482	<nnxnp>	0.1	1	-	[nn:np]
scaffold_8763_1017	<lmxll>	0.23	1	-	[ll:lm]
scaffold_8765_4335	<lmxll>	2.17	1	-	[ll:lm]
scaffold_8773_3423	<nnxnp>	0.4	1	-	[nn:np]
scaffold_8773_3535	<nnxnp>	0.4	1	-	[nn:np]
scaffold_8782_6448	<hkxhk>	0.71	2	-	[hh:hk:kk]
scaffold_8818_7201	<lmxll>	0.01	1	-	[ll:lm]
scaffold_8829_4362	<nnxnp>	2.15	1	-	[nn:np]
scaffold_8860_2059	<lmxll>	1	1	-	[ll:lm]
scaffold_8873_4025	<lmxll>	0.28	1	-	[ll:lm]
scaffold_8878_4178	<nnxnp>	1.59	1	-	[nn:np]
scaffold_8881_6460	<lmxll>	2.17	1	-	[ll:lm]
scaffold_8901_4107	<lmxll>	0.34	1	-	[ll:lm]
scaffold_8901_4111	<lmxll>	0.34	1	-	[ll:lm]
scaffold_8913_2006	<nnxnp>	0.04	1	-	[nn:np]
scaffold_9057_2704	<hkxhk>	2.48	2	-	[hh:hk:kk]
scaffold_9069_4185	<nnxnp>	0.1	1	-	[nn:np]
scaffold_9073_7294	<nnxnp>	0.07	1	-	[nn:np]
scaffold_9073_7352	<nnxnp>	0.01	1	-	[nn:np]
scaffold_9073_7397	<nnxnp>	0.47	1	-	[nn:np]
scaffold_9081_1399	<lmxll>	1.34	1	-	[ll:lm]
scaffold_9084_2870	<lmxll>	0.03	1	-	[ll:lm]
scaffold_9105_1938	<lmxll>	1.01	1	-	[ll:lm]
scaffold_9114_6439	<lmxll>	2.17	1	-	[ll:lm]
scaffold_9114_6484	<lmxll>	2.17	1	-	[ll:lm]
scaffold_9117_925	<hkxhk>	0.81	2	-	[hh:hk:kk]
scaffold_9117_954	<hkxhk>	4.47	2	-	[hh:hk:kk]
scaffold_9117_957	<hkxhk>	4.47	2	-	[hh:hk:kk]
scaffold_9117_993	<hkxhk>	4.47	2	-	[hh:hk:kk]
scaffold_9117_1000	<hkxhk>	4.47	2	-	[hh:hk:kk]
[truncated: 3,690 more rows]

## Sheet: AddTable_5.Mark and genes anch
Additional Table 5. Marker and genes anchored to the cranberry linkage map. Loci mapped in the 12 LGs of cranberry are represented in here and genes annotated by Polashock et al. (2014) were positioned in each scaffold.
*Markers appearing more than once is due to the fact that more than one CDS was located in such scaffold. Only appears once in maps.
Locus	LG	Position	scaff	scaffpos	Gene.ID	Top.BLAST.Hit.(NCBI.NR)	KEGG.KO.number	KEGG.KO.description	origin
scaffold_51133_1712	1	0	scaffold_51133_	1712	NA	NA	NA	NA	GBS-Covarrubias
scaffold_16810_3636	1	0	scaffold_16810_	3636	NA	NA	NA	NA	GBS-Covarrubias
scaffold_16810_3591	1	0	scaffold_16810_	3591	NA	NA	NA	NA	GBS-Covarrubias
scaffold_16810_3565	1	0	scaffold_16810_	3565	NA	NA	NA	NA	GBS-Covarrubias
scaffold_16810_3463	1	0	scaffold_16810_	3463	NA	NA	NA	NA	GBS-Covarrubias
scaffold_16810_3459	1	0	scaffold_16810_	3459	NA	NA	NA	NA	GBS-Covarrubias
uneak_29986046	1	0	uneak_29986046	NA	NA	NA	NA	NA	GBS-Covarrubias
scaffold_8624_6846	1	0	scaffold_8624_	6846	g11662.t1	No BLAST Hit	NA	NA	GBS-Covarrubias
scaffold_16810_3436	1	0	scaffold_16810_	3436	NA	NA	NA	NA	GBS-Covarrubias
SCF4386	1	0	scaffold_4386	NA	g7131.t1	XP_002511562 conserved hypothetical protein [Ricinus communis].	NA	NA	SSR-Schlautman
SCF4386	1	0	scaffold_4386	NA	g31253.t1	XP_004238427 PREDICTED: BTB/POZ domain-containing protein At2g30600 isoform X2 [Solanum lycopersicum].	NA	NA	SSR-Schlautman
SCF4386	1	0	scaffold_4386	NA	g31254.t1	XP_002269817 PREDICTED: ribonuclease H2 subunit A [Vitis vinifera].	K10743	ribonuclease H2 subunit A [EC:3.1.26.4]	SSR-Schlautman
scaffold_109849_178	1	0	scaffold_109849_	178	NA	NA	NA	NA	GBS-Covarrubias
scaffold_91922_297	1	0.97	scaffold_91922_	297	NA	NA	NA	NA	GBS-Covarrubias
uneak_36348020	1	0.97	uneak_36348020	NA	NA	NA	NA	NA	GBS-Covarrubias
uneak_31935052	1	0.97	uneak_31935052	NA	NA	NA	NA	NA	GBS-Covarrubias
scaffold_33444_1678	1	0.97	scaffold_33444_	1678	NA	NA	NA	NA	GBS-Covarrubias
scaffold_33444_1679	1	0.97	scaffold_33444_	1679	NA	NA	NA	NA	GBS-Covarrubias
scaffold_7514_3882	1	0.97	scaffold_7514_	3882	g10585.t1	XP_002516472 Vacuolar-processing enzyme precursor, putative [Ricinus communis].	K01369	legumain [EC:3.4.22.34]	GBS-Covarrubias
scaffold_76130_520	1	1.36	scaffold_76130_	520	NA	NA	NA	NA	GBS-Covarrubias
uneak_34955023	1	1.36	uneak_34955023	NA	NA	NA	NA	NA	GBS-Covarrubias
scaffold_65323_1295	1	2.61	scaffold_65323_	1295	NA	NA	NA	NA	GBS-Covarrubias
uneak_428046	1	2.61	uneak_428046	NA	NA	NA	NA	NA	GBS-Covarrubias
scaffold_65323_1244	1	2.61	scaffold_65323_	1244	NA	NA	NA	NA	GBS-Covarrubias
uneak_7542064	1	2.98	uneak_7542064	NA	NA	NA	NA	NA	GBS-Covarrubias
uneak_4416018	1	2.98	uneak_4416018	NA	NA	NA	NA	NA	GBS-Covarrubias
scaffold_18618_147	1	2.98	scaffold_18618_	147	g19702.t1	XP_002278508 PREDICTED: uncharacterized protein LOC100250890 [Vitis vinifera].	NA	NA	GBS-Covarrubias
scaffold_91922_277	1	3.67	scaffold_91922_	277	NA	NA	NA	NA	GBS-Covarrubias
scaffold_7138_265	1	3.67	scaffold_7138_	265	NA	NA	NA	NA	GBS-Covarrubias
scaffold_7138_290	1	3.67	scaffold_7138_	290	NA	NA	NA	NA	GBS-Covarrubias
scaffold_7138_268	1	3.67	scaffold_7138_	268	NA	NA	NA	NA	GBS-Covarrubias
scaffold_7138_293	1	3.67	scaffold_7138_	293	NA	NA	NA	NA	GBS-Covarrubias
scaffold_27699_4259	1	3.67	scaffold_27699_	4259	NA	NA	NA	NA	GBS-Covarrubias
uneak_37639034	1	3.67	uneak_37639034	NA	NA	NA	NA	NA	GBS-Covarrubias
uneak_170063	1	4.07	uneak_170063	NA	NA	NA	NA	NA	GBS-Covarrubias
uneak_13894055	1	6.33	uneak_13894055	NA	NA	NA	NA	NA	GBS-Covarrubias
scaffold_76161_1307	1	6.41	scaffold_76161_	1307	NA	NA	NA	NA	GBS-Covarrubias
uneak_25415059	1	6.41	uneak_25415059	NA	NA	NA	NA	NA	GBS-Covarrubias
uneak_23373037	1	6.41	uneak_23373037	NA	NA	NA	NA	NA	GBS-Covarrubias
scaffold_53968_1035	1	6.69	scaffold_53968_	1035	NA	NA	NA	NA	GBS-Covarrubias
uneak_46696019	1	6.69	uneak_46696019	NA	NA	NA	NA	NA	GBS-Covarrubias
scaffold_9628_2504	1	8.39	scaffold_9628_	2504	g12623.t1	XP_002265359 PREDICTED: cyclin-dependent kinase F-4-like [Vitis vinifera].	K08829	male germ cell-associated kinase [EC:2.7.11.22]	GBS-Covarrubias
uneak_14403043	1	8.39	uneak_14403043	NA	NA	NA	NA	NA	GBS-Covarrubias
scaffold_9628_2399	1	8.39	scaffold_9628_	2399	g12623.t1	XP_002265359 PREDICTED: cyclin-dependent kinase F-4-like [Vitis vinifera].	K08829	male germ cell-associated kinase [EC:2.7.11.22]	GBS-Covarrubias
scaffold_53968_1134	1	9.16	scaffold_53968_	1134	NA	NA	NA	NA	GBS-Covarrubias
scaffold_124213_198	1	9.16	scaffold_124213_	198	NA	NA	NA	NA	GBS-Covarrubias
uneak_10794064	1	9.99	uneak_10794064	NA	NA	NA	NA	NA	GBS-Covarrubias
uneak_17311064	1	9.99	uneak_17311064	NA	NA	NA	NA	NA	GBS-Covarrubias
uneak_20584051	1	10.01	uneak_20584051	NA	NA	NA	NA	NA	GBS-Covarrubias
scaffold_3169_10335	1	10.01	scaffold_3169_	10335	g5534.t1	XP_004295401 PREDICTED: G-type lectin S-receptor-like serine/threonine-protein kinase RKS1-like [Fragaria vesca subsp. vesca].	NA	NA	GBS-Covarrubias
scaffold_48833_933	1	10.16	scaffold_48833_	933	NA	NA	NA	NA	GBS-Covarrubias
scaffold_48833_937	1	10.16	scaffold_48833_	937	NA	NA	NA	NA	GBS-Covarrubias
scaffold_48833_935	1	10.16	scaffold_48833_	935	NA	NA	NA	NA	GBS-Covarrubias
scaffold_48833_951	1	10.16	scaffold_48833_	951	NA	NA	NA	NA	GBS-Covarrubias
uneak_13905064	1	10.28	uneak_13905064	NA	NA	NA	NA	NA	GBS-Covarrubias
scaffold_26476_4041	1	10.28	scaffold_26476_	4041	NA	NA	NA	NA	GBS-Covarrubias
scaffold_119801_313	1	10.79	scaffold_119801_	313	NA	NA	NA	NA	GBS-Covarrubias
scaffold_9160_2381	1	10.79	scaffold_9160_	2381	g12179.t1	XP_004243772 PREDICTED: putative ribonuclease H protein At1g65750-like [Solanum lycopersicum].	NA	NA	GBS-Covarrubias
scaffold_9160_2381	1	10.79	scaffold_9160_	2381	g12180.t1	XP_002277673 PREDICTED: homeobox-leucine zipper protein ROC3 [Vitis vinifera].	NA	NA	GBS-Covarrubias
uneak_32907015	1	10.79	uneak_32907015	NA	NA	NA	NA	NA	GBS-Covarrubias
uneak_11275021	1	10.79	uneak_11275021	NA	NA	NA	NA	NA	GBS-Covarrubias
scaffold_9160_2298	1	10.79	scaffold_9160_	2298	g12179.t1	XP_004243772 PREDICTED: putative ribonuclease H protein At1g65750-like [Solanum lycopersicum].	NA	NA	GBS-Covarrubias
scaffold_9160_2298	1	10.79	scaffold_9160_	2298	g12180.t1	XP_002277673 PREDICTED: homeobox-leucine zipper protein ROC3 [Vitis vinifera].	NA	NA	GBS-Covarrubias
scaffold_26476_4152	1	10.79	scaffold_26476_	4152	NA	NA	NA	NA	GBS-Covarrubias
scaffold_11266_2720	1	12.99	scaffold_11266_	2720	NA	NA	NA	NA	GBS-Covarrubias
uneak_11070056	1	12.99	uneak_11070056	NA	NA	NA	NA	NA	GBS-Covarrubias
scaffold_103838_294	1	13.34	scaffold_103838_	294	NA	NA	NA	NA	GBS-Covarrubias
uneak_16338021	1	13.34	uneak_16338021	NA	NA	NA	NA	NA	GBS-Covarrubias
scaffold_32919_297	1	14.54	scaffold_32919_	297	g27347.t1	XP_002278594 PREDICTED: aluminum-activated malate transporter 12 [Vitis vinifera].	NA	NA	GBS-Covarrubias
uneak_9458022	1	14.54	uneak_9458022	NA	NA	NA	NA	NA	GBS-Covarrubias
scaffold_34590_3437	1	14.54	scaffold_34590_	3437	g28013.t1	XP_002278326 PREDICTED: transcriptional regulator SUPERMAN [Vitis vinifera].	NA	NA	GBS-Covarrubias
scaffold_19502_3457	1	14.54	scaffold_19502_	3457	NA	NA	NA	NA	GBS-Covarrubias
scaffold_11648_1119	1	15.08	scaffold_11648_	1119	g14472.t1	XP_002277376 PREDICTED: uncharacterized protein LOC100262589 [Vitis vinifera].	K11971	E3 ubiquitin-protein ligase RNF14 [EC:6.3.2.19]	GBS-Covarrubias
uneak_38064041	1	15.08	uneak_38064041	NA	NA	NA	NA	NA	GBS-Covarrubias
scaffold_32919_317	1	15.35	scaffold_32919_	317	g27347.t1	XP_002278594 PREDICTED: aluminum-activated malate transporter 12 [Vitis vinifera].	NA	NA	GBS-Covarrubias
scaffold_35889_2207	1	17.28	scaffold_35889_	2207	NA	NA	NA	NA	GBS-Covarrubias
scaffold_15733_1219	1	17.28	scaffold_15733_	1219	g17674.t1	XP_002279304 PREDICTED: regulator of nonsense transcripts 1 homolog isoform X2 [Vitis vinifera].	K14326	regulator of nonsense transcripts 1 [EC:3.6.4.-]	GBS-Covarrubias
scaffold_71113_927	1	17.48	scaffold_71113_	927	NA	NA	NA	NA	GBS-Covarrubias
uneak_39367060	1	17.48	uneak_39367060	NA	NA	NA	NA	NA	GBS-Covarrubias
scaffold_71113_855	1	17.48	scaffold_71113_	855	NA	NA	NA	NA	GBS-Covarrubias
scaffold_134917_129	1	18.53	scaffold_134917_	129	NA	NA	NA	NA	GBS-Covarrubias
scaffold_134917_143	1	18.53	scaffold_134917_	143	NA	NA	NA	NA	GBS-Covarrubias
uneak_40304022	1	19.41	uneak_40304022	NA	NA	NA	NA	NA	GBS-Covarrubias
scaffold_96465_597	1	20.32	scaffold_96465_	597	NA	NA	NA	NA	GBS-Covarrubias
scaffold_96465_621	1	20.32	scaffold_96465_	621	NA	NA	NA	NA	GBS-Covarrubias
Ig16780a	1	20.33	Ig16780a	NA	NA	NA	NA	NA	Georgi et al. (2013)
scaffold_81281_87	1	21.16	scaffold_81281_	87	NA	NA	NA	NA	GBS-Covarrubias
uneak_31973018	1	21.16	uneak_31973018	NA	NA	NA	NA	NA	GBS-Covarrubias
ct554441	1	21.16	ct554441	NA	NA	NA	NA	NA	SSR-Covarrubias
uneak_4107022	1	22.9	uneak_4107022	NA	NA	NA	NA	NA	GBS-Covarrubias
scaffold_324_4853	1	22.9	scaffold_324_	4853	g903.t1	No BLAST Hit	NA	NA	GBS-Covarrubias
uneak_2593025	1	22.9	uneak_2593025	NA	NA	NA	NA	NA	GBS-Covarrubias
scaffold_10692_6622	1	24.02	scaffold_10692_	6622	NA	NA	NA	NA	GBS-Covarrubias
scaffold_10692_6417	1	24.02	scaffold_10692_	6417	NA	NA	NA	NA	GBS-Covarrubias
scaffold_10692_6409	1	24.02	scaffold_10692_	6409	NA	NA	NA	NA	GBS-Covarrubias
scaffold_10692_6406	1	24.02	scaffold_10692_	6406	NA	NA	NA	NA	GBS-Covarrubias
scaffold_3398_4590	1	24.02	scaffold_3398_	4590	g5850.t1	XP_002267999 PREDICTED: uncharacterized protein LOC100243242 [Vitis vinifera].	NA	NA	GBS-Covarrubias
scaffold_3398_4590	1	24.02	scaffold_3398_	4590	g5851.t1	XP_002514455 conserved hypothetical protein [Ricinus communis].	NA	NA	GBS-Covarrubias
scaffold_16410_888	1	24.43	scaffold_16410_	888	NA	NA	NA	NA	GBS-Covarrubias
uneak_16660017	1	24.43	uneak_16660017	NA	NA	NA	NA	NA	GBS-Covarrubias
scaffold_170652_201	1	25.05	scaffold_170652_	201	NA	NA	NA	NA	GBS-Covarrubias
scaffold_170652_81	1	25.05	scaffold_170652_	81	NA	NA	NA	NA	GBS-Covarrubias
scaffold_68072_794	1	25.05	scaffold_68072_	794	NA	NA	NA	NA	GBS-Covarrubias
scaffold_44200_496	1	25.05	scaffold_44200_	496	NA	NA	NA	NA	GBS-Covarrubias
uneak_32184022	1	25.05	uneak_32184022	NA	NA	NA	NA	NA	GBS-Covarrubias
uneak_37114052	1	25.21	uneak_37114052	NA	NA	NA	NA	NA	GBS-Covarrubias
scaffold_5_24496	1	25.36	scaffold_5_	24496	g62.t1	XP_003631787 PREDICTED: uncharacterized protein LOC100853519 [Vitis vinifera].	NA	NA	GBS-Covarrubias
scaffold_5_24496	1	25.36	scaffold_5_	24496	g63.t1	XP_002264012 PREDICTED: U3 small nucleolar RNA-associated protein 20-like [Vitis vinifera].	NA	NA	GBS-Covarrubias
scaffold_5_24496	1	25.36	scaffold_5_	24496	g64.t1	XP_004247966 PREDICTED: small subunit processome component 20 homolog [Solanum lycopersicum].	K14772	U3 small nucleolar RNA-associated protein 20	GBS-Covarrubias
uneak_32245025	1	25.36	uneak_32245025	NA	NA	NA	NA	NA	GBS-Covarrubias
scaffold_25619_730	1	25.56	scaffold_25619_	730	g23927.t1	XP_004305434 PREDICTED: protein FAR1-RELATED SEQUENCE 5-like [Fragaria vesca subsp. vesca].	NA	NA	GBS-Covarrubias
scaffold_25619_774	1	25.56	scaffold_25619_	774	g23927.t1	XP_004305434 PREDICTED: protein FAR1-RELATED SEQUENCE 5-like [Fragaria vesca subsp. vesca].	NA	NA	GBS-Covarrubias
scaffold_1276_909	1	25.75	scaffold_1276_	909	g2687.t1	No BLAST Hit	NA	NA	GBS-Covarrubias
scaffold_1276_909	1	25.75	scaffold_1276_	909	g2688.t1	XP_002264429 PREDICTED: protein ECERIFERUM 26 [Vitis vinifera].	NA	NA	GBS-Covarrubias
uneak_25281026	1	25.75	uneak_25281026	NA	NA	NA	NA	NA	GBS-Covarrubias
scaffold_5_30366	1	25.75	scaffold_5_	30366	g62.t1	XP_003631787 PREDICTED: uncharacterized protein LOC100853519 [Vitis vinifera].	NA	NA	GBS-Covarrubias
scaffold_5_30366	1	25.75	scaffold_5_	30366	g63.t1	XP_002264012 PREDICTED: U3 small nucleolar RNA-associated protein 20-like [Vitis vinifera].	NA	NA	GBS-Covarrubias
scaffold_5_30366	1	25.75	scaffold_5_	30366	g64.t1	XP_004247966 PREDICTED: small subunit processome component 20 homolog [Solanum lycopersicum].	K14772	U3 small nucleolar RNA-associated protein 20	GBS-Covarrubias
scaffold_25619_855	1	25.75	scaffold_25619_	855	g23927.t1	XP_004305434 PREDICTED: protein FAR1-RELATED SEQUENCE 5-like [Fragaria vesca subsp. vesca].	NA	NA	GBS-Covarrubias
scaffold_2223_1295	1	25.9	scaffold_2223_	1295	g4194.t1	XP_002518085 acid phosphatase, putative [Ricinus communis].	NA	NA	GBS-Covarrubias
scaffold_2223_1295	1	25.9	scaffold_2223_	1295	g4195.t1	NP_001235208 uncharacterized protein LOC100500241 [Glycine max].	NA	NA	GBS-Covarrubias
uneak_28813053	1	25.9	uneak_28813053	NA	NA	NA	NA	NA	GBS-Covarrubias
uneak_32343044	1	26.17	uneak_32343044	NA	NA	NA	NA	NA	GBS-Covarrubias
scaffold_426_4354	1	26.17	scaffold_426_	4354	g1125.t1	XP_002299279 predicted protein [Populus trichocarpa].	K06126	ubiquinone biosynthesis monooxygenase Coq6 [EC:1.14.13.-]	GBS-Covarrubias
scaffold_22637_3414	1	26.17	scaffold_22637_	3414	g22257.t1	XP_004301530 PREDICTED: purple acid phosphatase 23 isoform X2 [Fragaria vesca subsp. vesca].	NA	NA	GBS-Covarrubias
scaffold_20503_1902	1	26.44	scaffold_20503_	1902	NA	NA	NA	NA	GBS-Covarrubias
uneak_38814049	1	26.44	uneak_38814049	NA	NA	NA	NA	NA	GBS-Covarrubias
scaffold_39501_2089	1	26.44	scaffold_39501_	2089	NA	NA	NA	NA	GBS-Covarrubias
scaffold_37931_378	1	26.44	scaffold_37931_	378	NA	NA	NA	NA	GBS-Covarrubias
scaffold_152086_169	1	26.44	scaffold_152086_	169	NA	NA	NA	NA	GBS-Covarrubias
scaffold_11223_2137	1	26.78	scaffold_11223_	2137	NA	NA	NA	NA	GBS-Covarrubias
scaffold_11223_2132	1	26.78	scaffold_11223_	2132	NA	NA	NA	NA	GBS-Covarrubias
scaffold_144559_382	1	26.78	scaffold_144559_	382	NA	NA	NA	NA	GBS-Covarrubias
scaffold_144559_357	1	26.78	scaffold_144559_	357	NA	NA	NA	NA	GBS-Covarrubias
scaffold_144559_324	1	26.78	scaffold_144559_	324	NA	NA	NA	NA	GBS-Covarrubias
scaffold_35569_2846	1	26.78	scaffold_35569_	2846	NA	NA	NA	NA	GBS-Covarrubias
scaffold_35569_2857	1	26.78	scaffold_35569_	2857	NA	NA	NA	NA	GBS-Covarrubias
scaffold_35569_2896	1	26.78	scaffold_35569_	2896	NA	NA	NA	NA	GBS-Covarrubias
scaffold_39501_2100	1	27.5	scaffold_39501_	2100	NA	NA	NA	NA	GBS-Covarrubias
scaffold_37931_416	1	27.5	scaffold_37931_	416	NA	NA	NA	NA	GBS-Covarrubias
scaffold_7200_6757	1	27.83	scaffold_7200_	6757	g10286.t1	XP_004247828 PREDICTED: 3-ketoacyl-CoA thiolase 2, peroxisomal [Solanum lycopersicum].	K07513	acetyl-CoA acyltransferase 1 [EC:2.3.1.16]	GBS-Covarrubias
scaffold_7200_6795	1	27.83	scaffold_7200_	6795	g10286.t1	XP_004247828 PREDICTED: 3-ketoacyl-CoA thiolase 2, peroxisomal [Solanum lycopersicum].	K07513	acetyl-CoA acyltransferase 1 [EC:2.3.1.16]	GBS-Covarrubias
scaffold_7200_6806	1	27.83	scaffold_7200_	6806	g10286.t1	XP_004247828 PREDICTED: 3-ketoacyl-CoA thiolase 2, peroxisomal [Solanum lycopersicum].	K07513	acetyl-CoA acyltransferase 1 [EC:2.3.1.16]	GBS-Covarrubias
uneak_37068052	1	27.83	uneak_37068052	NA	NA	NA	NA	NA	GBS-Covarrubias
scaffold_42029_741	1	27.83	scaffold_42029_	741	NA	NA	NA	NA	GBS-Covarrubias
scaffold_42029_793	1	27.83	scaffold_42029_	793	NA	NA	NA	NA	GBS-Covarrubias
uneak_37257029	1	27.83	uneak_37257029	NA	NA	NA	NA	NA	GBS-Covarrubias
scaffold_32098_1940	1	27.99	scaffold_32098_	1940	NA	NA	NA	NA	GBS-Covarrubias
scaffold_62395_1781	1	28.52	scaffold_62395_	1781	NA	NA	NA	NA	GBS-Covarrubias
scaffold_62395_1380	1	28.52	scaffold_62395_	1380	NA	NA	NA	NA	GBS-Covarrubias
uneak_9486025	1	28.52	uneak_9486025	NA	NA	NA	NA	NA	GBS-Covarrubias
scaffold_40397_985	1	28.52	scaffold_40397_	985	NA	NA	NA	NA	GBS-Covarrubias
scaffold_1443_11261	1	29	scaffold_1443_	11261	g2956.t1	XP_004247844 PREDICTED: F-box/kelch-repeat protein At3g23880-like [Solanum lycopersicum].	NA	NA	GBS-Covarrubias
scaffold_1443_11261	1	29	scaffold_1443_	11261	g2957.t1	XP_004252380 PREDICTED: F-box protein PP2-B10-like [Solanum lycopersicum].	NA	NA	GBS-Covarrubias
scaffold_32358_2578	1	29.67	scaffold_32358_	2578	NA	NA	NA	NA	GBS-Covarrubias
scaffold_131775_75	1	29.72	scaffold_1317_	75	g2756.t1	No BLAST Hit	NA	NA	NA
uneak_33007058	1	29.72	uneak_33007058	NA	NA	NA	NA	NA	GBS-Covarrubias
scaffold_205740_92	1	29.72	scaffold_205740_	92	NA	NA	NA	NA	GBS-Covarrubias
scaffold_55219_1486	1	29.75	scaffold_55219_	1486	NA	NA	NA	NA	GBS-Covarrubias
uneak_17288042	1	29.75	uneak_17288042	NA	NA	NA	NA	NA	GBS-Covarrubias
uneak_38393061	1	29.75	uneak_38393061	NA	NA	NA	NA	NA	GBS-Covarrubias
uneak_31761051	1	29.75	uneak_31761051	NA	NA	NA	NA	NA	GBS-Covarrubias
scaffold_3612_3319	1	29.75	scaffold_3612_	3319	g6138.t1	XP_002285592 PREDICTED: 7-hydroxymethyl chlorophyll a reductase, chloroplastic [Vitis vinifera].	K18010	7-hydroxymethyl chlorophyll a reductase [EC:1.17.7.2]	GBS-Covarrubias
uneak_3940014	1	29.75	uneak_3940014	NA	NA	NA	NA	NA	GBS-Covarrubias
scaffold_30421_1205	1	29.79	scaffold_30421_	1205	NA	NA	NA	NA	GBS-Covarrubias
scaffold_45085_2098	1	29.94	scaffold_45085_	2098	g31616.t1	No BLAST Hit	NA	NA	GBS-Covarrubias
uneak_40930046	1	29.94	uneak_40930046	NA	NA	NA	NA	NA	GBS-Covarrubias
uneak_37832039	1	30.07	uneak_37832039	NA	NA	NA	NA	NA	GBS-Covarrubias
scaffold_31849_429	1	30.07	scaffold_31849_	429	NA	NA	NA	NA	GBS-Covarrubias
scaffold_62603_693	1	30.65	scaffold_62603_	693	NA	NA	NA	NA	GBS-Covarrubias
uneak_46322057	1	30.65	uneak_46322057	NA	NA	NA	NA	NA	GBS-Covarrubias
uneak_7134052	1	30.65	uneak_7134052	NA	NA	NA	NA	NA	GBS-Covarrubias
uneak_48148042	1	30.65	uneak_48148042	NA	NA	NA	NA	NA	GBS-Covarrubias
uneak_44029016	1	30.65	uneak_44029016	NA	NA	NA	NA	NA	GBS-Covarrubias
scaffold_97035_859	1	30.65	scaffold_97035_	859	NA	NA	NA	NA	GBS-Covarrubias
scaffold_156331_44	1	30.65	scaffold_156331_	44	NA	NA	NA	NA	GBS-Covarrubias
scaffold_156331_52	1	30.65	scaffold_156331_	52	NA	NA	NA	NA	GBS-Covarrubias
uneak_2344063	1	30.65	uneak_2344063	NA	NA	NA	NA	NA	GBS-Covarrubias
scaffold_22318_2923	1	31.24	scaffold_22318_	2923	NA	NA	NA	NA	GBS-Covarrubias
uneak_19719035	1	31.24	uneak_19719035	NA	NA	NA	NA	NA	GBS-Covarrubias
scaffold_18497_4866	1	31.24	scaffold_18497_	4866	g19617.t1	No BLAST Hit	NA	NA	GBS-Covarrubias
scaffold_10162_13	1	31.24	scaffold_10162_	13	g13158.t1	No BLAST Hit	NA	NA	GBS-Covarrubias
scaffold_10162_15	1	31.24	scaffold_10162_	15	g13158.t1	No BLAST Hit	NA	NA	GBS-Covarrubias
scaffold_11023_1074	1	31.24	scaffold_11023_	1074	g13953.t1	XP_003597349 hypothetical protein MTR_2g096640 [Medicago truncatula].	NA	NA	GBS-Covarrubias
scaffold_23397_359	1	31.24	scaffold_23397_	359	NA	NA	NA	NA	GBS-Covarrubias
scaffold_6110_904	1	31.7	scaffold_6110_	904	g9094.t1	XP_004300884 PREDICTED: uncharacterized protein LOC101315056 [Fragaria vesca subsp. vesca].	NA	NA	GBS-Covarrubias
scaffold_64996_1622	1	31.7	scaffold_64996_	1622	NA	NA	NA	NA	GBS-Covarrubias
scaffold_22095_4306	1	31.7	scaffold_22095_	4306	NA	NA	NA	NA	GBS-Covarrubias
scaffold_22095_4371	1	31.7	scaffold_22095_	4371	NA	NA	NA	NA	GBS-Covarrubias
scaffold_62258_1328	1	31.7	scaffold_62258_	1328	g35604.t1	No BLAST Hit	NA	NA	GBS-Covarrubias
scaffold_23101_1174	1	31.7	scaffold_23101_	1174	NA	NA	NA	NA	GBS-Covarrubias
scaffold_52303_1856	1	31.7	scaffold_52303_	1856	NA	NA	NA	NA	GBS-Covarrubias
scaffold_22095_4389	1	31.7	scaffold_22095_	4389	NA	NA	NA	NA	GBS-Covarrubias
scaffold_23101_1209	1	31.7	scaffold_23101_	1209	NA	NA	NA	NA	GBS-Covarrubias
scaffold_7031_3989	1	31.7	scaffold_7031_	3989	NA	NA	NA	NA	NA
scaffold_7031_3963	1	31.7	scaffold_7031_	3963	NA	NA	NA	NA	NA
scaffold_15113_423	1	31.7	scaffold_15113_	423	g17188.t1	No BLAST Hit	NA	NA	GBS-Covarrubias
scaffold_15113_423	1	31.7	scaffold_15113_	423	g17190.t1	No BLAST Hit	NA	NA	GBS-Covarrubias
scaffold_15113_423	1	31.7	scaffold_15113_	423	g17189.t1	XP_002463838 hypothetical protein SORBIDRAFT_01g007195, partial [Sorghum bicolor].	NA	NA	GBS-Covarrubias
scaffold_15113_398	1	31.7	scaffold_15113_	398	g17188.t1	No BLAST Hit	NA	NA	GBS-Covarrubias
scaffold_15113_398	1	31.7	scaffold_15113_	398	g17190.t1	No BLAST Hit	NA	NA	GBS-Covarrubias
scaffold_15113_398	1	31.7	scaffold_15113_	398	g17189.t1	XP_002463838 hypothetical protein SORBIDRAFT_01g007195, partial [Sorghum bicolor].	NA	NA	GBS-Covarrubias
scaffold_7031_3957	1	31.7	scaffold_7031_	3957	NA	NA	NA	NA	NA
scaffold_16222_2363	1	31.7	scaffold_16222_	2363	NA	NA	NA	NA	GBS-Covarrubias
scaffold_16222_2345	1	31.7	scaffold_16222_	2345	NA	NA	NA	NA	GBS-Covarrubias
scaffold_7154_809	1	31.7	scaffold_7154_	809	NA	NA	NA	NA	GBS-Covarrubias
scaffold_64688_510	1	32.39	scaffold_64688_	510	NA	NA	NA	NA	GBS-Covarrubias
scaffold_64688_441	1	32.39	scaffold_64688_	441	NA	NA	NA	NA	GBS-Covarrubias
scaffold_58422_200	1	32.39	scaffold_58422_	200	NA	NA	NA	NA	GBS-Covarrubias
scaffold_6810_4631	1	32.61	scaffold_6810_	4631	g9891.t1	No BLAST Hit	NA	NA	GBS-Covarrubias
scaffold_32358_2565	1	32.61	scaffold_32358_	2565	NA	NA	NA	NA	GBS-Covarrubias
scaffold_36886_1616	1	32.61	scaffold_36886_	1616	g28894.t1	XP_002268984 PREDICTED: uncharacterized protein LOC100244691 [Vitis vinifera].	NA	NA	GBS-Covarrubias
uneak_43173020	1	32.61	uneak_43173020	NA	NA	NA	NA	NA	GBS-Covarrubias
scaffold_132563_419	1	33.15	scaffold_132563_	419	NA	NA	NA	NA	GBS-Covarrubias
scaffold_5536_5875	1	33.15	scaffold_5536_	5875	NA	NA	NA	NA	GBS-Covarrubias
scaffold_5536_5876	1	33.15	scaffold_5536_	5876	NA	NA	NA	NA	GBS-Covarrubias
uneak_12098056	1	33.15	uneak_12098056	NA	NA	NA	NA	NA	GBS-Covarrubias
uneak_24168052	1	33.15	uneak_24168052	NA	NA	NA	NA	NA	GBS-Covarrubias
uneak_38848029	1	33.15	uneak_38848029	NA	NA	NA	NA	NA	GBS-Covarrubias
scaffold_1696_10596	1	33.15	scaffold_1696_	10596	g3375.t1	XP_004242231 PREDICTED: beta-amyrin 28-oxidase-like [Solanum lycopersicum].	NA	NA	GBS-Covarrubias
uneak_38847030	1	33.15	uneak_38847030	NA	NA	NA	NA	NA	GBS-Covarrubias
scaffold_37334_3131	1	33.15	scaffold_37334_	3131	NA	NA	NA	NA	GBS-Covarrubias
scaffold_37334_1895	1	33.15	scaffold_37334_	1895	NA	NA	NA	NA	GBS-Covarrubias
scaffold_37334_1887	1	33.15	scaffold_37334_	1887	NA	NA	NA	NA	GBS-Covarrubias
scaffold_37334_1854	1	33.15	scaffold_37334_	1854	NA	NA	NA	NA	GBS-Covarrubias
scaffold_45513_1234	1	33.15	scaffold_45513_	1234	NA	NA	NA	NA	GBS-Covarrubias
scaffold_7231_3539	1	33.45	scaffold_7231_	3539	g10308.t1	XP_002437089 hypothetical protein SORBIDRAFT_10g021032, partial [Sorghum bicolor].	NA	NA	GBS-Covarrubias
uneak_40688027	1	33.45	uneak_40688027	NA	NA	NA	NA	NA	GBS-Covarrubias
uneak_8676015	1	33.45	uneak_8676015	NA	NA	NA	NA	NA	GBS-Covarrubias
scaffold_44732_1519	1	33.45	scaffold_44732_	1519	NA	NA	NA	NA	GBS-Covarrubias
scaffold_8782_6448	1	33.54	scaffold_8782_	6448	NA	NA	NA	NA	GBS-Covarrubias
scaffold_3679_2742	1	34.94	scaffold_3679_	2742	NA	NA	NA	NA	GBS-Covarrubias
uneak_11755036	1	34.94	uneak_11755036	NA	NA	NA	NA	NA	GBS-Covarrubias
scaffold_9288_534	1	35.59	scaffold_9288_	534	g12308.t1	No BLAST Hit	NA	NA	GBS-Covarrubias
scaffold_9288_534	1	35.59	scaffold_9288_	534	g12307.t1	XP_003633174 PREDICTED: uncharacterized protein LOC100855346 [Vitis vinifera].	NA	NA	GBS-Covarrubias
uneak_2553040	1	35.59	uneak_2553040	NA	NA	NA	NA	NA	GBS-Covarrubias
scaffold_95913_1153	1	35.59	scaffold_95913_	1153	NA	NA	NA	NA	GBS-Covarrubias
uneak_34692042	1	36.24	uneak_34692042	NA	NA	NA	NA	NA	GBS-Covarrubias
scaffold_94985_861	1	36.24	scaffold_94985_	861	NA	NA	NA	NA	GBS-Covarrubias
SCF43220	1	37.52	scaffold_43220	NA	g31034.t1	XP_002277559 PREDICTED: vacuolar protein sorting-associated protein 2 homolog 2 [Vitis vinifera].	NA	NA	SSR-Schlautman
scaffold_69346_606	1	37.52	scaffold_69346_	606	NA	NA	NA	NA	GBS-Covarrubias
scaffold_97035_932	1	37.52	scaffold_97035_	932	NA	NA	NA	NA	GBS-Covarrubias
uneak_22690033	1	37.52	uneak_22690033	NA	NA	NA	NA	NA	GBS-Covarrubias
scaffold_71372_378	1	37.52	scaffold_71372_	378	NA	NA	NA	NA	GBS-Covarrubias
scaffold_71372_415	1	37.52	scaffold_71372_	415	NA	NA	NA	NA	GBS-Covarrubias
scaffold_81420_1006	1	37.52	scaffold_81420_	1006	NA	NA	NA	NA	GBS-Covarrubias
uneak_13844064	1	37.52	uneak_13844064	NA	NA	NA	NA	NA	GBS-Covarrubias
scaffold_2207_9299	1	38.83	scaffold_2207_	9299	g4173.t1	XP_004291027 PREDICTED: NADH dehydrogenase [ubiquinone] iron-sulfur protein 7, mitochondrial [Fragaria vesca subsp. vesca].	K03940	NADH dehydrogenase (ubiquinone) Fe-S protein 7 [EC:1.6.5.3 1.6.99.3]	GBS-Covarrubias
scaffold_21943_4548	1	39.09	scaffold_21943_	4548	NA	NA	NA	NA	GBS-Covarrubias
uneak_48818016	1	39.09	uneak_48818016	NA	NA	NA	NA	NA	GBS-Covarrubias
scaffold_4527_522	1	39.09	scaffold_4527_	522	g7296.t1	XP_002863332 hypothetical protein ARALYDRAFT_330675 [Arabidopsis lyrata subsp. lyrata].	NA	NA	GBS-Covarrubias
scaffold_62603_729	1	39.09	scaffold_62603_	729	NA	NA	NA	NA	GBS-Covarrubias
scaffold_13815_1292	1	39.09	scaffold_13815_	1292	g16233.t1	XP_002281051 PREDICTED: uncharacterized protein LOC100256073 [Vitis vinifera].	K13172	serine/arginine repetitive matrix protein 2	GBS-Covarrubias
uneak_12096061	1	39.09	uneak_12096061	NA	NA	NA	NA	NA	GBS-Covarrubias
uneak_9211027	1	39.22	uneak_9211027	NA	NA	NA	NA	NA	GBS-Covarrubias
uneak_25213046	1	39.22	uneak_25213046	NA	NA	NA	NA	NA	GBS-Covarrubias
scaffold_29633_279	1	39.22	scaffold_29633_	279	g25875.t1	No BLAST Hit	NA	NA	GBS-Covarrubias
scaffold_92811_1082	1	39.22	scaffold_92811_	1082	NA	NA	NA	NA	GBS-Covarrubias
scaffold_78615_581	1	39.22	scaffold_78615_	581	g38159.t1	No BLAST Hit	NA	NA	GBS-Covarrubias
scaffold_63947_427	1	39.22	scaffold_63947_	427	NA	NA	NA	NA	GBS-Covarrubias
scaffold_29480_3099	1	39.22	scaffold_29480_	3099	NA	NA	NA	NA	GBS-Covarrubias
SCF3914	1	39.22	scaffold_3914	NA	g6544.t1	No BLAST Hit	NA	NA	SSR-Schlautman
SCF3914	1	39.22	scaffold_3914	NA	g6545.t1	No BLAST Hit	NA	NA	SSR-Schlautman
SCF3914	1	39.22	scaffold_3914	NA	g29703.t1	XP_002263533 PREDICTED: LOB domain-containing protein 29 [Vitis vinifera].	NA	NA	SSR-Schlautman
SCF3914	1	39.22	scaffold_3914	NA	g29704.t1	XP_004245461 PREDICTED: uncharacterized protein LOC101055509 [Solanum lycopersicum].	NA	NA	SSR-Schlautman
SCF3914	1	39.22	scaffold_3914	NA	g29705.t1	NP_178146 ADP,ATP carrier protein 1 [Arabidopsis thaliana].	NA	NA	SSR-Schlautman
SCF3914	1	39.22	scaffold_3914	NA	g29706.t1	XP_002281804 PREDICTED: mannan endo-1,4-beta-mannosidase 7 [Vitis vinifera].	NA	NA	SSR-Schlautman
SCF3914	1	39.22	scaffold_3914	NA	g29707.t1	NP_174257 uncharacterized protein [Arabidopsis thaliana].	NA	NA	SSR-Schlautman
SCF3914	1	39.22	scaffold_3914	NA	g29708.t1	XP_004294345 PREDICTED: protein NDR1-like [Fragaria vesca subsp. vesca].	NA	NA	SSR-Schlautman
scaffold_6645_4506	1	39.22	scaffold_6645_	4506	g9697.t1	No BLAST Hit	NA	NA	GBS-Covarrubias
uneak_9423041	1	39.22	uneak_9423041	NA	NA	NA	NA	NA	GBS-Covarrubias
uneak_2452039	1	39.4	uneak_2452039	NA	NA	NA	NA	NA	GBS-Covarrubias
scaffold_5367_5675	1	39.4	scaffold_5367_	5675	g8318.t1	No BLAST Hit	NA	NA	GBS-Covarrubias
scaffold_34680_462	1	39.4	scaffold_34680_	462	g28053.t1	XP_004153220 PREDICTED: uncharacterized protein LOC101209411 [Cucumis sativus].	NA	NA	GBS-Covarrubias
scaffold_34680_557	1	39.4	scaffold_34680_	557	g28053.t1	XP_004153220 PREDICTED: uncharacterized protein LOC101209411 [Cucumis sativus].	NA	NA	GBS-Covarrubias
scaffold_34680_473	1	39.4	scaffold_34680_	473	g28053.t1	XP_004153220 PREDICTED: uncharacterized protein LOC101209411 [Cucumis sativus].	NA	NA	GBS-Covarrubias
scaffold_87870_102	1	39.4	scaffold_87870_	102	NA	NA	NA	NA	GBS-Covarrubias
scaffold_68972_1228	1	39.49	scaffold_68972_	1228	NA	NA	NA	NA	GBS-Covarrubias
scaffold_68972_1184	1	39.49	scaffold_68972_	1184	NA	NA	NA	NA	GBS-Covarrubias
scaffold_68972_1139	1	39.49	scaffold_68972_	1139	NA	NA	NA	NA	GBS-Covarrubias
scaffold_67859_386	1	39.49	scaffold_67859_	386	NA	NA	NA	NA	GBS-Covarrubias
scaffold_67859_400	1	39.49	scaffold_67859_	400	NA	NA	NA	NA	GBS-Covarrubias
scaffold_67859_401	1	39.49	scaffold_67859_	401	NA	NA	NA	NA	GBS-Covarrubias
scaffold_5152_276	1	39.66	scaffold_5152_	276	g8062.t1	No BLAST Hit	NA	NA	GBS-Covarrubias
scaffold_5152_276	1	39.66	scaffold_5152_	276	g8063.t1	XP_004242030 PREDICTED: uncharacterized protein LOC101261721 [Solanum lycopersicum].	NA	NA	GBS-Covarrubias
uneak_48212041	1	39.66	uneak_48212041	NA	NA	NA	NA	NA	GBS-Covarrubias
scaffold_51660_1253	1	39.66	scaffold_51660_	1253	NA	NA	NA	NA	GBS-Covarrubias
scaffold_8881_6460	1	40.05	scaffold_8881_	6460	g11920.t1	No BLAST Hit	NA	NA	GBS-Covarrubias
scaffold_8881_6460	1	40.05	scaffold_8881_	6460	g11921.t1	No BLAST Hit	NA	NA	GBS-Covarrubias
uneak_19638045	1	40.05	uneak_19638045	NA	NA	NA	NA	NA	GBS-Covarrubias
scaffold_10789_423	1	40.19	scaffold_10789_	423	g13727.t1	No BLAST Hit	NA	NA	GBS-Covarrubias
scaffold_79987_757	1	40.8	scaffold_79987_	757	NA	NA	NA	NA	GBS-Covarrubias
scaffold_57172_1336	1	40.8	scaffold_57172_	1336	NA	NA	NA	NA	GBS-Covarrubias
uneak_10599056	1	40.8	uneak_10599056	NA	NA	NA	NA	NA	GBS-Covarrubias
scaffold_57172_1360	1	40.8	scaffold_57172_	1360	NA	NA	NA	NA	GBS-Covarrubias
scaffold_16102_1339	1	40.8	scaffold_16102_	1339	g17930.t1	No BLAST Hit	NA	NA	GBS-Covarrubias
scaffold_132563_418	1	40.84	scaffold_132563_	418	NA	NA	NA	NA	GBS-Covarrubias
scaffold_26473_1684	1	41.14	scaffold_26473_	1684	NA	NA	NA	NA	GBS-Covarrubias
scaffold_26473_2692	1	41.14	scaffold_26473_	2692	NA	NA	NA	NA	GBS-Covarrubias
uneak_32826050	1	41.14	uneak_32826050	NA	NA	NA	NA	NA	GBS-Covarrubias
uneak_3744042	1	41.14	uneak_3744042	NA	NA	NA	NA	NA	GBS-Covarrubias
scaffold_63456_1876	1	41.14	scaffold_63456_	1876	NA	NA	NA	NA	GBS-Covarrubias
scaffold_85316_876	1	42.32	scaffold_85316_	876	NA	NA	NA	NA	GBS-Covarrubias
uneak_8808029	1	42.32	uneak_8808029	NA	NA	NA	NA	NA	GBS-Covarrubias
scaffold_24816_4190	1	42.84	scaffold_24816_	4190	g23510.t1	XP_004159618 PREDICTED: eukaryotic translation initiation factor 3 subunit I-like [Cucumis sativus].	NA	NA	GBS-Covarrubias
uneak_35602038	1	42.84	uneak_35602038	NA	NA	NA	NA	NA	GBS-Covarrubias
scaffold_35107_1013	1	43.28	scaffold_35107_	1013	NA	NA	NA	NA	GBS-Covarrubias
scaffold_35107_1017	1	43.28	scaffold_35107_	1017	NA	NA	NA	NA	GBS-Covarrubias
uneak_15419024	1	43.28	uneak_15419024	NA	NA	NA	NA	NA	GBS-Covarrubias
uneak_16708057	1	43.28	uneak_16708057	NA	NA	NA	NA	NA	GBS-Covarrubias
scaffold_122607_119	1	43.28	scaffold_122607_	119	NA	NA	NA	NA	GBS-Covarrubias
uneak_40223046	1	43.28	uneak_40223046	NA	NA	NA	NA	NA	GBS-Covarrubias
scaffold_28685_1255	1	43.28	scaffold_28685_	1255	NA	NA	NA	NA	GBS-Covarrubias
uneak_32950022	1	43.28	uneak_32950022	NA	NA	NA	NA	NA	GBS-Covarrubias
scaffold_30785_1828	1	43.28	scaffold_30785_	1828	NA	NA	NA	NA	GBS-Covarrubias
scaffold_26956_3463	1	43.28	scaffold_26956_	3463	NA	NA	NA	NA	GBS-Covarrubias
scaffold_43861_871	1	43.28	scaffold_43861_	871	NA	NA	NA	NA	GBS-Covarrubias
scaffold_79987_712	1	43.28	scaffold_79987_	712	NA	NA	NA	NA	GBS-Covarrubias
scaffold_56836_1478	1	43.28	scaffold_56836_	1478	NA	NA	NA	NA	GBS-Covarrubias
scaffold_56836_1453	1	43.28	scaffold_56836_	1453	NA	NA	NA	NA	GBS-Covarrubias
scaffold_6701_1445	1	43.28	scaffold_6701_	1445	g9771.t1	XP_004290567 PREDICTED: alcohol dehydrogenase-like [Fragaria vesca subsp. vesca].	NA	NA	GBS-Covarrubias
scaffold_6701_1485	1	43.28	scaffold_6701_	1485	g9771.t1	XP_004290567 PREDICTED: alcohol dehydrogenase-like [Fragaria vesca subsp. vesca].	NA	NA	GBS-Covarrubias
uneak_38652048	1	43.28	uneak_38652048	NA	NA	NA	NA	NA	GBS-Covarrubias
scaffold_76856_921	1	43.56	scaffold_76856_	921	NA	NA	NA	NA	GBS-Covarrubias
scaffold_76856_924	1	43.56	scaffold_76856_	924	NA	NA	NA	NA	GBS-Covarrubias
scaffold_28685_1160	1	43.56	scaffold_28685_	1160	NA	NA	NA	NA	GBS-Covarrubias
scaffold_65297_1295	1	43.66	scaffold_65297_	1295	NA	NA	NA	NA	GBS-Covarrubias
scaffold_71463_1203	1	43.72	scaffold_71463_	1203	NA	NA	NA	NA	GBS-Covarrubias
scaffold_109817_651	1	43.8	scaffold_109817_	651	NA	NA	NA	NA	GBS-Covarrubias
uneak_1971048	1	43.8	uneak_1971048	NA	NA	NA	NA	NA	GBS-Covarrubias
scaffold_8765_2444	1	43.8	scaffold_8765_	2444	g11805.t1	XP_002515156 monoxygenase, putative [Ricinus communis].	NA	NA	GBS-Covarrubias
uneak_35538037	1	43.8	uneak_35538037	NA	NA	NA	NA	NA	GBS-Covarrubias
scaffold_8765_4335	1	43.8	scaffold_8765_	4335	g11805.t1	XP_002515156 monoxygenase, putative [Ricinus communis].	NA	NA	GBS-Covarrubias
uneak_2817052	1	45.65	uneak_2817052	NA	NA	NA	NA	NA	GBS-Covarrubias
scaffold_97695_1039	1	45.65	scaffold_97695_	1039	NA	NA	NA	NA	GBS-Covarrubias
scaffold_86009_799	1	46.48	scaffold_86009_	799	NA	NA	NA	NA	GBS-Covarrubias
scaffold_86009_795	1	46.48	scaffold_86009_	795	NA	NA	NA	NA	GBS-Covarrubias
scaffold_21571_4603	1	46.48	scaffold_21571_	4603	NA	NA	NA	NA	GBS-Covarrubias
scaffold_21571_4659	1	46.48	scaffold_21571_	4659	NA	NA	NA	NA	GBS-Covarrubias
scaffold_4072_1302	1	46.48	scaffold_4072_	1302	g6736.t1	XP_002266306 PREDICTED: cyclin-dependent kinase G-2 isoform X1 [Vitis vinifera].	K08818	cell division cycle 2-like [EC:2.7.11.22]	GBS-Covarrubias
scaffold_4072_1319	1	46.48	scaffold_4072_	1319	g6736.t1	XP_002266306 PREDICTED: cyclin-dependent kinase G-2 isoform X1 [Vitis vinifera].	K08818	cell division cycle 2-like [EC:2.7.11.22]	GBS-Covarrubias
scaffold_22145_2049	1	46.57	scaffold_22145_	2049	g21971.t1	XP_004292284 PREDICTED: uncharacterized protein LOC101301940 [Fragaria vesca subsp. vesca].	NA	NA	GBS-Covarrubias
scaffold_22145_997	1	46.57	scaffold_22145_	997	g21971.t1	XP_004292284 PREDICTED: uncharacterized protein LOC101301940 [Fragaria vesca subsp. vesca].	NA	NA	GBS-Covarrubias
scaffold_22145_994	1	46.57	scaffold_22145_	994	g21971.t1	XP_004292284 PREDICTED: uncharacterized protein LOC101301940 [Fragaria vesca subsp. vesca].	NA	NA	GBS-Covarrubias
scaffold_22145_992	1	46.57	scaffold_22145_	992	g21971.t1	XP_004292284 PREDICTED: uncharacterized protein LOC101301940 [Fragaria vesca subsp. vesca].	NA	NA	GBS-Covarrubias
uneak_40257024	1	46.99	uneak_40257024	NA	NA	NA	NA	NA	GBS-Covarrubias
scaffold_9479_2935	1	46.99	scaffold_9479_	2935	g12468.t1	No BLAST Hit	NA	NA	GBS-Covarrubias
uneak_19830035	1	48.18	uneak_19830035	NA	NA	NA	NA	NA	GBS-Covarrubias
uneak_24969054	1	48.18	uneak_24969054	NA	NA	NA	NA	NA	GBS-Covarrubias
scaffold_4585_8114	1	48.19	scaffold_4585_	8114	g7371.t1	XP_002282117 PREDICTED: protein terminal ear1 [Vitis vinifera].	NA	NA	GBS-Covarrubias
uneak_18606057	1	48.19	uneak_18606057	NA	NA	NA	NA	NA	GBS-Covarrubias
scaffold_22145_927	1	48.19	scaffold_22145_	927	g21971.t1	XP_004292284 PREDICTED: uncharacterized protein LOC101301940 [Fragaria vesca subsp. vesca].	NA	NA	GBS-Covarrubias
uneak_84034	1	48.19	uneak_84034	NA	NA	NA	NA	NA	GBS-Covarrubias
scaffold_4040_6982	1	48.19	scaffold_4040_	6982	NA	NA	NA	NA	GBS-Covarrubias
scaffold_2191_10864	1	48.19	scaffold_2191_	10864	NA	NA	NA	NA	GBS-Covarrubias
scaffold_4719_7228	1	48.19	scaffold_4719_	7228	g7536.t1	XP_002264447 PREDICTED: uncharacterized protein LOC100244450 [Vitis vinifera].	NA	NA	GBS-Covarrubias
uneak_30023042	1	48.19	uneak_30023042	NA	NA	NA	NA	NA	GBS-Covarrubias
scaffold_3828_4011	1	48.19	scaffold_3828_	4011	g6419.t1	XP_002527722 zinc/iron transporter, putative [Ricinus communis].	K14709	solute carrier family 39 (zinc transporter), member 1/2/3	GBS-Covarrubias
scaffold_15191_1140	1	48.19	scaffold_15191_	1140	NA	NA	NA	NA	GBS-Covarrubias
uneak_18673044	1	48.23	uneak_18673044	NA	NA	NA	NA	NA	GBS-Covarrubias
scaffold_36507_2247	1	48.23	scaffold_36507_	2247	g28737.t1	XP_004304555 PREDICTED: protein AUXIN SIGNALING F-BOX 2 [Fragaria vesca subsp. vesca].	NA	NA	GBS-Covarrubias
uneak_11928046	1	48.68	uneak_11928046	NA	NA	NA	NA	NA	GBS-Covarrubias
uneak_10652029	1	48.68	uneak_10652029	NA	NA	NA	NA	NA	GBS-Covarrubias
scaffold_1845_9975	1	48.68	scaffold_1845_	9975	g3629.t1	XP_004250878 PREDICTED: signal recognition particle subunit SRP72 [Solanum lycopersicum].	K03108	signal recognition particle subunit SRP72	GBS-Covarrubias
scaffold_3916_4622	1	48.68	scaffold_3916_	4622	NA	NA	NA	NA	GBS-Covarrubias
scaffold_3916_8762	1	48.68	scaffold_3916_	8762	NA	NA	NA	NA	GBS-Covarrubias
scaffold_3916_8718	1	48.68	scaffold_3916_	8718	NA	NA	NA	NA	GBS-Covarrubias
scaffold_3916_8685	1	48.68	scaffold_3916_	8685	NA	NA	NA	NA	GBS-Covarrubias
scaffold_3916_8681	1	48.68	scaffold_3916_	8681	NA	NA	NA	NA	GBS-Covarrubias
scaffold_3916_5093	1	48.68	scaffold_3916_	5093	NA	NA	NA	NA	GBS-Covarrubias
uneak_32118016	1	48.68	uneak_32118016	NA	NA	NA	NA	NA	GBS-Covarrubias
scaffold_4585_4746	1	48.68	scaffold_4585_	4746	g7371.t1	XP_002282117 PREDICTED: protein terminal ear1 [Vitis vinifera].	NA	NA	GBS-Covarrubias
242569_K70	1	48.68	X242569_K70	NA	NA	NA	NA	NA	SSR-Covarrubias
scaffold_86009_769	1	48.68	scaffold_86009_	769	NA	NA	NA	NA	GBS-Covarrubias
scaffold_29472_3905	1	48.68	scaffold_29472_	3905	g25798.t1	XP_002314606 hypothetical protein POPTR_0010s05420g [Populus trichocarpa].	NA	NA	GBS-Covarrubias
uneak_36590031	1	48.68	uneak_36590031	NA	NA	NA	NA	NA	GBS-Covarrubias
scaffold_87722_519	1	48.68	scaffold_87722_	519	NA	NA	NA	NA	GBS-Covarrubias
scaffold_87722_526	1	48.68	scaffold_87722_	526	NA	NA	NA	NA	GBS-Covarrubias
scaffold_23359_736	1	48.68	scaffold_23359_	736	NA	NA	NA	NA	GBS-Covarrubias
uneak_35733050	1	48.81	uneak_35733050	NA	NA	NA	NA	NA	GBS-Covarrubias
scaffold_30788_3800	1	48.81	scaffold_30788_	3800	g26425.t1	XP_002311870 predicted protein [Populus trichocarpa].	K00799	glutathione S-transferase [EC:2.5.1.18]	GBS-Covarrubias
uneak_16139032	1	48.82	uneak_16139032	NA	NA	NA	NA	NA	GBS-Covarrubias
scaffold_15888_1770	1	48.93	scaffold_15888_	1770	g17797.t1	XP_002272590 PREDICTED: ribose-phosphate pyrophosphokinase 4 [Vitis vinifera].	NA	NA	GBS-Covarrubias
scaffold_15888_1883	1	48.93	scaffold_15888_	1883	g17797.t1	XP_002272590 PREDICTED: ribose-phosphate pyrophosphokinase 4 [Vitis vinifera].	NA	NA	GBS-Covarrubias
scaffold_15888_1876	1	48.93	scaffold_15888_	1876	g17797.t1	XP_002272590 PREDICTED: ribose-phosphate pyrophosphokinase 4 [Vitis vinifera].	NA	NA	GBS-Covarrubias
scaffold_15888_1791	1	48.93	scaffold_15888_	1791	g17797.t1	XP_002272590 PREDICTED: ribose-phosphate pyrophosphokinase 4 [Vitis vinifera].	NA	NA	GBS-Covarrubias
scaffold_15888_4098	1	48.93	scaffold_15888_	4098	g17797.t1	XP_002272590 PREDICTED: ribose-phosphate pyrophosphokinase 4 [Vitis vinifera].	NA	NA	GBS-Covarrubias
scaffold_25405_879	1	48.93	scaffold_25405_	879	NA	NA	NA	NA	GBS-Covarrubias
scaffold_25405_895	1	48.93	scaffold_25405_	895	NA	NA	NA	NA	GBS-Covarrubias
uneak_45109018	1	49.2	uneak_45109018	NA	NA	NA	NA	NA	GBS-Covarrubias
uneak_21708048	1	49.55	uneak_21708048	NA	NA	NA	NA	NA	GBS-Covarrubias
scaffold_17674_2151	1	49.55	scaffold_17674_	2151	NA	NA	NA	NA	GBS-Covarrubias
scaffold_17674_2355	1	49.55	scaffold_17674_	2355	NA	NA	NA	NA	GBS-Covarrubias
scaffold_17674_2195	1	49.55	scaffold_17674_	2195	NA	NA	NA	NA	GBS-Covarrubias
scaffold_17674_2189	1	49.55	scaffold_17674_	2189	NA	NA	NA	NA	GBS-Covarrubias
scaffold_17674_2425	1	49.55	scaffold_17674_	2425	NA	NA	NA	NA	GBS-Covarrubias
uneak_10945059	1	49.63	uneak_10945059	NA	NA	NA	NA	NA	GBS-Covarrubias
scaffold_3218_528	1	49.63	scaffold_3218_	528	g5599.t1	XP_002311870 predicted protein [Populus trichocarpa].	K00799	glutathione S-transferase [EC:2.5.1.18]	GBS-Covarrubias
scaffold_54729_2085	1	49.71	scaffold_54729_	2085	NA	NA	NA	NA	GBS-Covarrubias
scaffold_23849_3755	1	50.15	scaffold_23849_	3755	NA	NA	NA	NA	GBS-Covarrubias
scaffold_25405_908	1	50.15	scaffold_25405_	908	NA	NA	NA	NA	GBS-Covarrubias
scaffold_18085_4194	1	50.48	scaffold_18085_	4194	NA	NA	NA	NA	GBS-Covarrubias
SCF59248	1	50.48	scaffold_59248	NA	NA	NA	NA	NA	SSR-Schlautman
SCF102347	1	51.34	scaffold_102347	NA	NA	NA	NA	NA	SSR-Schlautman
scaffold_56373_2256	1	51.34	scaffold_56373_	2256	NA	NA	NA	NA	GBS-Covarrubias
uneak_42934028	1	51.34	uneak_42934028	NA	NA	NA	NA	NA	GBS-Covarrubias
scaffold_120553_193	1	51.34	scaffold_120553_	193	NA	NA	NA	NA	GBS-Covarrubias
uneak_9234040	1	51.34	uneak_9234040	NA	NA	NA	NA	NA	GBS-Covarrubias
scaffold_8_9904	1	51.34	scaffold_8_	9904	g70.t1	XP_002314912 glucosyltransferase like family protein [Populus trichocarpa].	NA	NA	GBS-Covarrubias
scaffold_8_9904	1	51.34	scaffold_8_	9904	g71.t1	XP_003631282 PREDICTED: putative pentatricopeptide repeat-containing protein At5g40405 [Vitis vinifera].	NA	NA	GBS-Covarrubias
scaffold_8_9904	1	51.34	scaffold_8_	9904	g72.t1	XP_002267299 PREDICTED: LOW QUALITY PROTEIN: putative pentatricopeptide repeat-containing protein At1g13630 [Vitis vinifera].	NA	NA	GBS-Covarrubias
scaffold_8_9904	1	51.34	scaffold_8_	9904	g73.t1	XP_002514580 DNA-3-methyladenine glycosylase, putative [Ricinus communis].	K01246	DNA-3-methyladenine glycosylase I [EC:3.2.2.20]	GBS-Covarrubias
scaffold_8_9904	1	51.34	scaffold_8_	9904	g74.t1	XP_002267025 PREDICTED: phosphatidylinositol 4-kinase gamma 5 [Vitis vinifera].	NA	NA	GBS-Covarrubias
scaffold_120553_245	1	51.6	scaffold_120553_	245	NA	NA	NA	NA	GBS-Covarrubias
scaffold_30122_393	1	53.89	scaffold_30122_	393	NA	NA	NA	NA	GBS-Covarrubias
uneak_7610063	1	54.3	uneak_7610063	NA	NA	NA	NA	NA	GBS-Covarrubias
scaffold_2511_7388	1	54.3	scaffold_2511_	7388	g4602.t1	XP_002273322 PREDICTED: nucleolar protein 14-like [Vitis vinifera].	K14766	nucleolar protein 14	GBS-Covarrubias
scaffold_38000_2149	1	54.3	scaffold_38000_	2149	g29302.t1	No BLAST Hit	NA	NA	GBS-Covarrubias
scaffold_1882_4031	1	55.24	scaffold_1882_	4031	g3687.t1	XP_004172781 PREDICTED: F-box only protein 21-like, partial [Cucumis sativus].	K11940	heat shock protein HspQ	GBS-Covarrubias
scaffold_1882_4031	1	55.24	scaffold_1882_	4031	g3688.t1	XP_002274857 PREDICTED: putative pentatricopeptide repeat-containing protein At1g69350, mitochondrial [Vitis vinifera].	NA	NA	GBS-Covarrubias
scaffold_18995_3804	1	55.24	scaffold_18995_	3804	g19952.t1	XP_004297278 PREDICTED: uncharacterized protein LOC101298217 [Fragaria vesca subsp. vesca].	NA	NA	GBS-Covarrubias
scaffold_55812_1447	1	55.24	scaffold_55812_	1447	NA	NA	NA	NA	GBS-Covarrubias
scaffold_19803_1684	1	55.5	scaffold_19803_	1684	NA	NA	NA	NA	GBS-Covarrubias
scaffold_5332_2697	1	55.5	scaffold_5332_	2697	g8281.t1	XP_003555898 PREDICTED: uncharacterized protein LOC100815402 [Glycine max].	NA	NA	GBS-Covarrubias
uneak_14620056	1	55.5	uneak_14620056	NA	NA	NA	NA	NA	GBS-Covarrubias
scaffold_81148_991	1	56.3	scaffold_81148_	991	NA	NA	NA	NA	GBS-Covarrubias
scaffold_1308_10338	1	56.65	scaffold_1308_	10338	g2740.t1	XP_003633654 PREDICTED: 26S proteasome non-ATPase regulatory subunit 11 [Vitis vinifera].	K03036	26S proteasome regulatory subunit N6	GBS-Covarrubias
scaffold_1308_10342	1	56.65	scaffold_1308_	10342	g2740.t1	XP_003633654 PREDICTED: 26S proteasome non-ATPase regulatory subunit 11 [Vitis vinifera].	K03036	26S proteasome regulatory subunit N6	GBS-Covarrubias
scaffold_11267_1035	1	58.3	scaffold_11267_	1035	g14148.t1	No BLAST Hit	NA	NA	GBS-Covarrubias
scaffold_59364_401	1	60.19	scaffold_59364_	401	NA	NA	NA	NA	GBS-Covarrubias
uneak_625036	1	60.19	uneak_625036	NA	NA	NA	NA	NA	GBS-Covarrubias
scaffold_220971_127	1	60.19	scaffold_220971_	127	NA	NA	NA	NA	GBS-Covarrubias
uneak_49733045	1	60.19	uneak_49733045	NA	NA	NA	NA	NA	GBS-Covarrubias
uneak_24387062	1	61.34	uneak_24387062	NA	NA	NA	NA	NA	GBS-Covarrubias
scaffold_35265_2899	1	62.29	scaffold_35265_	2899	NA	NA	NA	NA	GBS-Covarrubias
scaffold_35265_2858	1	62.29	scaffold_35265_	2858	NA	NA	NA	NA	GBS-Covarrubias
scaffold_28885_1664	1	62.29	scaffold_28885_	1664	NA	NA	NA	NA	GBS-Covarrubias
scaffold_28885_1694	1	62.29	scaffold_28885_	1694	NA	NA	NA	NA	GBS-Covarrubias
scaffold_24204_1142	1	62.88	scaffold_24204_	1142	NA	NA	NA	NA	GBS-Covarrubias
scaffold_24204_1208	1	62.88	scaffold_24204_	1208	NA	NA	NA	NA	GBS-Covarrubias
scaffold_24204_1211	1	62.88	scaffold_24204_	1211	NA	NA	NA	NA	GBS-Covarrubias
scaffold_104714_73	1	64.56	scaffold_104714_	73	NA	NA	NA	NA	GBS-Covarrubias
scaffold_3315_926	1	66.27	scaffold_3315_	926	g5732.t1	XP_002270403 PREDICTED: armadillo repeat-containing protein 7 isoform X1 [Vitis vinifera].	NA	NA	GBS-Covarrubias
scaffold_3315_926	1	66.27	scaffold_3315_	926	g5733.t1	XP_004290489 PREDICTED: peroxidase 12 [Fragaria vesca subsp. vesca].	K00430	peroxidase [EC:1.11.1.7]	GBS-Covarrubias
uneak_20677041	1	66.3	uneak_20677041	NA	NA	NA	NA	NA	GBS-Covarrubias
scaffold_22_11172	1	66.88	scaffold_22_	11172	g121.t1	XP_002264617 PREDICTED: cleavage stimulating factor 64 [Vitis vinifera].	K14407	cleavage stimulation factor subunit 2	GBS-Covarrubias
scaffold_22_11172	1	66.88	scaffold_22_	11172	g122.t1	XP_004237848 PREDICTED: uncharacterized aarF domain-containing protein kinase At1g71810, chloroplastic isoform X1 [Solanum lycopersicum].	K08869	aarF domain-containing kinase	GBS-Covarrubias
scaffold_22_11196	1	66.88	scaffold_22_	11196	g121.t1	XP_002264617 PREDICTED: cleavage stimulating factor 64 [Vitis vinifera].	K14407	cleavage stimulation factor subunit 2	GBS-Covarrubias
scaffold_22_11196	1	66.88	scaffold_22_	11196	g122.t1	XP_004237848 PREDICTED: uncharacterized aarF domain-containing protein kinase At1g71810, chloroplastic isoform X1 [Solanum lycopersicum].	K08869	aarF domain-containing kinase	GBS-Covarrubias
scaffold_62701_531	1	67.61	scaffold_62701_	531	NA	NA	NA	NA	GBS-Covarrubias
uneak_7287024	1	67.61	uneak_7287024	NA	NA	NA	NA	NA	GBS-Covarrubias
uneak_48184036	1	67.61	uneak_48184036	NA	NA	NA	NA	NA	GBS-Covarrubias
scaffold_41901_2736	1	67.99	scaffold_41901_	2736	NA	NA	NA	NA	GBS-Covarrubias
uneak_18344034	1	67.99	uneak_18344034	NA	NA	NA	NA	NA	GBS-Covarrubias
scaffold_23562_4626	1	68.54	scaffold_23562_	4626	NA	NA	NA	NA	GBS-Covarrubias
scaffold_78314_1267	1	69.01	scaffold_78314_	1267	NA	NA	NA	NA	GBS-Covarrubias
uneak_18709059	1	69.01	uneak_18709059	NA	NA	NA	NA	NA	GBS-Covarrubias
uneak_50314032	1	69.01	uneak_50314032	NA	NA	NA	NA	NA	GBS-Covarrubias
uneak_33245018	1	69.01	uneak_33245018	NA	NA	NA	NA	NA	GBS-Covarrubias
scaffold_93026_936	1	69.01	scaffold_93026_	936	NA	NA	NA	NA	GBS-Covarrubias
uneak_48784062	1	69.01	uneak_48784062	NA	NA	NA	NA	NA	GBS-Covarrubias
scaffold_22192_2071	1	69.27	scaffold_22192_	2071	NA	NA	NA	NA	GBS-Covarrubias
scaffold_22192_4274	1	69.27	scaffold_22192_	4274	NA	NA	NA	NA	GBS-Covarrubias
scaffold_35108_2163	1	69.49	scaffold_35108_	2163	NA	NA	NA	NA	GBS-Covarrubias
scaffold_9812_7345	1	69.81	scaffold_9812_	7345	g12802.t1	NP_001235544 uncharacterized protein LOC100527400 [Glycine max].	NA	NA	GBS-Covarrubias
scaffold_9812_7345	1	69.81	scaffold_9812_	7345	g12803.t1	XP_002277974 PREDICTED: uncharacterized protein LOC100249402 isoform X2 [Vitis vinifera].	NA	NA	GBS-Covarrubias
scaffold_35108_2080	1	69.81	scaffold_35108_	2080	NA	NA	NA	NA	GBS-Covarrubias
scaffold_4184_766	1	69.81	scaffold_4184_	766	g6870.t1	XP_002277366 PREDICTED: uncharacterized protein LOC100266586 [Vitis vinifera].	NA	NA	GBS-Covarrubias
scaffold_16235_5089	1	70.69	scaffold_16235_	5089	g18021.t1	XP_004230350 PREDICTED: pleiotropic drug resistance protein 3 isoform X1 [Solanum lycopersicum].	NA	NA	GBS-Covarrubias
scaffold_4180_1919	1	71.98	scaffold_4180_	1919	g6867.t1	XP_002276683 PREDICTED: serine/threonine-protein kinase haspin-like [Vitis vinifera].	K16315	serine/threonine-protein kinase haspin [EC:2.7.11.1]	GBS-Covarrubias
scaffold_4180_1926	1	71.98	scaffold_4180_	1926	g6867.t1	XP_002276683 PREDICTED: serine/threonine-protein kinase haspin-like [Vitis vinifera].	K16315	serine/threonine-protein kinase haspin [EC:2.7.11.1]	GBS-Covarrubias
SCF11186	1	74.17	scaffold_11186	NA	g40977.t1	XP_002325925 hypothetical protein POPTRDRAFT_665631 [Populus trichocarpa].	NA	NA	SSR-Schlautman
uneak_18596024	1	74.17	uneak_18596024	NA	NA	NA	NA	NA	GBS-Covarrubias
scaffold_77055_270	1	74.17	scaffold_77055_	270	NA	NA	NA	NA	GBS-Covarrubias
scaffold_5299_7068	1	74.17	scaffold_5299_	7068	g8241.t1	XP_004230379 PREDICTED: LOW QUALITY PROTEIN: transmembrane protein 184A-like [Solanum lycopersicum].	NA	NA	GBS-Covarrubias
uneak_36297051	1	74.17	uneak_36297051	NA	NA	NA	NA	NA	GBS-Covarrubias
scaffold_20176_1206	1	74.51	scaffold_20176_	1206	NA	NA	NA	NA	GBS-Covarrubias
uneak_10583024	1	74.51	uneak_10583024	NA	NA	NA	NA	NA	GBS-Covarrubias
scaffold_83550_1274	1	74.51	scaffold_83550_	1274	NA	NA	NA	NA	GBS-Covarrubias
uneak_46404059	1	74.51	uneak_46404059	NA	NA	NA	NA	NA	GBS-Covarrubias
scaffold_8180_3681	1	76.14	scaffold_8180_	3681	g11243.t1	XP_002263486 PREDICTED: uncharacterized protein LOC100249234 isoform X1 [Vitis vinifera].	NA	NA	GBS-Covarrubias
scaffold_25202_2559	1	76.14	scaffold_25202_	2559	g23704.t1	No BLAST Hit	NA	NA	GBS-Covarrubias
uneak_15304022	1	76.14	uneak_15304022	NA	NA	NA	NA	NA	GBS-Covarrubias
scaffold_25202_2628	1	76.14	scaffold_25202_	2628	g23704.t1	No BLAST Hit	NA	NA	GBS-Covarrubias
scaffold_105165_459	1	76.14	scaffold_105165_	459	NA	NA	NA	NA	GBS-Covarrubias
scaffold_105165_461	1	76.14	scaffold_105165_	461	NA	NA	NA	NA	GBS-Covarrubias
scaffold_105165_468	1	76.14	scaffold_105165_	468	NA	NA	NA	NA	GBS-Covarrubias
scaffold_74837_396	1	76.14	scaffold_74837_	396	NA	NA	NA	NA	GBS-Covarrubias
scaffold_4295_3439	1	76.14	scaffold_4295_	3439	g7015.t1	XP_002267907 PREDICTED: uncharacterized protein LOC100253141 [Vitis vinifera].	NA	NA	GBS-Covarrubias
scaffold_4295_3439	1	76.14	scaffold_4295_	3439	g7016.t1	XP_004230479 PREDICTED: E3 ubiquitin-protein ligase RNF170-like isoform X1 [Solanum lycopersicum].	K15707	RING finger protein 170	GBS-Covarrubias
uneak_15148048	1	76.14	uneak_15148048	NA	NA	NA	NA	NA	GBS-Covarrubias
scaffold_57438_750	1	76.14	scaffold_57438_	750	NA	NA	NA	NA	GBS-Covarrubias
uneak_34572026	1	76.14	uneak_34572026	NA	NA	NA	NA	NA	GBS-Covarrubias
SCF30816	1	76.73	scaffold_30816	NA	g26437.t1	XP_002278151 PREDICTED: biotin carboxyl carrier protein of acetyl-CoA carboxylase 2, chloroplastic [Vitis vinifera].	NA	NA	SSR-Schlautman
SCF3362	1	76.73	scaffold_3362	NA	g27635.t1	No BLAST Hit	NA	NA	SSR-Schlautman
SCF3362	1	76.73	scaffold_3362	NA	g27636.t1	XP_004245535 PREDICTED: protein trichome birefringence-like 23 [Solanum lycopersicum].	NA	NA	SSR-Schlautman
SCF3362	1	76.73	scaffold_3362	NA	g27637.t1	XP_002311634 hypothetical protein POPTR_0008s15560g [Populus trichocarpa].	NA	NA	SSR-Schlautman
ct23232	1	77.31	ct23232	NA	NA	NA	NA	NA	SSR-Covarrubias
SCF120052	1	77.67	scaffold_120052	NA	NA	NA	NA	NA	SSR-Schlautman
scaffold_203706_126	1	78.9	scaffold_203706_	126	NA	NA	NA	NA	GBS-Covarrubias
scaffold_10376_3074	1	78.9	scaffold_10376_	3074	g13358.t1	XP_002331115 predicted protein [Populus trichocarpa].	NA	NA	GBS-Covarrubias
scaffold_10376_2956	1	79.03	scaffold_10376_	2956	g13358.t1	XP_002331115 predicted protein [Populus trichocarpa].	NA	NA	GBS-Covarrubias
uneak_28680018	1	79.03	uneak_28680018	NA	NA	NA	NA	NA	GBS-Covarrubias
scaffold_55945_713	1	81.27	scaffold_55945_	713	NA	NA	NA	NA	GBS-Covarrubias
uneak_22405024	1	81.27	uneak_22405024	NA	NA	NA	NA	NA	GBS-Covarrubias
scaffold_74837_389	1	81.27	scaffold_74837_	389	NA	NA	NA	NA	GBS-Covarrubias
scaffold_4295_3383	1	82.48	scaffold_4295_	3383	g7015.t1	XP_002267907 PREDICTED: uncharacterized protein LOC100253141 [Vitis vinifera].	NA	NA	GBS-Covarrubias
scaffold_4295_3383	1	82.48	scaffold_4295_	3383	g7016.t1	XP_004230479 PREDICTED: E3 ubiquitin-protein ligase RNF170-like isoform X1 [Solanum lycopersicum].	K15707	RING finger protein 170	GBS-Covarrubias
uneak_2198064	1	82.48	uneak_2198064	NA	NA	NA	NA	NA	GBS-Covarrubias
scaffold_37124_691	1	82.48	scaffold_37124_	691	g28981.t1	XP_002268924 PREDICTED: potassium channel AKT2/3 [Vitis vinifera].	NA	NA	GBS-Covarrubias
uneak_37667029	1	82.48	uneak_37667029	NA	NA	NA	NA	NA	GBS-Covarrubias
uneak_20993022	1	82.48	uneak_20993022	NA	NA	NA	NA	NA	GBS-Covarrubias
scaffold_33693_971	1	83.71	scaffold_33693_	971	g27658.t1	XP_002270155 PREDICTED: glutelin type-A 3 [Vitis vinifera].	NA	NA	GBS-Covarrubias
scaffold_33693_976	1	83.71	scaffold_33693_	976	g27658.t1	XP_002270155 PREDICTED: glutelin type-A 3 [Vitis vinifera].	NA	NA	GBS-Covarrubias
scaffold_1825_2668	1	86.1	scaffold_1825_	2668	g3588.t1	XP_002307493 ubiquinol-cytochrome C reductase complex 7.8 kDa family protein [Populus trichocarpa].	K00416	ubiquinol-cytochrome c reductase subunit 6	GBS-Covarrubias
scaffold_1825_2668	1	86.1	scaffold_1825_	2668	g3589.t1	XP_002321383 hypothetical protein POPTR_0015s01060g [Populus trichocarpa].	NA	NA	GBS-Covarrubias
scaffold_1825_2736	1	86.1	scaffold_1825_	2736	g3588.t1	XP_002307493 ubiquinol-cytochrome C reductase complex 7.8 kDa family protein [Populus trichocarpa].	K00416	ubiquinol-cytochrome c reductase subunit 6	GBS-Covarrubias
scaffold_1825_2736	1	86.1	scaffold_1825_	2736	g3589.t1	XP_002321383 hypothetical protein POPTR_0015s01060g [Populus trichocarpa].	NA	NA	GBS-Covarrubias
uneak_12159012	1	86.1	uneak_12159012	NA	NA	NA	NA	NA	GBS-Covarrubias
scaffold_13468_4506	1	86.93	scaffold_13468_	4506	g15946.t1	XP_002268923 PREDICTED: high affinity sulfate transporter 2-like [Vitis vinifera].	NA	NA	GBS-Covarrubias
scaffold_13178_3716	1	87.3	scaffold_13178_	3716	g15726.t1	XP_002518332 kinase, putative [Ricinus communis].	NA	NA	GBS-Covarrubias
scaffold_23231_3533	1	88.9	scaffold_23231_	3533	g22599.t1	XP_003635191 PREDICTED: K(+) efflux antiporter 3, chloroplastic-like [Vitis vinifera].	NA	NA	GBS-Covarrubias
scaffold_22372_4239	1	88.9	scaffold_22372_	4239	NA	NA	NA	NA	GBS-Covarrubias
scaffold_29057_3354	1	90.72	scaffold_29057_	3354	NA	NA	NA	NA	GBS-Covarrubias
scaffold_13178_3759	1	90.72	scaffold_13178_	3759	g15726.t1	XP_002518332 kinase, putative [Ricinus communis].	NA	NA	GBS-Covarrubias
scaffold_20280_2588	1	91.25	scaffold_20280_	2588	NA	NA	NA	NA	GBS-Covarrubias
uneak_50564054	1	91.25	uneak_50564054	NA	NA	NA	NA	NA	GBS-Covarrubias
uneak_29362042	1	91.25	uneak_29362042	NA	NA	NA	NA	NA	GBS-Covarrubias
scaffold_33830_310	1	91.25	scaffold_33830_	310	NA	NA	NA	NA	GBS-Covarrubias
scaffold_20280_2609	1	91.25	scaffold_20280_	2609	NA	NA	NA	NA	GBS-Covarrubias
uneak_20363018	1	91.87	uneak_20363018	NA	NA	NA	NA	NA	GBS-Covarrubias
scaffold_120913_429	1	91.87	scaffold_120913_	429	NA	NA	NA	NA	GBS-Covarrubias
scaffold_120913_399	1	91.87	scaffold_120913_	399	NA	NA	NA	NA	GBS-Covarrubias
scaffold_120913_306	1	91.87	scaffold_120913_	306	NA	NA	NA	NA	GBS-Covarrubias
scaffold_15803_354	1	92.12	scaffold_15803_	354	g17726.t1	XP_002271143 PREDICTED: receptor-like protein kinase HAIKU2 [Vitis vinifera].	NA	NA	GBS-Covarrubias
scaffold_21342_3517	1	92.12	scaffold_21342_	3517	NA	NA	NA	NA	GBS-Covarrubias
scaffold_21342_3504	1	92.12	scaffold_21342_	3504	NA	NA	NA	NA	GBS-Covarrubias
scaffold_23231_3543	1	92.12	scaffold_23231_	3543	g22599.t1	XP_003635191 PREDICTED: K(+) efflux antiporter 3, chloroplastic-like [Vitis vinifera].	NA	NA	GBS-Covarrubias
scaffold_12871_3707	1	92.89	scaffold_12871_	3707	g15456.t1	XP_002275785 PREDICTED: pyruvate kinase isozyme A, chloroplastic [Vitis vinifera].	K00873	pyruvate kinase [EC:2.7.1.40]	GBS-Covarrubias
uneak_37378037	1	92.89	uneak_37378037	NA	NA	NA	NA	NA	GBS-Covarrubias
scaffold_120913_200	1	92.89	scaffold_120913_	200	NA	NA	NA	NA	GBS-Covarrubias
scaffold_49208_980	1	93.07	scaffold_49208_	980	NA	NA	NA	NA	GBS-Covarrubias
scaffold_49208_996	1	93.07	scaffold_49208_	996	NA	NA	NA	NA	GBS-Covarrubias
scaffold_37308_1692	1	95.36	scaffold_37308_	1692	NA	NA	NA	NA	GBS-Covarrubias
SCFF23691	1	96.68	scaffold_23691	NA	g22870.t1	XP_002277732 PREDICTED: beta-glucosidase 12-like [Vitis vinifera].	NA	NA	SSR-Schlautman
scaffold_56057_466	1	97.13	scaffold_56057_	466	g34273.t1	XP_002270710 PREDICTED: TIP41-like protein-like [Vitis vinifera].	K17607	type 2A phosphatase activator TIP41	GBS-Covarrubias
uneak_15380035	1	97.13	uneak_15380035	NA	NA	NA	NA	NA	GBS-Covarrubias
scaffold_3011_105	1	98.53	scaffold_3011_	105	g5300.t1	XP_003631624 PREDICTED: uncharacterized protein LOC100855234 [Vitis vinifera].	NA	NA	GBS-Covarrubias
scaffold_32412_3402	1	99.8	scaffold_32412_	3402	NA	NA	NA	NA	GBS-Covarrubias
scaffold_32412_3424	1	99.8	scaffold_32412_	3424	NA	NA	NA	NA	GBS-Covarrubias
scaffold_48000_2086	1	99.8	scaffold_48000_	2086	NA	NA	NA	NA	GBS-Covarrubias
scaffold_15885_2425	1	99.8	scaffold_15885_	2425	g17795.t1	NP_001235533 uncharacterized protein LOC100527911 [Glycine max].	K02960	small subunit ribosomal protein S16e	GBS-Covarrubias
uneak_16393042	1	99.85	uneak_16393042	NA	NA	NA	NA	NA	GBS-Covarrubias
scaffold_12748_4086	1	99.85	scaffold_12748_	4086	g15363.t1	XP_004230737 PREDICTED: PRKR-interacting protein 1 [Solanum lycopersicum].	NA	NA	GBS-Covarrubias
scaffold_12748_4108	1	99.85	scaffold_12748_	4108	g15363.t1	XP_004230737 PREDICTED: PRKR-interacting protein 1 [Solanum lycopersicum].	NA	NA	GBS-Covarrubias
scaffold_12748_4096	1	99.85	scaffold_12748_	4096	g15363.t1	XP_004230737 PREDICTED: PRKR-interacting protein 1 [Solanum lycopersicum].	NA	NA	GBS-Covarrubias
scaffold_143834_346	1	99.85	scaffold_143834_	346	NA	NA	NA	NA	GBS-Covarrubias
scaffold_143834_336	1	99.85	scaffold_143834_	336	NA	NA	NA	NA	GBS-Covarrubias
scaffold_12748_4113	1	99.85	scaffold_12748_	4113	g15363.t1	XP_004230737 PREDICTED: PRKR-interacting protein 1 [Solanum lycopersicum].	NA	NA	GBS-Covarrubias
scaffold_29457_199	1	99.85	scaffold_29457_	199	NA	NA	NA	NA	GBS-Covarrubias
scaffold_74793_853	1	99.85	scaffold_74793_	853	NA	NA	NA	NA	GBS-Covarrubias
scaffold_3011_100	1	100.45	scaffold_3011_	100	g5300.t1	XP_003631624 PREDICTED: uncharacterized protein LOC100855234 [Vitis vinifera].	NA	NA	GBS-Covarrubias
scaffold_64976_957	1	100.45	scaffold_64976_	957	NA	NA	NA	NA	GBS-Covarrubias
uneak_43257053	1	100.45	uneak_43257053	NA	NA	NA	NA	NA	GBS-Covarrubias
uneak_49771030	1	101.64	uneak_49771030	NA	NA	NA	NA	NA	GBS-Covarrubias
scaffold_48000_2071	1	102.12	scaffold_48000_	2071	NA	NA	NA	NA	GBS-Covarrubias
uneak_23955064	1	102.12	uneak_23955064	NA	NA	NA	NA	NA	GBS-Covarrubias
scaffold_50439_2370	1	102.12	scaffold_50439_	2370	NA	NA	NA	NA	GBS-Covarrubias
scaffold_50439_2380	1	102.12	scaffold_50439_	2380	NA	NA	NA	NA	GBS-Covarrubias
scaffold_50439_2379	1	102.12	scaffold_50439_	2379	NA	NA	NA	NA	GBS-Covarrubias
scaffold_50439_2377	1	102.12	scaffold_50439_	2377	NA	NA	NA	NA	GBS-Covarrubias
scaffold_8541_630	1	102.73	scaffold_8541_	630	g11570.t1	XP_002305430 myb family transcription factor family protein [Populus trichocarpa].	NA	NA	GBS-Covarrubias
scaffold_155015_128	1	104.63	scaffold_155015_	128	NA	NA	NA	NA	GBS-Covarrubias
uneak_49024047	1	104.63	uneak_49024047	NA	NA	NA	NA	NA	GBS-Covarrubias
scaffold_34330_3092	1	104.63	scaffold_34330_	3092	NA	NA	NA	NA	GBS-Covarrubias
uneak_9473042	1	104.63	uneak_9473042	NA	NA	NA	NA	NA	GBS-Covarrubias
uneak_3436043	1	106.99	uneak_3436043	NA	NA	NA	NA	NA	GBS-Covarrubias
scaffold_78313_985	1	106.99	scaffold_78313_	985	NA	NA	NA	NA	GBS-Covarrubias
scaffold_4354_5518	1	106.99	scaffold_4354_	5518	g7086.t1	XP_002283145 PREDICTED: expansin-A20 [Vitis vinifera].	NA	NA	GBS-Covarrubias
scaffold_4354_5518	1	106.99	scaffold_4354_	5518	g7087.t1	XP_004161014 PREDICTED: uncharacterized protein LOC101226443 [Cucumis sativus].	NA	NA	GBS-Covarrubias
uneak_2632033	1	106.99	uneak_2632033	NA	NA	NA	NA	NA	GBS-Covarrubias
uneak_39900021	1	106.99	uneak_39900021	NA	NA	NA	NA	NA	GBS-Covarrubias
scaffold_50439_2381	1	106.99	scaffold_50439_	2381	NA	NA	NA	NA	GBS-Covarrubias
uneak_651022	1	107.11	uneak_651022	NA	NA	NA	NA	NA	GBS-Covarrubias
SSRct118602	2	0	ct118602	NA	NA	NA	NA	NA	SSR-Schlautman
uneak_46171060	2	0.73	uneak_46171060	NA	NA	NA	NA	NA	GBS-Covarrubias
scaffold_17979_5552	2	0.73	scaffold_17979_	5552	g19269.t1	XP_004168285 PREDICTED: 3beta-hydroxysteroid-dehydrogenase/decarboxylase isoform 2-like [Cucumis sativus].	NA	NA	GBS-Covarrubias
scaffold_8645_1830	2	0.73	scaffold_8645_	1830	g11686.t1	XP_002526720 conserved hypothetical protein [Ricinus communis].	NA	NA	GBS-Covarrubias
scaffold_51997_1509	2	1.19	scaffold_51997_	1509	NA	NA	NA	NA	GBS-Covarrubias
scaffold_51997_1424	2	1.19	scaffold_51997_	1424	NA	NA	NA	NA	GBS-Covarrubias
scaffold_17251_2966	2	1.19	scaffold_17251_	2966	NA	NA	NA	NA	GBS-Covarrubias
uneak_34267028	2	1.19	uneak_34267028	NA	NA	NA	NA	NA	GBS-Covarrubias
scaffold_245_5211	2	1.19	scaffold_245_	5211	g720.t1	XP_002277512 PREDICTED: carboxyl-terminal-processing peptidase 3, chloroplastic [Vitis vinifera].	NA	NA	GBS-Covarrubias
scaffold_245_5211	2	1.19	scaffold_245_	5211	g722.t1	XP_004243982 PREDICTED: uncharacterized protein LOC101257983 [Solanum lycopersicum].	NA	NA	GBS-Covarrubias
scaffold_245_5345	2	1.19	scaffold_245_	5345	g720.t1	XP_002277512 PREDICTED: carboxyl-terminal-processing peptidase 3, chloroplastic [Vitis vinifera].	NA	NA	GBS-Covarrubias
scaffold_245_5345	2	1.19	scaffold_245_	5345	g722.t1	XP_004243982 PREDICTED: uncharacterized protein LOC101257983 [Solanum lycopersicum].	NA	NA	GBS-Covarrubias
scaffold_245_5315	2	1.19	scaffold_245_	5315	g720.t1	XP_002277512 PREDICTED: carboxyl-terminal-processing peptidase 3, chloroplastic [Vitis vinifera].	NA	NA	GBS-Covarrubias
scaffold_245_5315	2	1.19	scaffold_245_	5315	g722.t1	XP_004243982 PREDICTED: uncharacterized protein LOC101257983 [Solanum lycopersicum].	NA	NA	GBS-Covarrubias
uneak_42299060	2	1.19	uneak_42299060	NA	NA	NA	NA	NA	GBS-Covarrubias
uneak_41350019	2	1.19	uneak_41350019	NA	NA	NA	NA	NA	GBS-Covarrubias
1TRIMCONTIG332949	2	1.6	X1TRIMCONTIG332949	NA	NA	NA	NA	NA	SSR-Covarrubias
uneak_33947026	2	1.72	uneak_33947026	NA	NA	NA	NA	NA	GBS-Covarrubias
scaffold_3832_8162	2	1.72	scaffold_3832_	8162	g6424.t1	XP_004164014 PREDICTED: haloacid dehalogenase-like hydrolase domain-containing protein 3-like [Cucumis sativus].	NA	NA	GBS-Covarrubias
scaffold_3832_8164	2	1.72	scaffold_3832_	8164	g6424.t1	XP_004164014 PREDICTED: haloacid dehalogenase-like hydrolase domain-containing protein 3-like [Cucumis sativus].	NA	NA	GBS-Covarrubias
scaffold_86678_1031	2	1.72	scaffold_86678_	1031	NA	NA	NA	NA	GBS-Covarrubias
scaffold_8410_3911	2	1.75	scaffold_8410_	3911	g11462.t1	XP_003635633 PREDICTED: LOW QUALITY PROTEIN: myrcene synthase, chloroplastic-like, partial [Vitis vinifera].	NA	NA	GBS-Covarrubias
uneak_46062057	2	1.75	uneak_46062057	NA	NA	NA	NA	NA	GBS-Covarrubias
scaffold_85751_70	2	1.75	scaffold_85751_	70	NA	NA	NA	NA	GBS-Covarrubias
uneak_22231060	2	1.75	uneak_22231060	NA	NA	NA	NA	NA	GBS-Covarrubias
scaffold_32633_1467	2	1.75	scaffold_32633_	1467	NA	NA	NA	NA	GBS-Covarrubias
scaffold_32901_3664	2	1.79	scaffold_32901_	3664	g27342.t1	XP_002276334 PREDICTED: probable calcium-binding protein CML35 [Vitis vinifera].	K13448	calcium-binding protein CML	GBS-Covarrubias
scaffold_29231_3092	2	2.64	scaffold_29231_	3092	NA	NA	NA	NA	GBS-Covarrubias
scaffold_29231_3083	2	2.64	scaffold_29231_	3083	NA	NA	NA	NA	GBS-Covarrubias
scaffold_56127_912	2	2.64	scaffold_56127_	912	NA	NA	NA	NA	GBS-Covarrubias
scaffold_17601_1989	2	3.32	scaffold_17601_	1989	g19024.t1	No BLAST Hit	NA	NA	GBS-Covarrubias
scaffold_17601_1989	2	3.32	scaffold_17601_	1989	g19022.t1	XP_002278330 PREDICTED: pentatricopeptide repeat-containing protein At2g41720-like [Vitis vinifera].	NA	NA	GBS-Covarrubias
scaffold_17601_1989	2	3.32	scaffold_17601_	1989	g19023.t1	XP_004228886 PREDICTED: F-box protein CPR30-like [Solanum lycopersicum].	NA	NA	GBS-Covarrubias
scaffold_17601_2096	2	3.32	scaffold_17601_	2096	g19024.t1	No BLAST Hit	NA	NA	GBS-Covarrubias
scaffold_17601_2096	2	3.32	scaffold_17601_	2096	g19022.t1	XP_002278330 PREDICTED: pentatricopeptide repeat-containing protein At2g41720-like [Vitis vinifera].	NA	NA	GBS-Covarrubias
scaffold_17601_2096	2	3.32	scaffold_17601_	2096	g19023.t1	XP_004228886 PREDICTED: F-box protein CPR30-like [Solanum lycopersicum].	NA	NA	GBS-Covarrubias
scaffold_17601_2057	2	3.32	scaffold_17601_	2057	g19024.t1	No BLAST Hit	NA	NA	GBS-Covarrubias
scaffold_17601_2057	2	3.32	scaffold_17601_	2057	g19022.t1	XP_002278330 PREDICTED: pentatricopeptide repeat-containing protein At2g41720-like [Vitis vinifera].	NA	NA	GBS-Covarrubias
scaffold_17601_2057	2	3.32	scaffold_17601_	2057	g19023.t1	XP_004228886 PREDICTED: F-box protein CPR30-like [Solanum lycopersicum].	NA	NA	GBS-Covarrubias
scaffold_17601_2029	2	3.32	scaffold_17601_	2029	g19024.t1	No BLAST Hit	NA	NA	GBS-Covarrubias
scaffold_17601_2029	2	3.32	scaffold_17601_	2029	g19022.t1	XP_002278330 PREDICTED: pentatricopeptide repeat-containing protein At2g41720-like [Vitis vinifera].	NA	NA	GBS-Covarrubias
scaffold_17601_2029	2	3.32	scaffold_17601_	2029	g19023.t1	XP_004228886 PREDICTED: F-box protein CPR30-like [Solanum lycopersicum].	NA	NA	GBS-Covarrubias
scaffold_17601_2011	2	3.32	scaffold_17601_	2011	g19024.t1	No BLAST Hit	NA	NA	GBS-Covarrubias
scaffold_17601_2011	2	3.32	scaffold_17601_	2011	g19022.t1	XP_002278330 PREDICTED: pentatricopeptide repeat-containing protein At2g41720-like [Vitis vinifera].	NA	NA	GBS-Covarrubias
scaffold_17601_2011	2	3.32	scaffold_17601_	2011	g19023.t1	XP_004228886 PREDICTED: F-box protein CPR30-like [Solanum lycopersicum].	NA	NA	GBS-Covarrubias
scaffold_17601_2102	2	3.32	scaffold_17601_	2102	g19024.t1	No BLAST Hit	NA	NA	GBS-Covarrubias
scaffold_17601_2102	2	3.32	scaffold_17601_	2102	g19022.t1	XP_002278330 PREDICTED: pentatricopeptide repeat-containing protein At2g41720-like [Vitis vinifera].	NA	NA	GBS-Covarrubias
scaffold_17601_2102	2	3.32	scaffold_17601_	2102	g19023.t1	XP_004228886 PREDICTED: F-box protein CPR30-like [Solanum lycopersicum].	NA	NA	GBS-Covarrubias
SCF141794	2	3.52	scaffold_141794	NA	NA	NA	NA	NA	SSR-Schlautman
SCF141794.1	2	3.52	scaffold_141794.1	NA	NA	NA	NA	NA	SSR-Schlautman
scaffold_82368_1230	2	4.78	scaffold_82368_	1230	NA	NA	NA	NA	GBS-Covarrubias
uneak_32501060	2	4.78	uneak_32501060	NA	NA	NA	NA	NA	GBS-Covarrubias
scaffold_14846_3505	2	5.46	scaffold_14846_	3505	g17009.t1	XP_004306443 PREDICTED: type I inositol 1,4,5-trisphosphate 5-phosphatase CVP2 isoform X3 [Fragaria vesca subsp. vesca].	NA	NA	GBS-Covarrubias
scaffold_17080_3162	2	5.46	scaffold_17080_	3162	NA	NA	NA	NA	GBS-Covarrubias
uneak_48102040	2	5.46	uneak_48102040	NA	NA	NA	NA	NA	GBS-Covarrubias
scaffold_35493_2993	2	6.53	scaffold_35493_	2993	NA	NA	NA	NA	GBS-Covarrubias
scaffold_35493_3052	2	6.53	scaffold_35493_	3052	NA	NA	NA	NA	GBS-Covarrubias
scaffold_35493_3046	2	6.53	scaffold_35493_	3046	NA	NA	NA	NA	GBS-Covarrubias
scaffold_35493_3014	2	6.53	scaffold_35493_	3014	NA	NA	NA	NA	GBS-Covarrubias
scaffold_35493_3144	2	6.53	scaffold_35493_	3144	NA	NA	NA	NA	GBS-Covarrubias
scaffold_33471_2683	2	6.53	scaffold_33471_	2683	NA	NA	NA	NA	GBS-Covarrubias
scaffold_10622_4570	2	7.05	scaffold_10622_	4570	g13574.t1	XP_002308543 conserved oligomeric Golgi complex component-related family protein [Populus trichocarpa].	NA	NA	GBS-Covarrubias
scaffold_10622_4603	2	7.05	scaffold_10622_	4603	g13574.t1	XP_002308543 conserved oligomeric Golgi complex component-related family protein [Populus trichocarpa].	NA	NA	GBS-Covarrubias
scaffold_6392_7385	2	7.05	scaffold_6392_	7385	g9428.t1	XP_002283436 PREDICTED: protein kinase and PP2C-like domain-containing protein [Vitis vinifera].	NA	NA	GBS-Covarrubias
uneak_2211042	2	7.28	uneak_2211042	NA	NA	NA	NA	NA	GBS-Covarrubias
scaffold_53819_448	2	7.45	scaffold_53819_	448	NA	NA	NA	NA	GBS-Covarrubias
scaffold_41902_945	2	8.44	scaffold_41902_	945	NA	NA	NA	NA	GBS-Covarrubias
uneak_45576060	2	8.44	uneak_45576060	NA	NA	NA	NA	NA	GBS-Covarrubias
scaffold_90528_1718	2	8.44	scaffold_90528_	1718	NA	NA	NA	NA	GBS-Covarrubias
uneak_35199046	2	8.44	uneak_35199046	NA	NA	NA	NA	NA	GBS-Covarrubias
scaffold_41902_971	2	8.44	scaffold_41902_	971	NA	NA	NA	NA	GBS-Covarrubias
uneak_2549024	2	8.78	uneak_2549024	NA	NA	NA	NA	NA	GBS-Covarrubias
scaffold_30133_3150	2	9.07	scaffold_30133_	3150	NA	NA	NA	NA	GBS-Covarrubias
scaffold_33471_2525	2	9.07	scaffold_33471_	2525	NA	NA	NA	NA	GBS-Covarrubias
scaffold_95992_721	2	9.21	scaffold_95992_	721	g39933.t1	XP_002437908 hypothetical protein SORBIDRAFT_10g004680 [Sorghum bicolor].	NA	NA	GBS-Covarrubias
scaffold_5870_3372	2	9.21	scaffold_5870_	3372	NA	NA	NA	NA	GBS-Covarrubias
scaffold_5870_3285	2	9.21	scaffold_5870_	3285	NA	NA	NA	NA	GBS-Covarrubias
uneak_43304050	2	9.21	uneak_43304050	NA	NA	NA	NA	NA	GBS-Covarrubias
scaffold_22901_1940	2	10.24	scaffold_22901_	1940	NA	NA	NA	NA	GBS-Covarrubias
uneak_35370035	2	10.24	uneak_35370035	NA	NA	NA	NA	NA	GBS-Covarrubias
scaffold_17588_2625	2	10.41	scaffold_17588_	2625	g19013.t1	XP_002277300 PREDICTED: zinc finger CCCH domain-containing protein 67 [Vitis vinifera].	NA	NA	GBS-Covarrubias
scaffold_17588_2682	2	10.41	scaffold_17588_	2682	g19013.t1	XP_002277300 PREDICTED: zinc finger CCCH domain-containing protein 67 [Vitis vinifera].	NA	NA	GBS-Covarrubias
scaffold_25728_1166	2	11.14	scaffold_25728_	1166	g23985.t1	XP_002277066 PREDICTED: histone-lysine N-methyltransferase SUVR3 [Vitis vinifera].	K11433	histone-lysine N-methyltransferase SETMAR [EC:2.1.1.43]	GBS-Covarrubias
uneak_8694024	2	11.14	uneak_8694024	NA	NA	NA	NA	NA	GBS-Covarrubias
scaffold_5870_3281	2	11.14	scaffold_5870_	3281	NA	NA	NA	NA	GBS-Covarrubias
scaffold_22595_200	2	11.14	scaffold_22595_	200	NA	NA	NA	NA	GBS-Covarrubias
scaffold_15282_3831	2	11.61	scaffold_15282_	3831	g17317.t1	XP_002274221 PREDICTED: GTP-binding protein ERG [Vitis vinifera].	NA	NA	GBS-Covarrubias
scaffold_66167_373	2	12.33	scaffold_66167_	373	NA	NA	NA	NA	GBS-Covarrubias
scaffold_66167_381	2	12.33	scaffold_66167_	381	NA	NA	NA	NA	GBS-Covarrubias
uneak_35446050	2	13.65	uneak_35446050	NA	NA	NA	NA	NA	GBS-Covarrubias
scaffold_30888_868	2	13.65	scaffold_30888_	868	g26468.t1	No BLAST Hit	NA	NA	GBS-Covarrubias
scaffold_95992_729	2	13.65	scaffold_95992_	729	g39933.t1	XP_002437908 hypothetical protein SORBIDRAFT_10g004680 [Sorghum bicolor].	NA	NA	GBS-Covarrubias
scaffold_52236_1117	2	14.48	scaffold_52236_	1117	NA	NA	NA	NA	GBS-Covarrubias
scaffold_52236_1221	2	14.48	scaffold_52236_	1221	NA	NA	NA	NA	GBS-Covarrubias
scaffold_52236_1220	2	14.48	scaffold_52236_	1220	NA	NA	NA	NA	GBS-Covarrubias
uneak_4299030	2	14.48	uneak_4299030	NA	NA	NA	NA	NA	GBS-Covarrubias
scaffold_52236_1268	2	14.48	scaffold_52236_	1268	NA	NA	NA	NA	GBS-Covarrubias
scaffold_19406_3253	2	14.57	scaffold_19406_	3253	g20207.t1	No BLAST Hit	NA	NA	GBS-Covarrubias
scaffold_17171_1126	2	14.57	scaffold_17171_	1126	g18708.t1	XP_002267321 PREDICTED: D-lactate dehydrogenase [cytochrome], mitochondrial isoform X1 [Vitis vinifera].	K00102	D-lactate dehydrogenase (cytochrome) [EC:1.1.2.4]	GBS-Covarrubias
scaffold_17171_1079	2	14.57	scaffold_17171_	1079	g18708.t1	XP_002267321 PREDICTED: D-lactate dehydrogenase [cytochrome], mitochondrial isoform X1 [Vitis vinifera].	K00102	D-lactate dehydrogenase (cytochrome) [EC:1.1.2.4]	GBS-Covarrubias
uneak_19745053	2	14.57	uneak_19745053	NA	NA	NA	NA	NA	GBS-Covarrubias
uneak_46778034	2	14.57	uneak_46778034	NA	NA	NA	NA	NA	GBS-Covarrubias
scaffold_46488_1151	2	15.74	scaffold_46488_	1151	NA	NA	NA	NA	GBS-Covarrubias
uneak_19681031	2	15.74	uneak_19681031	NA	NA	NA	NA	NA	GBS-Covarrubias
scaffold_10729_6216	2	16.36	scaffold_10729_	6216	g13676.t1	XP_004173112 PREDICTED: lysosomal beta glucosidase-like, partial [Cucumis sativus].	NA	NA	GBS-Covarrubias
uneak_3174055	2	16.36	uneak_3174055	NA	NA	NA	NA	NA	GBS-Covarrubias
scaffold_18171_1688	2	16.51	scaffold_18171_	1688	g19411.t1	XP_004164483 PREDICTED: uncharacterized LOC101213573 [Cucumis sativus].	NA	NA	GBS-Covarrubias
uneak_36243052	2	16.51	uneak_36243052	NA	NA	NA	NA	NA	GBS-Covarrubias
uneak_24732055	2	16.51	uneak_24732055	NA	NA	NA	NA	NA	GBS-Covarrubias
scaffold_36380_433	2	16.51	scaffold_36380_	433	NA	NA	NA	NA	GBS-Covarrubias
scaffold_65634_1789	2	17.61	scaffold_65634_	1789	NA	NA	NA	NA	GBS-Covarrubias
scaffold_65634_1790	2	17.61	scaffold_65634_	1790	NA	NA	NA	NA	GBS-Covarrubias
scaffold_3671_8064	2	17.61	scaffold_3671_	8064	g6225.t1	XP_003550699 PREDICTED: uncharacterized protein LOC100806232 isoform X1 [Glycine max].	NA	NA	GBS-Covarrubias
scaffold_3671_8064	2	17.61	scaffold_3671_	8064	g6226.t1	XP_002532542 conserved hypothetical protein [Ricinus communis].	NA	NA	GBS-Covarrubias
scaffold_3671_8042	2	17.61	scaffold_3671_	8042	g6225.t1	XP_003550699 PREDICTED: uncharacterized protein LOC100806232 isoform X1 [Glycine max].	NA	NA	GBS-Covarrubias
scaffold_3671_8042	2	17.61	scaffold_3671_	8042	g6226.t1	XP_002532542 conserved hypothetical protein [Ricinus communis].	NA	NA	GBS-Covarrubias
uneak_21028054	2	21.57	uneak_21028054	NA	NA	NA	NA	NA	GBS-Covarrubias
uneak_38252041	2	21.57	uneak_38252041	NA	NA	NA	NA	NA	GBS-Covarrubias
scaffold_7400_6952	2	21.57	scaffold_7400_	6952	g10475.t1	XP_002308456 predicted protein, partial [Populus trichocarpa].	NA	NA	GBS-Covarrubias
uneak_7886032	2	21.57	uneak_7886032	NA	NA	NA	NA	NA	GBS-Covarrubias
scaffold_25895_1836	2	21.57	scaffold_25895_	1836	g24059.t1	XP_002281666 PREDICTED: uncharacterized protein LOC100247671 [Vitis vinifera].	NA	NA	GBS-Covarrubias
uneak_21647064	2	22.35	uneak_21647064	NA	NA	NA	NA	NA	GBS-Covarrubias
scaffold_50629_59	2	22.35	scaffold_50629_	59	NA	NA	NA	NA	GBS-Covarrubias
scaffold_21661_1873	2	22.43	scaffold_21661_	1873	NA	NA	NA	NA	GBS-Covarrubias
uneak_11821014	2	22.43	uneak_11821014	NA	NA	NA	NA	NA	GBS-Covarrubias
uneak_7882017	2	22.43	uneak_7882017	NA	NA	NA	NA	NA	GBS-Covarrubias
scaffold_76736_1131	2	22.43	scaffold_76736_	1131	NA	NA	NA	NA	GBS-Covarrubias
scaffold_102126_133	2	23.51	scaffold_102126_	133	NA	NA	NA	NA	GBS-Covarrubias
scaffold_59545_1381	2	23.51	scaffold_59545_	1381	NA	NA	NA	NA	GBS-Covarrubias
scaffold_59545_1383	2	23.51	scaffold_59545_	1383	NA	NA	NA	NA	GBS-Covarrubias
scaffold_25952_3980	2	23.51	scaffold_25952_	3980	NA	NA	NA	NA	GBS-Covarrubias
scaffold_24665_3919	2	23.74	scaffold_24665_	3919	g23429.t1	XP_002530339 Desacetoxyvindoline 4-hydroxylase, putative [Ricinus communis].	NA	NA	GBS-Covarrubias
scaffold_102126_82	2	23.74	scaffold_102126_	82	NA	NA	NA	NA	GBS-Covarrubias
scaffold_122027_478	2	24.32	scaffold_122027_	478	NA	NA	NA	NA	GBS-Covarrubias
scaffold_47218_1068	2	25.6	scaffold_47218_	1068	NA	NA	NA	NA	GBS-Covarrubias
scaffold_7669_6864	2	25.67	scaffold_7669_	6864	NA	NA	NA	NA	GBS-Covarrubias
scaffold_7669_6869	2	25.67	scaffold_7669_	6869	NA	NA	NA	NA	GBS-Covarrubias
scaffold_9595_7371	2	25.67	scaffold_9595_	7371	g12596.t1	XP_004246549 PREDICTED: protein BUD31 homolog 2-like isoform 1 [Solanum lycopersicum].	NA	NA	GBS-Covarrubias
scaffold_16179_4036	2	26.74	scaffold_16179_	4036	NA	NA	NA	NA	GBS-Covarrubias
scaffold_82728_337	2	26.74	scaffold_82728_	337	NA	NA	NA	NA	GBS-Covarrubias
scaffold_85829_1239	2	27.15	scaffold_85829_	1239	NA	NA	NA	NA	GBS-Covarrubias
scaffold_9595_7405	2	27.23	scaffold_9595_	7405	g12596.t1	XP_004246549 PREDICTED: protein BUD31 homolog 2-like isoform 1 [Solanum lycopersicum].	NA	NA	GBS-Covarrubias
uneak_25765045	2	27.23	uneak_25765045	NA	NA	NA	NA	NA	GBS-Covarrubias
scaffold_96752_138	2	28.94	scaffold_96752_	138	NA	NA	NA	NA	GBS-Covarrubias
SCF213102	2	28.94	scaffold_213102	NA	NA	NA	NA	NA	SSR-Schlautman
uneak_39759062	2	28.94	uneak_39759062	NA	NA	NA	NA	NA	GBS-Covarrubias
SCF213102.1	2	28.94	scaffold_213102.1	NA	NA	NA	NA	NA	SSR-Schlautman
scaffold_3191_5626	2	28.94	scaffold_3191_	5626	g5563.t1	XP_002263129 PREDICTED: aspartic proteinase-like protein 2 isoform X1 [Vitis vinifera].	NA	NA	GBS-Covarrubias
scaffold_9808_3404	2	29.94	scaffold_9808_	3404	g12798.t1	XP_002284087 PREDICTED: GDSL esterase/lipase At5g03820-like [Vitis vinifera].	NA	NA	GBS-Covarrubias
uneak_33709055	2	29.94	uneak_33709055	NA	NA	NA	NA	NA	GBS-Covarrubias
uneak_10797035	2	30.94	uneak_10797035	NA	NA	NA	NA	NA	GBS-Covarrubias
scaffold_65833_1786	2	30.94	scaffold_65833_	1786	NA	NA	NA	NA	GBS-Covarrubias
scaffold_65833_429	2	30.94	scaffold_65833_	429	NA	NA	NA	NA	GBS-Covarrubias
scaffold_37379_861	2	31.66	scaffold_37379_	861	g29072.t1	XP_003632748 PREDICTED: LOW QUALITY PROTEIN: HEAT repeat-containing protein 7A homolog [Vitis vinifera].	NA	NA	GBS-Covarrubias
uneak_17150019	2	31.66	uneak_17150019	NA	NA	NA	NA	NA	GBS-Covarrubias
uneak_43382014	2	31.66	uneak_43382014	NA	NA	NA	NA	NA	GBS-Covarrubias
uneak_33313036	2	32.76	uneak_33313036	NA	NA	NA	NA	NA	GBS-Covarrubias
scaffold_11768_1828	2	32.76	scaffold_11768_	1828	g14553.t1	No BLAST Hit	NA	NA	GBS-Covarrubias
scaffold_209315_135	2	32.76	scaffold_209315_	135	NA	NA	NA	NA	GBS-Covarrubias
uneak_47564021	2	32.76	uneak_47564021	NA	NA	NA	NA	NA	GBS-Covarrubias
scaffold_28071_2527	2	34.23	scaffold_28071_	2527	NA	NA	NA	NA	GBS-Covarrubias
scaffold_57324_1853	2	34.6	scaffold_57324_	1853	NA	NA	NA	NA	GBS-Covarrubias
uneak_25927063	2	34.6	uneak_25927063	NA	NA	NA	NA	NA	GBS-Covarrubias
scaffold_131448_245	2	34.6	scaffold_131448_	245	NA	NA	NA	NA	GBS-Covarrubias
uneak_32659047	2	34.6	uneak_32659047	NA	NA	NA	NA	NA	GBS-Covarrubias
scaffold_57324_1841	2	34.76	scaffold_57324_	1841	NA	NA	NA	NA	GBS-Covarrubias
scaffold_1182_9666	2	35.66	scaffold_1182_	9666	g2519.t1	XP_002276781 PREDICTED: scopoletin glucosyltransferase [Vitis vinifera].	NA	NA	GBS-Covarrubias
scaffold_1182_9666	2	35.66	scaffold_1182_	9666	g2520.t1	XP_002276781 PREDICTED: scopoletin glucosyltransferase [Vitis vinifera].	NA	NA	GBS-Covarrubias
scaffold_1182_9666	2	35.66	scaffold_1182_	9666	g2521.t1	XP_004252482 PREDICTED: UDP-glycosyltransferase 73C3-like [Solanum lycopersicum].	NA	NA	GBS-Covarrubias
uneak_44886026	2	35.66	uneak_44886026	NA	NA	NA	NA	NA	GBS-Covarrubias
scaffold_44867_557	2	35.86	scaffold_44867_	557	NA	NA	NA	NA	GBS-Covarrubias
scaffold_20695_3165	2	35.86	scaffold_20695_	3165	NA	NA	NA	NA	GBS-Covarrubias
uneak_13394052	2	35.86	uneak_13394052	NA	NA	NA	NA	NA	GBS-Covarrubias
scaffold_40275_701	2	36.72	scaffold_40275_	701	NA	NA	NA	NA	GBS-Covarrubias
scaffold_39311_1240	2	36.72	scaffold_39311_	1240	NA	NA	NA	NA	GBS-Covarrubias
scaffold_2712_9176	2	36.72	scaffold_2712_	9176	g4892.t1	XP_004250473 PREDICTED: uncharacterized protein LOC101245816 [Solanum lycopersicum].	NA	NA	GBS-Covarrubias
scaffold_2712_9177	2	36.72	scaffold_2712_	9177	g4892.t1	XP_004250473 PREDICTED: uncharacterized protein LOC101245816 [Solanum lycopersicum].	NA	NA	GBS-Covarrubias
uneak_1966029	2	37.79	uneak_1966029	NA	NA	NA	NA	NA	GBS-Covarrubias
scaffold_16541_4957	2	37.79	scaffold_16541_	4957	g18261.t1	No BLAST Hit	NA	NA	GBS-Covarrubias
scaffold_16548_4022	2	37.79	scaffold_16548_	4022	g18270.t1	No BLAST Hit	NA	NA	GBS-Covarrubias
scaffold_87539_1023	2	37.79	scaffold_87539_	1023	NA	NA	NA	NA	GBS-Covarrubias
scaffold_87539_983	2	37.79	scaffold_87539_	983	NA	NA	NA	NA	GBS-Covarrubias
scaffold_16541_2946	2	37.79	scaffold_16541_	2946	g18261.t1	No BLAST Hit	NA	NA	GBS-Covarrubias
scaffold_27004_2941	2	37.98	scaffold_27004_	2941	NA	NA	NA	NA	GBS-Covarrubias
scaffold_2711_7365	2	38.38	scaffold_2711_	7365	g4891.t1	XP_002267310 PREDICTED: transcriptional activator DEMETER isoform X1 [Vitis vinifera].	NA	NA	GBS-Covarrubias
uneak_17439042	2	38.38	uneak_17439042	NA	NA	NA	NA	NA	GBS-Covarrubias
uneak_19687058	2	38.38	uneak_19687058	NA	NA	NA	NA	NA	GBS-Covarrubias
uneak_42571039	2	38.52	uneak_42571039	NA	NA	NA	NA	NA	GBS-Covarrubias
scaffold_15337_2260	2	38.52	scaffold_15337_	2260	NA	NA	NA	NA	GBS-Covarrubias
scaffold_15337_2163	2	38.52	scaffold_15337_	2163	NA	NA	NA	NA	GBS-Covarrubias
scaffold_15337_2132	2	38.52	scaffold_15337_	2132	NA	NA	NA	NA	GBS-Covarrubias
scaffold_6617_6407	2	39.03	scaffold_6617_	6407	g9665.t1	No BLAST Hit	NA	NA	GBS-Covarrubias
uneak_13326048	2	39.03	uneak_13326048	NA	NA	NA	NA	NA	GBS-Covarrubias
uneak_41132058	2	39.03	uneak_41132058	NA	NA	NA	NA	NA	GBS-Covarrubias
scaffold_125738_231	2	39.03	scaffold_125738_	231	NA	NA	NA	NA	GBS-Covarrubias
scaffold_6617_6412	2	39.03	scaffold_6617_	6412	g9665.t1	No BLAST Hit	NA	NA	GBS-Covarrubias
SCF174468	2	39.88	scaffold_174468	NA	NA	NA	NA	NA	SSR-Schlautman
scaffold_24126_604	2	39.88	scaffold_24126_	604	NA	NA	NA	NA	GBS-Covarrubias
scaffold_34688_1152	2	39.88	scaffold_34688_	1152	NA	NA	NA	NA	GBS-Covarrubias
scaffold_34688_1306	2	39.88	scaffold_34688_	1306	NA	NA	NA	NA	GBS-Covarrubias
uneak_1178058	2	39.88	uneak_1178058	NA	NA	NA	NA	NA	GBS-Covarrubias
SCF125667	2	39.88	scaffold_125667	NA	NA	NA	NA	NA	SSR-Schlautman
scaffold_57144_1671	2	39.88	scaffold_57144_	1671	NA	NA	NA	NA	GBS-Covarrubias
scaffold_11312_2927	2	39.9	scaffold_11312_	2927	NA	NA	NA	NA	GBS-Covarrubias
scaffold_81822_1213	2	39.9	scaffold_81822_	1213	g38561.t1	No BLAST Hit	NA	NA	GBS-Covarrubias
scaffold_81822_1249	2	39.9	scaffold_81822_	1249	g38561.t1	No BLAST Hit	NA	NA	GBS-Covarrubias
uneak_28476022	2	39.9	uneak_28476022	NA	NA	NA	NA	NA	GBS-Covarrubias
uneak_24903060	2	39.9	uneak_24903060	NA	NA	NA	NA	NA	GBS-Covarrubias
uneak_28903055	2	39.9	uneak_28903055	NA	NA	NA	NA	NA	GBS-Covarrubias
uneak_14158034	2	39.9	uneak_14158034	NA	NA	NA	NA	NA	GBS-Covarrubias
scaffold_50678_1309	2	39.9	scaffold_50678_	1309	NA	NA	NA	NA	GBS-Covarrubias
scaffold_50678_1308	2	39.9	scaffold_50678_	1308	NA	NA	NA	NA	GBS-Covarrubias
scaffold_5394_8263	2	40.34	scaffold_5394_	8263	NA	NA	NA	NA	GBS-Covarrubias
SCF3595	2	40.34	scaffold_3595	NA	g28526.t1	No BLAST Hit	NA	NA	SSR-Schlautman
SCF3595	2	40.34	scaffold_3595	NA	g28528.t1	No BLAST Hit	NA	NA	SSR-Schlautman
SCF3595	2	40.34	scaffold_3595	NA	g6114.t1	XP_002531488 serine/arginine rich splicing factor, putative [Ricinus communis].	NA	NA	SSR-Schlautman
SCF3595	2	40.34	scaffold_3595	NA	g6115.t1	XP_002282466 PREDICTED: pentatricopeptide repeat-containing protein At3g12770-like [Vitis vinifera].	NA	NA	SSR-Schlautman
SCF3595	2	40.34	scaffold_3595	NA	g28523.t1	XP_004306727 PREDICTED: uncharacterized protein LOC101306460 [Fragaria vesca subsp. vesca].	NA	NA	SSR-Schlautman
SCF3595	2	40.34	scaffold_3595	NA	g28524.t1	XP_002281952 PREDICTED: uncharacterized protein LOC100267624 [Vitis vinifera].	NA	NA	SSR-Schlautman
SCF3595	2	40.34	scaffold_3595	NA	g28527.t1	XP_002262661 PREDICTED: uncharacterized protein LOC100253083 [Vitis vinifera].	NA	NA	SSR-Schlautman
scaffold_18366_1701	2	40.42	scaffold_18366_	1701	g19522.t1	XP_002276664 PREDICTED: RNA pseudourine synthase 5-like [Vitis vinifera].	NA	NA	GBS-Covarrubias
uneak_24406037	2	40.42	uneak_24406037	NA	NA	NA	NA	NA	GBS-Covarrubias
scaffold_104947_324	2	40.95	scaffold_104947_	324	NA	NA	NA	NA	GBS-Covarrubias
scaffold_345_18331	2	40.95	scaffold_345_	18331	g949.t1	XP_004233579 PREDICTED: uncharacterized protein LOC101260201 [Solanum lycopersicum].	NA	NA	GBS-Covarrubias
scaffold_345_18331	2	40.95	scaffold_345_	18331	g947.t1	XP_002531963 beta-hexosaminidase, putative [Ricinus communis].	NA	NA	GBS-Covarrubias
scaffold_345_18331	2	40.95	scaffold_345_	18331	g948.t1	YP_004516958 ribonuclease H [Desulfotomaculum kuznetsovii DSM 6115].	NA	NA	GBS-Covarrubias
scaffold_180329_159	2	40.95	scaffold_180329_	159	NA	NA	NA	NA	GBS-Covarrubias
scaffold_180329_194	2	40.95	scaffold_180329_	194	NA	NA	NA	NA	GBS-Covarrubias
scaffold_180329_187	2	40.95	scaffold_180329_	187	NA	NA	NA	NA	GBS-Covarrubias
scaffold_180329_200	2	40.95	scaffold_180329_	200	NA	NA	NA	NA	GBS-Covarrubias
scaffold_117354_289	2	40.95	scaffold_117354_	289	NA	NA	NA	NA	GBS-Covarrubias
scaffold_145748_302	2	41.09	scaffold_145748_	302	NA	NA	NA	NA	GBS-Covarrubias
uneak_14973047	2	41.09	uneak_14973047	NA	NA	NA	NA	NA	GBS-Covarrubias
scaffold_66159_612	2	41.11	scaffold_66159_	612	NA	NA	NA	NA	GBS-Covarrubias
scaffold_10365_6125	2	41.11	scaffold_10365_	6125	NA	NA	NA	NA	GBS-Covarrubias
uneak_26975056	2	41.11	uneak_26975056	NA	NA	NA	NA	NA	GBS-Covarrubias
scaffold_19028_2696	2	41.18	scaffold_19028_	2696	NA	NA	NA	NA	GBS-Covarrubias
uneak_3551063	2	41.18	uneak_3551063	NA	NA	NA	NA	NA	GBS-Covarrubias
uneak_15820036	2	41.18	uneak_15820036	NA	NA	NA	NA	NA	GBS-Covarrubias
uneak_44568049	2	41.18	uneak_44568049	NA	NA	NA	NA	NA	GBS-Covarrubias
scaffold_51491_921	2	41.18	scaffold_51491_	921	NA	NA	NA	NA	GBS-Covarrubias
scaffold_27196_4009	2	41.18	scaffold_27196_	4009	NA	NA	NA	NA	GBS-Covarrubias
scaffold_19028_2776	2	41.18	scaffold_19028_	2776	NA	NA	NA	NA	GBS-Covarrubias
scaffold_94405_245	2	42.36	scaffold_94405_	245	NA	NA	NA	NA	GBS-Covarrubias
uneak_42349051	2	42.36	uneak_42349051	NA	NA	NA	NA	NA	GBS-Covarrubias
scaffold_145748_217	2	42.68	scaffold_145748_	217	NA	NA	NA	NA	GBS-Covarrubias
scaffold_28640_2400	2	42.68	scaffold_28640_	2400	NA	NA	NA	NA	GBS-Covarrubias
uneak_46229058	2	42.68	uneak_46229058	NA	NA	NA	NA	NA	GBS-Covarrubias
scaffold_64060_1916	2	42.68	scaffold_64060_	1916	NA	NA	NA	NA	GBS-Covarrubias
scaffold_6444_4003	2	42.68	scaffold_6444_	4003	NA	NA	NA	NA	GBS-Covarrubias
uneak_27311063	2	42.68	uneak_27311063	NA	NA	NA	NA	NA	GBS-Covarrubias
scaffold_531_5750	2	43.28	scaffold_531_	5750	NA	NA	NA	NA	GBS-Covarrubias
scaffold_1497_3148	2	43.28	scaffold_1497_	3148	g3036.t1	XP_002267999 PREDICTED: uncharacterized protein LOC100243242 [Vitis vinifera].	NA	NA	GBS-Covarrubias
scaffold_1497_3148	2	43.28	scaffold_1497_	3148	g3038.t1	No BLAST Hit	NA	NA	GBS-Covarrubias
scaffold_1497_3148	2	43.28	scaffold_1497_	3148	g3040.t1	No BLAST Hit	NA	NA	GBS-Covarrubias
scaffold_1497_3148	2	43.28	scaffold_1497_	3148	g3041.t1	No BLAST Hit	NA	NA	GBS-Covarrubias
scaffold_1497_3148	2	43.28	scaffold_1497_	3148	g3039.t1	XP_002518626 conserved hypothetical protein [Ricinus communis].	NA	NA	GBS-Covarrubias
scaffold_13781_5835	2	43.28	scaffold_13781_	5835	g16206.t1	XP_003632484 PREDICTED: uncharacterized protein LOC100233139 [Vitis vinifera].	NA	NA	GBS-Covarrubias
scaffold_13781_5835	2	43.28	scaffold_13781_	5835	g16207.t1	XP_002279244 PREDICTED: uncharacterized protein LOC100253034 [Vitis vinifera].	NA	NA	GBS-Covarrubias
uneak_23835045	2	43.28	uneak_23835045	NA	NA	NA	NA	NA	GBS-Covarrubias
scaffold_33914_316	2	43.71	scaffold_33914_	316	g27758.t1	No BLAST Hit	NA	NA	GBS-Covarrubias
scaffold_33914_312	2	43.71	scaffold_33914_	312	g27758.t1	No BLAST Hit	NA	NA	GBS-Covarrubias
scaffold_62586_1474	2	44.21	scaffold_62586_	1474	NA	NA	NA	NA	GBS-Covarrubias
uneak_11432022	2	44.21	uneak_11432022	NA	NA	NA	NA	NA	GBS-Covarrubias
scaffold_27196_4038	2	44.21	scaffold_27196_	4038	NA	NA	NA	NA	GBS-Covarrubias
scaffold_59431_1002	2	44.21	scaffold_59431_	1002	NA	NA	NA	NA	GBS-Covarrubias
uneak_42410028	2	44.21	uneak_42410028	NA	NA	NA	NA	NA	GBS-Covarrubias
scaffold_58633_892	2	44.38	scaffold_58633_	892	NA	NA	NA	NA	GBS-Covarrubias
uneak_37868019	2	44.38	uneak_37868019	NA	NA	NA	NA	NA	GBS-Covarrubias
scaffold_94405_165	2	44.38	scaffold_94405_	165	NA	NA	NA	NA	GBS-Covarrubias
scaffold_13683_4314	2	44.38	scaffold_13683_	4314	NA	NA	NA	NA	GBS-Covarrubias
scaffold_863_479	2	44.38	scaffold_863_	479	g1978.t1	No BLAST Hit	NA	NA	GBS-Covarrubias
scaffold_863_479	2	44.38	scaffold_863_	479	g1980.t1	No BLAST Hit	NA	NA	GBS-Covarrubias
scaffold_863_479	2	44.38	scaffold_863_	479	g1979.t1	XP_002267999 PREDICTED: uncharacterized protein LOC100243242 [Vitis vinifera].	NA	NA	GBS-Covarrubias
scaffold_863_483	2	44.38	scaffold_863_	483	g1978.t1	No BLAST Hit	NA	NA	GBS-Covarrubias
scaffold_863_483	2	44.38	scaffold_863_	483	g1980.t1	No BLAST Hit	NA	NA	GBS-Covarrubias
scaffold_863_483	2	44.38	scaffold_863_	483	g1979.t1	XP_002267999 PREDICTED: uncharacterized protein LOC100243242 [Vitis vinifera].	NA	NA	GBS-Covarrubias
uneak_3204032	2	45.88	uneak_3204032	NA	NA	NA	NA	NA	GBS-Covarrubias
scaffold_7563_4960	2	45.88	scaffold_7563_	4960	NA	NA	NA	NA	GBS-Covarrubias
uneak_11775050	2	46.81	uneak_11775050	NA	NA	NA	NA	NA	GBS-Covarrubias
scaffold_12807_2613	2	46.81	scaffold_12807_	2613	NA	NA	NA	NA	GBS-Covarrubias
scaffold_12807_2487	2	46.81	scaffold_12807_	2487	NA	NA	NA	NA	GBS-Covarrubias
uneak_35945027	2	46.81	uneak_35945027	NA	NA	NA	NA	NA	GBS-Covarrubias
scaffold_143246_312	2	46.81	scaffold_143246_	312	NA	NA	NA	NA	GBS-Covarrubias
scaffold_33914_306	2	46.96	scaffold_33914_	306	g27758.t1	No BLAST Hit	NA	NA	GBS-Covarrubias
scaffold_12515_2385	2	46.96	scaffold_12515_	2385	NA	NA	NA	NA	GBS-Covarrubias
scaffold_12515_2363	2	46.96	scaffold_12515_	2363	NA	NA	NA	NA	GBS-Covarrubias
scaffold_12515_2362	2	46.96	scaffold_12515_	2362	NA	NA	NA	NA	GBS-Covarrubias
uneak_31962047	2	47.08	uneak_31962047	NA	NA	NA	NA	NA	GBS-Covarrubias
uneak_7076025	2	47.08	uneak_7076025	NA	NA	NA	NA	NA	GBS-Covarrubias
uneak_31963038	2	47.08	uneak_31963038	NA	NA	NA	NA	NA	GBS-Covarrubias
scaffold_14228_1030	2	47.08	scaffold_14228_	1030	NA	NA	NA	NA	GBS-Covarrubias
uneak_7195034	2	47.08	uneak_7195034	NA	NA	NA	NA	NA	GBS-Covarrubias
scaffold_74218_403	2	47.08	scaffold_74218_	403	NA	NA	NA	NA	GBS-Covarrubias
uneak_27554036	2	48.09	uneak_27554036	NA	NA	NA	NA	NA	GBS-Covarrubias
scaffold_102465_607	2	48.09	scaffold_102465_	607	g40414.t1	XP_002312162 oxidoreductase family protein [Populus trichocarpa].	NA	NA	GBS-Covarrubias
scaffold_102465_331	2	48.09	scaffold_102465_	331	g40414.t1	XP_002312162 oxidoreductase family protein [Populus trichocarpa].	NA	NA	GBS-Covarrubias
SCF48645	2	49.64	scaffold_48645	NA	NA	NA	NA	NA	SSR-Schlautman
scaffold_97438_350	2	49.78	scaffold_97438_	350	NA	NA	NA	NA	GBS-Covarrubias
scaffold_97438_343	2	49.78	scaffold_97438_	343	NA	NA	NA	NA	GBS-Covarrubias
scaffold_97438_341	2	49.78	scaffold_97438_	341	NA	NA	NA	NA	GBS-Covarrubias
scaffold_102465_281	2	49.78	scaffold_102465_	281	g40414.t1	XP_002312162 oxidoreductase family protein [Populus trichocarpa].	NA	NA	GBS-Covarrubias
uneak_40529055	2	49.78	uneak_40529055	NA	NA	NA	NA	NA	GBS-Covarrubias
scaffold_69654_1568	2	50.8	scaffold_69654_	1568	NA	NA	NA	NA	GBS-Covarrubias
scaffold_69654_1606	2	50.8	scaffold_69654_	1606	NA	NA	NA	NA	GBS-Covarrubias
scaffold_5955_3066	2	50.8	scaffold_5955_	3066	g8936.t1	No BLAST Hit	NA	NA	GBS-Covarrubias
scaffold_5955_3066	2	50.8	scaffold_5955_	3066	g8937.t1	XP_002278447 PREDICTED: histone-lysine N-methyltransferase, H3 lysine-9 specific SUVH5-like [Vitis vinifera].	K11420	euchromatic histone-lysine N-methyltransferase [EC:2.1.1.43]	GBS-Covarrubias
uneak_11602062	2	50.8	uneak_11602062	NA	NA	NA	NA	NA	GBS-Covarrubias
scaffold_12794_3735	2	50.8	scaffold_12794_	3735	g15395.t1	XP_002277737 PREDICTED: ATP-dependent DNA helicase pcrA-like [Vitis vinifera].	NA	NA	GBS-Covarrubias
uneak_47113048	2	50.8	uneak_47113048	NA	NA	NA	NA	NA	GBS-Covarrubias
uneak_21786050	2	52.07	uneak_21786050	NA	NA	NA	NA	NA	GBS-Covarrubias
scaffold_1741_1992	2	52.18	scaffold_1741_	1992	g3457.t1	NP_001141266 uncharacterized protein LOC100273355 [Zea mays].	NA	NA	GBS-Covarrubias
scaffold_38952_3144	2	52.35	scaffold_38952_	3144	NA	NA	NA	NA	GBS-Covarrubias
scaffold_38952_3145	2	52.35	scaffold_38952_	3145	NA	NA	NA	NA	GBS-Covarrubias
scaffold_7702_6276	2	52.53	scaffold_7702_	6276	g10756.t1	XP_004240868 PREDICTED: superoxide dismutase [Mn], mitochondrial [Solanum lycopersicum].	K04564	superoxide dismutase, Fe-Mn family [EC:1.15.1.1]	GBS-Covarrubias
uneak_40384017	2	52.53	uneak_40384017	NA	NA	NA	NA	NA	GBS-Covarrubias
SSRct155461	2	52.53	ct155461	NA	NA	NA	NA	NA	SSR-Schlautman
scaffold_1741_1883	2	52.53	scaffold_1741_	1883	g3457.t1	NP_001141266 uncharacterized protein LOC100273355 [Zea mays].	NA	NA	GBS-Covarrubias
scaffold_7862_3704	2	54.04	scaffold_7862_	3704	g10925.t1	XP_003523276 PREDICTED: expansin-A8-like [Glycine max].	NA	NA	GBS-Covarrubias
scaffold_7862_3753	2	54.04	scaffold_7862_	3753	g10925.t1	XP_003523276 PREDICTED: expansin-A8-like [Glycine max].	NA	NA	GBS-Covarrubias
SSRct124256	2	55.3	ct124256	NA	NA	NA	NA	NA	SSR-Schlautman
uneak_48959026	2	57.7	uneak_48959026	NA	NA	NA	NA	NA	GBS-Covarrubias
uneak_6634027	2	57.7	uneak_6634027	NA	NA	NA	NA	NA	GBS-Covarrubias
uneak_31749064	2	59.24	uneak_31749064	NA	NA	NA	NA	NA	GBS-Covarrubias
scaffold_42093_373	2	60.18	scaffold_42093_	373	NA	NA	NA	NA	GBS-Covarrubias
uneak_11898056	2	60.18	uneak_11898056	NA	NA	NA	NA	NA	GBS-Covarrubias
scaffold_12794_3674	2	60.37	scaffold_12794_	3674	g15395.t1	XP_002277737 PREDICTED: ATP-dependent DNA helicase pcrA-like [Vitis vinifera].	NA	NA	GBS-Covarrubias
uneak_37916025	2	60.37	uneak_37916025	NA	NA	NA	NA	NA	GBS-Covarrubias
scaffold_1783_11412	2	60.37	scaffold_1783_	11412	g3523.t1	NP_001172453 Os01g0601700 [Oryza sativa Japonica Group].	NA	NA	GBS-Covarrubias
scaffold_1783_11412	2	60.37	scaffold_1783_	11412	g3524.t1	XP_002303927 predicted protein [Populus trichocarpa].	NA	NA	GBS-Covarrubias
scaffold_1783_11423	2	60.37	scaffold_1783_	11423	g3523.t1	NP_001172453 Os01g0601700 [Oryza sativa Japonica Group].	NA	NA	GBS-Covarrubias
scaffold_1783_11423	2	60.37	scaffold_1783_	11423	g3524.t1	XP_002303927 predicted protein [Populus trichocarpa].	NA	NA	GBS-Covarrubias
scaffold_5976_6782	2	62.01	scaffold_5976_	6782	g8959.t1	XP_002526240 conserved hypothetical protein [Ricinus communis].	NA	NA	GBS-Covarrubias
scaffold_5976_6782	2	62.01	scaffold_5976_	6782	g8960.t1	No BLAST Hit	NA	NA	GBS-Covarrubias
uneak_48739031	2	62.01	uneak_48739031	NA	NA	NA	NA	NA	GBS-Covarrubias
scaffold_60356_772	2	63.58	scaffold_60356_	772	NA	NA	NA	NA	GBS-Covarrubias
uneak_32046040	2	63.65	uneak_32046040	NA	NA	NA	NA	NA	GBS-Covarrubias
scaffold_43835_1332	2	64.77	scaffold_43835_	1332	NA	NA	NA	NA	GBS-Covarrubias
scaffold_42460_234	2	64.77	scaffold_42460_	234	NA	NA	NA	NA	GBS-Covarrubias
uneak_37987036	2	64.77	uneak_37987036	NA	NA	NA	NA	NA	GBS-Covarrubias
scaffold_64776_1169	2	64.77	scaffold_64776_	1169	NA	NA	NA	NA	GBS-Covarrubias
scaffold_49612_430	2	66.84	scaffold_49612_	430	NA	NA	NA	NA	GBS-Covarrubias
uneak_49110030	2	66.84	uneak_49110030	NA	NA	NA	NA	NA	GBS-Covarrubias
scaffold_56893_1962	2	67.12	scaffold_56893_	1962	NA	NA	NA	NA	GBS-Covarrubias
scaffold_51254_1480	2	67.12	scaffold_51254_	1480	g33227.t1	XP_002266955 PREDICTED: pollen-specific leucine-rich repeat extensin-like protein 2 [Vitis vinifera].	NA	NA	GBS-Covarrubias
scaffold_8659_3231	2	67.51	scaffold_8659_	3231	g11697.t1	XP_004234363 PREDICTED: E3 ubiquitin ligase BIG BROTHER-like [Solanum lycopersicum].	NA	NA	GBS-Covarrubias
uneak_36338023	2	67.51	uneak_36338023	NA	NA	NA	NA	NA	GBS-Covarrubias
scaffold_8755_2482	2	67.51	scaffold_8755_	2482	g11798.t1	XP_002272264 PREDICTED: homeobox-leucine zipper protein ANTHOCYANINLESS 2 isoform X1 [Vitis vinifera].	NA	NA	GBS-Covarrubias
scaffold_37899_1455	2	68.39	scaffold_37899_	1455	g29266.t1	XP_002516188 Pectinesterase-3 precursor, putative [Ricinus communis].	NA	NA	GBS-Covarrubias
scaffold_116176_272	2	69.41	scaffold_116176_	272	NA	NA	NA	NA	GBS-Covarrubias
scaffold_116176_264	2	69.41	scaffold_116176_	264	NA	NA	NA	NA	GBS-Covarrubias
scaffold_116176_237	2	69.41	scaffold_116176_	237	NA	NA	NA	NA	GBS-Covarrubias
scaffold_116176_183	2	69.41	scaffold_116176_	183	NA	NA	NA	NA	GBS-Covarrubias
scaffold_116176_140	2	69.41	scaffold_116176_	140	NA	NA	NA	NA	GBS-Covarrubias
scaffold_9255_5974	2	69.42	scaffold_9255_	5974	g12278.t1	XP_002274164 PREDICTED: uncharacterized protein LOC100244246 [Vitis vinifera].	NA	NA	GBS-Covarrubias
scaffold_6652_6608	2	69.45	scaffold_6652_	6608	g9705.t1	No BLAST Hit	NA	NA	GBS-Covarrubias
scaffold_6652_6608	2	69.45	scaffold_6652_	6608	g9706.t1	XP_002318370 predicted protein [Populus trichocarpa].	NA	NA	GBS-Covarrubias
scaffold_6652_6663	2	69.45	scaffold_6652_	6663	g9705.t1	No BLAST Hit	NA	NA	GBS-Covarrubias
scaffold_6652_6663	2	69.45	scaffold_6652_	6663	g9706.t1	XP_002318370 predicted protein [Populus trichocarpa].	NA	NA	GBS-Covarrubias
scaffold_32004_3608	2	70.01	scaffold_32004_	3608	NA	NA	NA	NA	GBS-Covarrubias
scaffold_588_14282	2	70.01	scaffold_588_	14282	g1476.t1	XP_002317423 hypothetical protein POPTR_0011s07390g [Populus trichocarpa].	K02920	large subunit ribosomal protein L36e	GBS-Covarrubias
scaffold_588_14282	2	70.01	scaffold_588_	14282	g1477.t1	XP_002271805 PREDICTED: prolyl 4-hydroxylase subunit alpha-2-like [Vitis vinifera].	K00472	prolyl 4-hydroxylase [EC:1.14.11.2]	GBS-Covarrubias
scaffold_588_14282	2	70.01	scaffold_588_	14282	g1478.t1	XP_002274751 PREDICTED: feruloyl CoA ortho-hydroxylase 2 [Vitis vinifera].	NA	NA	GBS-Covarrubias
uneak_1377030	2	70.01	uneak_1377030	NA	NA	NA	NA	NA	GBS-Covarrubias
scaffold_54731_1330	2	70.22	scaffold_54731_	1330	NA	NA	NA	NA	GBS-Covarrubias
scaffold_67934_527	2	70.22	scaffold_67934_	527	NA	NA	NA	NA	GBS-Covarrubias
uneak_24371028	2	70.24	uneak_24371028	NA	NA	NA	NA	NA	GBS-Covarrubias
scaffold_14052_6230	2	71.34	scaffold_14052_	6230	g16422.t1	XP_002510788 KDEL motif-containing protein 1 precursor, putative [Ricinus communis].	NA	NA	GBS-Covarrubias
uneak_24673061	2	71.34	uneak_24673061	NA	NA	NA	NA	NA	GBS-Covarrubias
scaffold_5296_6778	2	73.25	scaffold_5296_	6778	g8236.t1	No BLAST Hit	NA	NA	GBS-Covarrubias
scaffold_5296_6778	2	73.25	scaffold_5296_	6778	g8237.t1	No BLAST Hit	NA	NA	GBS-Covarrubias
scaffold_5296_6778	2	73.25	scaffold_5296_	6778	g8235.t1	NP_199505 plant invertase/pectin methylesterase inhibitor domain-containing protein [Arabidopsis thaliana].	NA	NA	GBS-Covarrubias
scaffold_18254_1032	2	73.25	scaffold_18254_	1032	NA	NA	NA	NA	GBS-Covarrubias
uneak_44249036	2	73.25	uneak_44249036	NA	NA	NA	NA	NA	GBS-Covarrubias
scaffold_14440_626	2	73.25	scaffold_14440_	626	g16707.t1	XP_002513671 Anthranilate N-benzoyltransferase protein, putative [Ricinus communis].	NA	NA	GBS-Covarrubias
scaffold_14440_626	2	73.25	scaffold_14440_	626	g16708.t1	XP_002513670 conserved hypothetical protein [Ricinus communis].	NA	NA	GBS-Covarrubias
scaffold_28792_1608	2	73.25	scaffold_28792_	1608	NA	NA	NA	NA	GBS-Covarrubias
uneak_37337017	2	73.25	uneak_37337017	NA	NA	NA	NA	NA	GBS-Covarrubias
scaffold_28792_1656	2	73.25	scaffold_28792_	1656	NA	NA	NA	NA	GBS-Covarrubias
scaffold_18666_1489	2	73.25	scaffold_18666_	1489	NA	NA	NA	NA	GBS-Covarrubias
uneak_43718036	2	73.25	uneak_43718036	NA	NA	NA	NA	NA	GBS-Covarrubias
scaffold_21885_2681	2	73.25	scaffold_21885_	2681	g21813.t1	XP_002276546 PREDICTED: UDP-glycosyltransferase 88A1-like [Vitis vinifera].	NA	NA	GBS-Covarrubias
scaffold_21885_2681	2	73.25	scaffold_21885_	2681	g21814.t1	XP_003634093 PREDICTED: UDP-glycosyltransferase 88A1-like [Vitis vinifera].	NA	NA	GBS-Covarrubias
scaffold_11068_2064	2	73.25	scaffold_11068_	2064	g13983.t1	XP_002514212 transferase, transferring pentosyl groups, putative [Ricinus communis].	K15463	tRNA A64-2'-O-ribosylphosphate transferase [EC:2.4.2.-]	GBS-Covarrubias
scaffold_11068_2124	2	73.25	scaffold_11068_	2124	g13983.t1	XP_002514212 transferase, transferring pentosyl groups, putative [Ricinus communis].	K15463	tRNA A64-2'-O-ribosylphosphate transferase [EC:2.4.2.-]	GBS-Covarrubias
uneak_3912041	2	73.25	uneak_3912041	NA	NA	NA	NA	NA	GBS-Covarrubias
uneak_22593051	2	73.25	uneak_22593051	NA	NA	NA	NA	NA	GBS-Covarrubias
uneak_31939039	2	73.25	uneak_31939039	NA	NA	NA	NA	NA	GBS-Covarrubias
scaffold_11068_3570	2	73.25	scaffold_11068_	3570	g13983.t1	XP_002514212 transferase, transferring pentosyl groups, putative [Ricinus communis].	K15463	tRNA A64-2'-O-ribosylphosphate transferase [EC:2.4.2.-]	GBS-Covarrubias
uneak_39804056	2	73.25	uneak_39804056	NA	NA	NA	NA	NA	GBS-Covarrubias
scaffold_94_21967	2	73.3	scaffold_94_	21967	g327.t1	XP_002266751 PREDICTED: uncharacterized protein LOC100243267 [Vitis vinifera].	NA	NA	GBS-Covarrubias
scaffold_94_21967	2	73.3	scaffold_94_	21967	g328.t1	XP_002317740 hypothetical protein POPTR_0012s01190g [Populus trichocarpa].	NA	NA	GBS-Covarrubias
scaffold_94_21967	2	73.3	scaffold_94_	21967	g329.t1	XP_004234191 PREDICTED: ABC transporter C family member 10-like [Solanum lycopersicum].	NA	NA	GBS-Covarrubias
scaffold_94_21945	2	73.3	scaffold_94_	21945	g327.t1	XP_002266751 PREDICTED: uncharacterized protein LOC100243267 [Vitis vinifera].	NA	NA	GBS-Covarrubias
scaffold_94_21945	2	73.3	scaffold_94_	21945	g328.t1	XP_002317740 hypothetical protein POPTR_0012s01190g [Populus trichocarpa].	NA	NA	GBS-Covarrubias
scaffold_94_21945	2	73.3	scaffold_94_	21945	g329.t1	XP_004234191 PREDICTED: ABC transporter C family member 10-like [Solanum lycopersicum].	NA	NA	GBS-Covarrubias
scaffold_5293_2250	2	74.58	scaffold_5293_	2250	g8229.t1	XP_004234194 PREDICTED: uncharacterized protein At3g49140-like [Solanum lycopersicum].	NA	NA	GBS-Covarrubias
scaffold_5293_2250	2	74.58	scaffold_5293_	2250	g8230.t1	XP_004240714 PREDICTED: uncharacterized protein P11E10.01 [Solanum lycopersicum].	NA	NA	GBS-Covarrubias
uneak_28192032	2	74.58	uneak_28192032	NA	NA	NA	NA	NA	GBS-Covarrubias
scaffold_14281_3522	2	75.85	scaffold_14281_	3522	NA	NA	NA	NA	GBS-Covarrubias
uneak_21697035	2	75.85	uneak_21697035	NA	NA	NA	NA	NA	GBS-Covarrubias
scaffold_30156_3305	2	75.85	scaffold_30156_	3305	NA	NA	NA	NA	GBS-Covarrubias
scaffold_21621_4463	2	75.85	scaffold_21621_	4463	NA	NA	NA	NA	GBS-Covarrubias
scaffold_53065_1508	2	75.85	scaffold_53065_	1508	NA	NA	NA	NA	GBS-Covarrubias
uneak_40915020	2	75.85	uneak_40915020	NA	NA	NA	NA	NA	GBS-Covarrubias
SCF77376	2	75.85	scaffold_77376	NA	NA	NA	NA	NA	SSR-Schlautman
scaffold_18165_2403	2	76.3	scaffold_18165_	2403	g19406.t1	XP_002266878 PREDICTED: uncharacterized protein LOC100255280 [Vitis vinifera].	NA	NA	GBS-Covarrubias
scaffold_18165_2494	2	76.3	scaffold_18165_	2494	g19406.t1	XP_002266878 PREDICTED: uncharacterized protein LOC100255280 [Vitis vinifera].	NA	NA	GBS-Covarrubias
scaffold_4235_7663	2	76.3	scaffold_4235_	7663	g6938.t1	XP_002266509 PREDICTED: protein timeless homolog [Vitis vinifera].	K03155	timeless	GBS-Covarrubias
scaffold_18165_2517	2	76.3	scaffold_18165_	2517	g19406.t1	XP_002266878 PREDICTED: uncharacterized protein LOC100255280 [Vitis vinifera].	NA	NA	GBS-Covarrubias
scaffold_2039_12023	2	77.67	scaffold_2039_	12023	g3923.t1	NP_001234146 serine/threonine protein kinase pk23 [Solanum lycopersicum].	NA	NA	GBS-Covarrubias
scaffold_2039_12007	2	77.67	scaffold_2039_	12007	g3923.t1	NP_001234146 serine/threonine protein kinase pk23 [Solanum lycopersicum].	NA	NA	GBS-Covarrubias
scaffold_59091_194	2	78.31	scaffold_59091_	194	NA	NA	NA	NA	GBS-Covarrubias
scaffold_59091_171	2	78.31	scaffold_59091_	171	NA	NA	NA	NA	GBS-Covarrubias
scaffold_59091_93	2	78.31	scaffold_59091_	93	NA	NA	NA	NA	GBS-Covarrubias
scaffold_2905_4757	2	78.31	scaffold_2905_	4757	g5150.t1	XP_002866019 hypothetical protein ARALYDRAFT_495496 [Arabidopsis lyrata subsp. lyrata].	NA	NA	GBS-Covarrubias
uneak_50144019	2	78.31	uneak_50144019	NA	NA	NA	NA	NA	GBS-Covarrubias
scaffold_4009_5196	2	78.31	scaffold_4009_	5196	g6660.t1	XP_002276214 PREDICTED: 3-oxoacyl-[acyl-carrier-protein] synthase II, chloroplastic [Vitis vinifera].	K09458	3-oxoacyl-[acyl-carrier-protein] synthase II [EC:2.3.1.179]	GBS-Covarrubias
scaffold_4009_5196	2	78.31	scaffold_4009_	5196	g6661.t1	XP_002877267 hypothetical protein ARALYDRAFT_905411 [Arabidopsis lyrata subsp. lyrata].	NA	NA	GBS-Covarrubias
scaffold_4009_1688	2	78.31	scaffold_4009_	1688	g6660.t1	XP_002276214 PREDICTED: 3-oxoacyl-[acyl-carrier-protein] synthase II, chloroplastic [Vitis vinifera].	K09458	3-oxoacyl-[acyl-carrier-protein] synthase II [EC:2.3.1.179]	GBS-Covarrubias
scaffold_4009_1688	2	78.31	scaffold_4009_	1688	g6661.t1	XP_002877267 hypothetical protein ARALYDRAFT_905411 [Arabidopsis lyrata subsp. lyrata].	NA	NA	GBS-Covarrubias
uneak_35286030	2	78.31	uneak_35286030	NA	NA	NA	NA	NA	GBS-Covarrubias
uneak_32761040	2	79.88	uneak_32761040	NA	NA	NA	NA	NA	GBS-Covarrubias
scaffold_6895_6201	2	79.88	scaffold_6895_	6201	g9987.t1	XP_002326280 predicted protein [Populus trichocarpa].	K13528	mediator of RNA polymerase II transcription subunit 20	GBS-Covarrubias
SCF965	2	80.6	scaffold_965	NA	g39993.t1	No BLAST Hit	NA	NA	SSR-Schlautman
SCF965	2	80.6	scaffold_965	NA	g2141.t1	XP_002524027 RNA polymerase sigma factor rpoD, putative [Ricinus communis].	K03086	RNA polymerase primary sigma factor	SSR-Schlautman
SCF965	2	80.6	scaffold_965	NA	g2142.t1	XP_002267912 PREDICTED: uncharacterized protein LOC100240775 isoform X1 [Vitis vinifera].	K18670	dual specificity protein kinase YAK1 [EC:2.7.12.1]	SSR-Schlautman
SCF965	2	80.6	scaffold_965	NA	g12640.t1	XP_002268699 PREDICTED: uncharacterized protein LOC100253226 [Vitis vinifera].	NA	NA	SSR-Schlautman
SCF965	2	80.6	scaffold_965	NA	g12641.t1	No BLAST Hit	NA	NA	SSR-Schlautman
SCF965	2	80.6	scaffold_965	NA	g12642.t1	XP_002875318 predicted protein [Arabidopsis lyrata subsp. lyrata].	K12885	heterogeneous nuclear ribonucleoprotein G	SSR-Schlautman
SCF965	2	80.6	scaffold_965	NA	g12643.t1	XP_002329252 predicted protein [Populus trichocarpa].	K14545	ribosomal RNA-processing protein 7	SSR-Schlautman
SCF965	2	80.6	scaffold_965	NA	g12644.t1	XP_002270964 PREDICTED: agamous-like MADS-box protein AGL62 [Vitis vinifera].	NA	NA	SSR-Schlautman
SCF965	2	80.6	scaffold_965	NA	g12645.t1	XP_002274729 PREDICTED: dentin sialophosphoprotein [Vitis vinifera].	NA	NA	SSR-Schlautman
SCF965	2	80.6	scaffold_965	NA	g12647.t1	XP_002284826 PREDICTED: lysine histidine transporter-like 8 [Vitis vinifera].	NA	NA	SSR-Schlautman
SCF965	2	80.6	scaffold_965	NA	g12648.t1	XP_002300430 dioxygenase family protein [Populus trichocarpa].	K04125	gibberellin 2-oxidase [EC:1.14.11.13]	SSR-Schlautman
SCF965	2	80.6	scaffold_965	NA	g12649.t1	XP_002278742 PREDICTED: lysM domain-containing GPI-anchored protein 2 isoform X1 [Vitis vinifera].	NA	NA	SSR-Schlautman
SCF965	2	80.6	scaffold_965	NA	g39988.t1	XP_002273188 PREDICTED: WUSCHEL-related homeobox 9-like [Vitis vinifera].	NA	NA	SSR-Schlautman
SCF965	2	80.6	scaffold_965	NA	g39992.t1	XP_002526240 conserved hypothetical protein [Ricinus communis].	NA	NA	SSR-Schlautman
scaffold_20344_4796	2	80.6	scaffold_20344_	4796	NA	NA	NA	NA	GBS-Covarrubias
uneak_43879059	2	81.91	uneak_43879059	NA	NA	NA	NA	NA	GBS-Covarrubias
scaffold_6420_7410	2	82.23	scaffold_6420_	7410	g9451.t1	XP_004239270 PREDICTED: uncharacterized protein LOC101266511 [Solanum lycopersicum].	NA	NA	GBS-Covarrubias
scaffold_6420_7453	2	82.23	scaffold_6420_	7453	g9451.t1	XP_004239270 PREDICTED: uncharacterized protein LOC101266511 [Solanum lycopersicum].	NA	NA	GBS-Covarrubias
scaffold_5355_5345	2	84.99	scaffold_5355_	5345	g8305.t1	XP_002324990 hypothetical protein POPTR_0018s08740g [Populus trichocarpa].	NA	NA	GBS-Covarrubias
scaffold_5355_5299	2	84.99	scaffold_5355_	5299	g8305.t1	XP_002324990 hypothetical protein POPTR_0018s08740g [Populus trichocarpa].	NA	NA	GBS-Covarrubias
scaffold_5355_5289	2	84.99	scaffold_5355_	5289	g8305.t1	XP_002324990 hypothetical protein POPTR_0018s08740g [Populus trichocarpa].	NA	NA	GBS-Covarrubias
scaffold_170781_128	2	85.18	scaffold_170781_	128	NA	NA	NA	NA	NA
uneak_32135059	2	85.18	uneak_32135059	NA	NA	NA	NA	NA	GBS-Covarrubias
uneak_46344032	2	85.41	uneak_46344032	NA	NA	NA	NA	NA	GBS-Covarrubias
scaffold_28974_3273	2	85.41	scaffold_28974_	3273	NA	NA	NA	NA	GBS-Covarrubias
scaffold_36026_1634	2	85.41	scaffold_36026_	1634	NA	NA	NA	NA	GBS-Covarrubias
scaffold_21168_3751	2	87.56	scaffold_21168_	3751	NA	NA	NA	NA	GBS-Covarrubias
uneak_18794041	2	87.56	uneak_18794041	NA	NA	NA	NA	NA	GBS-Covarrubias
uneak_4062040	2	87.56	uneak_4062040	NA	NA	NA	NA	NA	GBS-Covarrubias
scaffold_43659_2956	2	88.22	scaffold_43659_	2956	NA	NA	NA	NA	GBS-Covarrubias
scaffold_20949_637	2	88.22	scaffold_20949_	637	NA	NA	NA	NA	GBS-Covarrubias
uneak_25668032	2	88.22	uneak_25668032	NA	NA	NA	NA	NA	GBS-Covarrubias
scaffold_63852_1018	2	88.35	scaffold_63852_	1018	NA	NA	NA	NA	GBS-Covarrubias
scaffold_10676_6243	2	88.35	scaffold_10676_	6243	g13632.t1	XP_004242830 PREDICTED: uncharacterized protein LOC101263427 [Solanum lycopersicum].	NA	NA	GBS-Covarrubias
uneak_35830017	2	88.35	uneak_35830017	NA	NA	NA	NA	NA	GBS-Covarrubias
scaffold_36026_1605	2	88.35	scaffold_36026_	1605	NA	NA	NA	NA	GBS-Covarrubias
scaffold_79510_407	2	88.35	scaffold_79510_	407	NA	NA	NA	NA	GBS-Covarrubias
SCF149976	2	88.35	scaffold_149976	NA	NA	NA	NA	NA	SSR-Schlautman
scaffold_38482_1050	2	88.35	scaffold_38482_	1050	NA	NA	NA	NA	GBS-Covarrubias
scaffold_30505_2172	2	88.96	scaffold_30505_	2172	g26300.t1	XP_002526240 conserved hypothetical protein [Ricinus communis].	NA	NA	GBS-Covarrubias
uneak_15986059	2	90.91	uneak_15986059	NA	NA	NA	NA	NA	GBS-Covarrubias
scaffold_9857_1606	2	90.91	scaffold_9857_	1606	g12845.t1	XP_002270118 PREDICTED: uncharacterized protein LOC100266808 [Vitis vinifera].	NA	NA	GBS-Covarrubias
scaffold_9857_2056	2	90.91	scaffold_9857_	2056	g12845.t1	XP_002270118 PREDICTED: uncharacterized protein LOC100266808 [Vitis vinifera].	NA	NA	GBS-Covarrubias
uneak_3376059	2	91.16	uneak_3376059	NA	NA	NA	NA	NA	GBS-Covarrubias
scaffold_214_19356	2	91.16	scaffold_214_	19356	g646.t1	XP_003617265 hypothetical protein MTR_5g089680 [Medicago truncatula].	NA	NA	GBS-Covarrubias
scaffold_14212_2887	2	91.16	scaffold_14212_	2887	NA	NA	NA	NA	GBS-Covarrubias
uneak_21520043	2	91.16	uneak_21520043	NA	NA	NA	NA	NA	GBS-Covarrubias
scaffold_83870_340	2	91.16	scaffold_83870_	340	NA	NA	NA	NA	GBS-Covarrubias
scaffold_2541_856	2	91.16	scaffold_2541_	856	g4646.t1	XP_002307856 ATPase 6 family protein [Populus trichocarpa].	K01535	H+-transporting ATPase [EC:3.6.3.6]	GBS-Covarrubias
scaffold_2541_856	2	91.16	scaffold_2541_	856	g4647.t1	XP_002268798 PREDICTED: uncharacterized protein LOC100251745 [Vitis vinifera].	NA	NA	GBS-Covarrubias
scaffold_28974_3302	2	91.16	scaffold_28974_	3302	NA	NA	NA	NA	GBS-Covarrubias
scaffold_89883_102	2	92.66	scaffold_89883_	102	NA	NA	NA	NA	GBS-Covarrubias
scaffold_56133_1865	2	92.66	scaffold_56133_	1865	NA	NA	NA	NA	GBS-Covarrubias
SCF22434	2	92.66	scaffold_22434	NA	g22137.t1	XP_004229512 PREDICTED: uric acid degradation bifunctional protein TTL isoform X1 [Solanum lycopersicum].	K13484	5-hydroxyisourate hydrolase / 2-oxo-4-hydroxy-4-carboxy-5-ureidoimidazoline decarboxylase [EC:3.5.2.17 4.1.1.97]	SSR-Schlautman
scaffold_3096_4391	2	92.66	scaffold_3096_	4391	g5419.t1	No BLAST Hit	NA	NA	GBS-Covarrubias
scaffold_3096_4391	2	92.66	scaffold_3096_	4391	g5420.t1	XP_002266058 PREDICTED: microtubule-associated protein SPIRAL2-like [Vitis vinifera].	NA	NA	GBS-Covarrubias
uneak_16667041	2	92.66	uneak_16667041	NA	NA	NA	NA	NA	GBS-Covarrubias
scaffold_19801_3532	2	95.8	scaffold_19801_	3532	g20486.t1	XP_002265610 PREDICTED: uncharacterized protein LOC100263642 [Vitis vinifera].	NA	NA	GBS-Covarrubias
scaffold_19801_3550	2	95.8	scaffold_19801_	3550	g20486.t1	XP_002265610 PREDICTED: uncharacterized protein LOC100263642 [Vitis vinifera].	NA	NA	GBS-Covarrubias
scaffold_1311_1453	3	0	scaffold_1311_	1453	g2744.t1	No BLAST Hit	NA	NA	GBS-Covarrubias
scaffold_1311_1453	3	0	scaffold_1311_	1453	g2745.t1	XP_002531676 Phospho-2-dehydro-3-deoxyheptonate aldolase 1, chloroplast precursor, putative [Ricinus communis].	K01626	3-deoxy-7-phosphoheptulonate synthase [EC:2.5.1.54]	GBS-Covarrubias
scaffold_13541_2643	3	0	scaffold_13541_	2643	g16005.t1	XP_004302218 PREDICTED: uncharacterized aarF domain-containing protein kinase At4g31390, chloroplastic [Fragaria vesca subsp. vesca].	NA	NA	GBS-Covarrubias
SCF58861	3	0	scaffold_58861	NA	NA	NA	NA	NA	SSR-Schlautman
uneak_10733062	3	0	uneak_10733062	NA	NA	NA	NA	NA	GBS-Covarrubias
scaffold_1311_1468	3	0	scaffold_1311_	1468	g2744.t1	No BLAST Hit	NA	NA	GBS-Covarrubias
scaffold_1311_1468	3	0	scaffold_1311_	1468	g2745.t1	XP_002531676 Phospho-2-dehydro-3-deoxyheptonate aldolase 1, chloroplast precursor, putative [Ricinus communis].	K01626	3-deoxy-7-phosphoheptulonate synthase [EC:2.5.1.54]	GBS-Covarrubias
scaffold_69649_782	3	2.31	scaffold_69649_	782	g36855.t1	No BLAST Hit	NA	NA	GBS-Covarrubias
scaffold_776_13957	3	5.8	scaffold_776_	13957	g1817.t1	XP_002305928 isocitrate dehydrogenase family protein [Populus trichocarpa].	K00031	isocitrate dehydrogenase [EC:1.1.1.42]	GBS-Covarrubias
scaffold_776_13957	3	5.8	scaffold_776_	13957	g1818.t1	XP_004297804 PREDICTED: transmembrane 9 superfamily member 1-like [Fragaria vesca subsp. vesca].	NA	NA	GBS-Covarrubias
scaffold_4882_5968	3	8.39	scaffold_4882_	5968	g7727.t1	No BLAST Hit	NA	NA	GBS-Covarrubias
scaffold_4882_5968	3	8.39	scaffold_4882_	5968	g7728.t1	XP_004234494 PREDICTED: uncharacterized protein LOC101258828 [Solanum lycopersicum].	K10706	senataxin [EC:3.6.4.-]	GBS-Covarrubias
scaffold_15806_2140	3	8.39	scaffold_15806_	2140	g17727.t1	XP_002267333 PREDICTED: NAC domain-containing protein 86 [Vitis vinifera].	NA	NA	GBS-Covarrubias
scaffold_15806_2166	3	8.39	scaffold_15806_	2166	g17727.t1	XP_002267333 PREDICTED: NAC domain-containing protein 86 [Vitis vinifera].	NA	NA	GBS-Covarrubias
contig480Fb	3	8.67	contig480Fb	NA	NA	NA	NA	NA	Georgi et al. (2013)
NA172	3	8.92	NA172	NA	NA	NA	NA	NA	Georgi et al. (2013)
SCF162565	3	8.92	scaffold_162565	NA	NA	NA	NA	NA	SSR-Schlautman
scaffold_83331_243	3	11.49	scaffold_83331_	243	NA	NA	NA	NA	GBS-Covarrubias
uneak_21057029	3	11.49	uneak_21057029	NA	NA	NA	NA	NA	GBS-Covarrubias
scaffold_80063_354	3	13.88	scaffold_80063_	354	NA	NA	NA	NA	GBS-Covarrubias
scaffold_22114_4204	3	14.28	scaffold_22114_	4204	g21946.t1	XP_003544390 PREDICTED: thaumatin-like protein 1-like [Glycine max].	NA	NA	GBS-Covarrubias
scaffold_21807_2280	3	16.22	scaffold_21807_	2280	g21757.t1	No BLAST Hit	NA	NA	GBS-Covarrubias
scaffold_21807_2280	3	16.22	scaffold_21807_	2280	g21758.t1	No BLAST Hit	NA	NA	GBS-Covarrubias
uneak_38719043	3	16.22	uneak_38719043	NA	NA	NA	NA	NA	GBS-Covarrubias
scaffold_903_507	3	16.74	scaffold_903_	507	g2042.t1	XP_002275325 PREDICTED: mitochondrial phosphate carrier protein 3, mitochondrial isoform X1 [Vitis vinifera].	K15102	solute carrier family 25 (mitochondrial phosphate transporter), member 3	GBS-Covarrubias
scaffold_903_507	3	16.74	scaffold_903_	507	g2043.t1	XP_002512852 short chain alcohol dehydrogenase, putative [Ricinus communis].	NA	NA	GBS-Covarrubias
uneak_40599061	3	16.74	uneak_40599061	NA	NA	NA	NA	NA	GBS-Covarrubias
scaffold_28308_2499	3	16.74	scaffold_28308_	2499	g25268.t1	XP_002512895 conserved hypothetical protein [Ricinus communis].	NA	NA	GBS-Covarrubias
uneak_22880026	3	16.74	uneak_22880026	NA	NA	NA	NA	NA	GBS-Covarrubias
uneak_21158045	3	16.74	uneak_21158045	NA	NA	NA	NA	NA	GBS-Covarrubias
scaffold_1499_11576	3	17.99	scaffold_1499_	11576	g3046.t1	No BLAST Hit	NA	NA	GBS-Covarrubias
scaffold_1499_11576	3	17.99	scaffold_1499_	11576	g3044.t1	XP_004304568 PREDICTED: uncharacterized protein LOC101304114 [Fragaria vesca subsp. vesca].	NA	NA	GBS-Covarrubias
scaffold_1499_11576	3	17.99	scaffold_1499_	11576	g3045.t1	XP_004304569 PREDICTED: cytochrome b-c1 complex subunit Rieske-4, mitochondrial-like [Fragaria vesca subsp. vesca].	NA	NA	GBS-Covarrubias
scaffold_1499_11576	3	17.99	scaffold_1499_	11576	g3047.t1	XP_002866461 hypothetical protein ARALYDRAFT_496360 [Arabidopsis lyrata subsp. lyrata].	NA	NA	GBS-Covarrubias
scaffold_57793_951	3	17.99	scaffold_57793_	951	g34664.t1	XP_002301756 predicted protein, partial [Populus trichocarpa].	NA	NA	GBS-Covarrubias
uneak_3497046	3	17.99	uneak_3497046	NA	NA	NA	NA	NA	GBS-Covarrubias
scaffold_16949_232	3	18.08	scaffold_16949_	232	NA	NA	NA	NA	GBS-Covarrubias
scaffold_13372_3087	3	19.14	scaffold_13372_	3087	g15874.t1	XP_004245484 PREDICTED: protein NLP7 isoform X1 [Solanum lycopersicum].	NA	NA	NA
scaffold_178690_27	3	20.45	scaffold_178690_	27	NA	NA	NA	NA	GBS-Covarrubias
uneak_15082014	3	20.45	uneak_15082014	NA	NA	NA	NA	NA	GBS-Covarrubias
uneak_24054061	3	20.45	uneak_24054061	NA	NA	NA	NA	NA	GBS-Covarrubias
scaffold_41493_2983	3	23.01	scaffold_41493_	2983	NA	NA	NA	NA	GBS-Covarrubias
scaffold_103556_120	3	23.35	scaffold_103556_	120	NA	NA	NA	NA	GBS-Covarrubias
scaffold_103556_142	3	23.35	scaffold_103556_	142	NA	NA	NA	NA	GBS-Covarrubias
scaffold_87414_956	3	23.35	scaffold_87414_	956	NA	NA	NA	NA	GBS-Covarrubias
uneak_31723057	3	23.35	uneak_31723057	NA	NA	NA	NA	NA	GBS-Covarrubias
scaffold_100329_160	3	23.35	scaffold_100329_	160	NA	NA	NA	NA	GBS-Covarrubias
scaffold_100329_150	3	23.35	scaffold_100329_	150	NA	NA	NA	NA	GBS-Covarrubias
scaffold_100329_149	3	23.35	scaffold_100329_	149	NA	NA	NA	NA	GBS-Covarrubias
scaffold_100329_140	3	23.35	scaffold_100329_	140	NA	NA	NA	NA	GBS-Covarrubias
scaffold_100329_132	3	23.35	scaffold_100329_	132	NA	NA	NA	NA	GBS-Covarrubias
SCF157992	3	24.23	scaffold_157992	NA	NA	NA	NA	NA	SSR-Schlautman
scaffold_57061_1255	3	24.23	scaffold_57061_	1255	NA	NA	NA	NA	GBS-Covarrubias
scaffold_28523_940	3	27.65	scaffold_28523_	940	NA	NA	NA	NA	GBS-Covarrubias
uneak_19819063	3	27.65	uneak_19819063	NA	NA	NA	NA	NA	GBS-Covarrubias
scaffold_7771_2057	3	27.65	scaffold_7771_	2057	g10828.t1	XP_002524651 cinnamoyl-CoA reductase, putative [Ricinus communis].	NA	NA	GBS-Covarrubias
scaffold_7771_2057	3	27.65	scaffold_7771_	2057	g10829.t1	XP_003618234 hypothetical protein MTR_6g006320 [Medicago truncatula].	NA	NA	GBS-Covarrubias
scaffold_76369_1171	3	28.72	scaffold_76369_	1171	NA	NA	NA	NA	GBS-Covarrubias
uneak_48431039	3	28.72	uneak_48431039	NA	NA	NA	NA	NA	GBS-Covarrubias
uneak_48215031	3	28.72	uneak_48215031	NA	NA	NA	NA	NA	GBS-Covarrubias
uneak_41402027	3	32.37	uneak_41402027	NA	NA	NA	NA	NA	GBS-Covarrubias
scaffold_13482_2452	3	32.37	scaffold_13482_	2452	NA	NA	NA	NA	GBS-Covarrubias
scaffold_9359_4141	3	32.37	scaffold_9359_	4141	g12370.t1	XP_004304235 PREDICTED: F-box protein At5g39250-like isoform 3 [Fragaria vesca subsp. vesca].	NA	NA	GBS-Covarrubias
scaffold_20885_4545	3	33.16	scaffold_20885_	4545	NA	NA	NA	NA	GBS-Covarrubias
uneak_29000017	3	33.16	uneak_29000017	NA	NA	NA	NA	NA	GBS-Covarrubias
uneak_970053	3	33.16	uneak_970053	NA	NA	NA	NA	NA	GBS-Covarrubias
scaffold_41055_2501	3	34.46	scaffold_41055_	2501	NA	NA	NA	NA	GBS-Covarrubias
scaffold_41055_2500	3	34.46	scaffold_41055_	2500	NA	NA	NA	NA	GBS-Covarrubias
scaffold_743_1726	3	34.46	scaffold_743_	1726	g1762.t1	XP_003633858 PREDICTED: uncharacterized protein LOC100262792 [Vitis vinifera].	NA	NA	GBS-Covarrubias
scaffold_41055_2497	3	35.88	scaffold_41055_	2497	NA	NA	NA	NA	GBS-Covarrubias
scaffold_267_5809	3	36.52	scaffold_267_	5809	g783.t1	XP_002533540 SP1L, putative [Ricinus communis].	K18635	protein SPIRAL1 and related proteins	GBS-Covarrubias
scaffold_267_5809	3	36.52	scaffold_267_	5809	g784.t1	XP_002323905 predicted protein, partial [Populus trichocarpa].	NA	NA	GBS-Covarrubias
scaffold_26817_3858	3	36.98	scaffold_26817_	3858	NA	NA	NA	NA	GBS-Covarrubias
scf142e	3	37.25	scf142e	NA	NA	NA	NA	NA	Georgi et al. (2013)
SCF85773	3	40.44	scaffold_85773	NA	NA	NA	NA	NA	SSR-Schlautman
scaffold_72821_1430	3	40.44	scaffold_72821_	1430	NA	NA	NA	NA	GBS-Covarrubias
uneak_15295057	3	40.44	uneak_15295057	NA	NA	NA	NA	NA	GBS-Covarrubias
scaffold_42994_1177	3	40.44	scaffold_42994_	1177	NA	NA	NA	NA	GBS-Covarrubias
scaffold_43804_404	3	40.44	scaffold_43804_	404	g31237.t1	XP_002280530 PREDICTED: uncharacterized protein LOC100256597 [Vitis vinifera].	NA	NA	GBS-Covarrubias
uneak_7715033	3	40.44	uneak_7715033	NA	NA	NA	NA	NA	GBS-Covarrubias
scaffold_17219_2740	3	43.59	scaffold_17219_	2740	g18740.t1	XP_002272930 PREDICTED: pentatricopeptide repeat-containing protein At1g77360, mitochondrial-like [Vitis vinifera].	NA	NA	GBS-Covarrubias
uneak_45662019	3	43.59	uneak_45662019	NA	NA	NA	NA	NA	GBS-Covarrubias
uneak_35909017	3	43.59	uneak_35909017	NA	NA	NA	NA	NA	GBS-Covarrubias
scaffold_52119_1893	3	43.59	scaffold_52119_	1893	NA	NA	NA	NA	GBS-Covarrubias
scaffold_889_6975	3	46.25	scaffold_889_	6975	g2020.t1	XP_002279502 PREDICTED: uncharacterized protein LOC100257838 [Vitis vinifera].	NA	NA	NA
scaffold_889_7003	3	46.25	scaffold_889_	7003	g2020.t1	XP_002279502 PREDICTED: uncharacterized protein LOC100257838 [Vitis vinifera].	NA	NA	NA
scaffold_178384_67	3	46.25	scaffold_178384_	67	NA	NA	NA	NA	GBS-Covarrubias
scaffold_115971_74	3	48.15	scaffold_115971_	74	NA	NA	NA	NA	GBS-Covarrubias
scaffold_5969_6481	3	49.95	scaffold_5969_	6481	g8951.t1	XP_002283249 PREDICTED: probable beta-1,4-xylosyltransferase IRX14H [Vitis vinifera].	NA	NA	GBS-Covarrubias
scaffold_119452_488	3	50.02	scaffold_119452_	488	NA	NA	NA	NA	GBS-Covarrubias
scaffold_119452_519	3	50.02	scaffold_119452_	519	NA	NA	NA	NA	GBS-Covarrubias
scaffold_31278_1677	3	51.16	scaffold_31278_	1677	g26641.t1	XP_004290309 PREDICTED: peptidyl-prolyl cis-trans isomerase CYP40 [Fragaria vesca subsp. vesca].	NA	NA	GBS-Covarrubias
uneak_15959042	3	51.16	uneak_15959042	NA	NA	NA	NA	NA	GBS-Covarrubias
scaffold_11842_6734	3	51.16	scaffold_11842_	6734	g14611.t1	XP_002277575 PREDICTED: uncharacterized protein LOC100266406 [Vitis vinifera].	NA	NA	GBS-Covarrubias
uneak_32681061	3	52.49	uneak_32681061	NA	NA	NA	NA	NA	GBS-Covarrubias
uneak_34643044	3	52.49	uneak_34643044	NA	NA	NA	NA	NA	GBS-Covarrubias
scaffold_8068_4262	3	52.49	scaffold_8068_	4262	NA	NA	NA	NA	GBS-Covarrubias
scaffold_8068_4197	3	52.49	scaffold_8068_	4197	NA	NA	NA	NA	GBS-Covarrubias
scaffold_8068_4184	3	52.49	scaffold_8068_	4184	NA	NA	NA	NA	GBS-Covarrubias
scaffold_8068_4160	3	52.49	scaffold_8068_	4160	NA	NA	NA	NA	GBS-Covarrubias
scaffold_8068_4135	3	52.49	scaffold_8068_	4135	NA	NA	NA	NA	GBS-Covarrubias
scaffold_200430_94	3	53.95	scaffold_200430_	94	NA	NA	NA	NA	GBS-Covarrubias
scaffold_27566_82	3	54.41	scaffold_27566_	82	g24909.t1	No BLAST Hit	NA	NA	GBS-Covarrubias
scaffold_27566_82	3	54.41	scaffold_27566_	82	g24908.t1	XP_002525295 conserved hypothetical protein [Ricinus communis].	NA	NA	GBS-Covarrubias
scaffold_27566_111	3	54.41	scaffold_27566_	111	g24909.t1	No BLAST Hit	NA	NA	GBS-Covarrubias
scaffold_27566_111	3	54.41	scaffold_27566_	111	g24908.t1	XP_002525295 conserved hypothetical protein [Ricinus communis].	NA	NA	GBS-Covarrubias
scaffold_12440_4793	3	55.62	scaffold_12440_	4793	g15099.t1	XP_003524582 PREDICTED: peptidyl-prolyl cis-trans isomerase CYP40-like isoform X1 [Glycine max].	K05864	peptidyl-prolyl isomerase D [EC:5.2.1.8]	GBS-Covarrubias
uneak_43573036	3	55.62	uneak_43573036	NA	NA	NA	NA	NA	GBS-Covarrubias
scaffold_12440_4869	3	55.62	scaffold_12440_	4869	g15099.t1	XP_003524582 PREDICTED: peptidyl-prolyl cis-trans isomerase CYP40-like isoform X1 [Glycine max].	K05864	peptidyl-prolyl isomerase D [EC:5.2.1.8]	GBS-Covarrubias
scaffold_18271_1034	3	57.32	scaffold_18271_	1034	g19471.t1	XP_004298879 PREDICTED: uncharacterized protein LOC101307011 [Fragaria vesca subsp. vesca].	NA	NA	GBS-Covarrubias
scaffold_18271_1049	3	57.32	scaffold_18271_	1049	g19471.t1	XP_004298879 PREDICTED: uncharacterized protein LOC101307011 [Fragaria vesca subsp. vesca].	NA	NA	GBS-Covarrubias
scaffold_64332_1557	3	57.32	scaffold_64332_	1557	NA	NA	NA	NA	GBS-Covarrubias
scaffold_40993_3056	3	58.41	scaffold_40993_	3056	NA	NA	NA	NA	GBS-Covarrubias
scaffold_43967_1194	3	58.41	scaffold_43967_	1194	NA	NA	NA	NA	GBS-Covarrubias
scaffold_43967_1276	3	58.41	scaffold_43967_	1276	NA	NA	NA	NA	GBS-Covarrubias
scaffold_43967_1244	3	58.41	scaffold_43967_	1244	NA	NA	NA	NA	GBS-Covarrubias
scaffold_43967_1225	3	58.41	scaffold_43967_	1225	NA	NA	NA	NA	GBS-Covarrubias
scaffold_18271_1059	3	58.41	scaffold_18271_	1059	g19471.t1	XP_004298879 PREDICTED: uncharacterized protein LOC101307011 [Fragaria vesca subsp. vesca].	NA	NA	GBS-Covarrubias
scaffold_46400_1023	3	58.41	scaffold_46400_	1023	NA	NA	NA	NA	GBS-Covarrubias
uneak_37560052	3	58.41	uneak_37560052	NA	NA	NA	NA	NA	GBS-Covarrubias
scaffold_29614_326	3	59	scaffold_29614_	326	NA	NA	NA	NA	GBS-Covarrubias
uneak_36270057	3	59	uneak_36270057	NA	NA	NA	NA	NA	GBS-Covarrubias
scaffold_143_15315	3	61.99	scaffold_143_	15315	g472.t1	No BLAST Hit	NA	NA	GBS-Covarrubias
scaffold_32778_1122	3	61.99	scaffold_32778_	1122	NA	NA	NA	NA	GBS-Covarrubias
scaffold_43967_1301	3	62.48	scaffold_43967_	1301	NA	NA	NA	NA	GBS-Covarrubias
scaffold_18760_4623	3	63.06	scaffold_18760_	4623	g19791.t1	XP_003615217 hypothetical protein MTR_5g065250 [Medicago truncatula].	NA	NA	GBS-Covarrubias
uneak_39339027	3	63.06	uneak_39339027	NA	NA	NA	NA	NA	GBS-Covarrubias
scaffold_32778_1212	3	63.06	scaffold_32778_	1212	NA	NA	NA	NA	GBS-Covarrubias
scaffold_3465_5158	3	63.06	scaffold_3465_	5158	g5933.t1	XP_002277528 PREDICTED: far upstream element-binding protein 1 isoform X2 [Vitis vinifera].	K13210	far upstream element-binding protein	GBS-Covarrubias
scaffold_31578_1129	3	63.06	scaffold_31578_	1129	g26774.t1	XP_002331389 predicted protein [Populus trichocarpa].	NA	NA	GBS-Covarrubias
scaffold_61162_718	3	63.94	scaffold_61162_	718	NA	NA	NA	NA	GBS-Covarrubias
scaffold_42742_163	3	63.94	scaffold_42742_	163	NA	NA	NA	NA	GBS-Covarrubias
uneak_36965048	3	63.94	uneak_36965048	NA	NA	NA	NA	NA	GBS-Covarrubias
scaffold_5796_7731	3	64.3	scaffold_5796_	7731	g8775.t1	XP_004287882 PREDICTED: pheophytinase, chloroplastic [Fragaria vesca subsp. vesca].	NA	NA	GBS-Covarrubias
scaffold_5796_7771	3	64.3	scaffold_5796_	7771	g8775.t1	XP_004287882 PREDICTED: pheophytinase, chloroplastic [Fragaria vesca subsp. vesca].	NA	NA	GBS-Covarrubias
scaffold_3243_9538	3	64.54	scaffold_3243_	9538	NA	NA	NA	NA	GBS-Covarrubias
scaffold_3243_9609	3	64.54	scaffold_3243_	9609	NA	NA	NA	NA	GBS-Covarrubias
uneak_26933035	3	64.54	uneak_26933035	NA	NA	NA	NA	NA	GBS-Covarrubias
scaffold_106895_552	3	64.54	scaffold_106895_	552	NA	NA	NA	NA	GBS-Covarrubias
scaffold_106895_571	3	64.54	scaffold_106895_	571	NA	NA	NA	NA	GBS-Covarrubias
scaffold_14492_5182	3	65.43	scaffold_14492_	5182	g16747.t1	XP_003631662 PREDICTED: uncharacterized protein LOC100853783 [Vitis vinifera].	NA	NA	GBS-Covarrubias
scaffold_14492_5220	3	65.43	scaffold_14492_	5220	g16747.t1	XP_003631662 PREDICTED: uncharacterized protein LOC100853783 [Vitis vinifera].	NA	NA	GBS-Covarrubias
scaffold_8829_4362	3	65.57	scaffold_8829_	4362	NA	NA	NA	NA	GBS-Covarrubias
uneak_40717028	3	65.57	uneak_40717028	NA	NA	NA	NA	NA	GBS-Covarrubias
scaffold_89673_809	3	65.57	scaffold_89673_	809	NA	NA	NA	NA	GBS-Covarrubias
uneak_3657047	3	65.57	uneak_3657047	NA	NA	NA	NA	NA	GBS-Covarrubias
scaffold_70071_808	3	65.57	scaffold_70071_	808	NA	NA	NA	NA	GBS-Covarrubias
scaffold_30577_3814	3	65.57	scaffold_30577_	3814	g26327.t1	XP_002283095 PREDICTED: dihydropyrimidine dehydrogenase [NADP(+)] [Vitis vinifera].	NA	NA	GBS-Covarrubias
uneak_44315044	3	65.57	uneak_44315044	NA	NA	NA	NA	NA	GBS-Covarrubias
scaffold_79392_656	3	65.57	scaffold_79392_	656	NA	NA	NA	NA	GBS-Covarrubias
scaffold_79392_660	3	65.57	scaffold_79392_	660	NA	NA	NA	NA	GBS-Covarrubias
scaffold_79392_672	3	65.57	scaffold_79392_	672	NA	NA	NA	NA	GBS-Covarrubias
scaffold_13882_622	3	65.57	scaffold_13882_	622	NA	NA	NA	NA	GBS-Covarrubias
scaffold_13882_772	3	65.57	scaffold_13882_	772	NA	NA	NA	NA	GBS-Covarrubias
uneak_2554057	3	65.57	uneak_2554057	NA	NA	NA	NA	NA	GBS-Covarrubias
scaffold_13882_803	3	65.57	scaffold_13882_	803	NA	NA	NA	NA	GBS-Covarrubias
scaffold_58370_1534	3	65.85	scaffold_58370_	1534	NA	NA	NA	NA	GBS-Covarrubias
scaffold_38434_1854	3	65.85	scaffold_38434_	1854	NA	NA	NA	NA	GBS-Covarrubias
scaffold_38434_1834	3	65.85	scaffold_38434_	1834	NA	NA	NA	NA	GBS-Covarrubias
scaffold_38434_1354	3	65.85	scaffold_38434_	1354	NA	NA	NA	NA	GBS-Covarrubias
uneak_11510020	3	65.85	uneak_11510020	NA	NA	NA	NA	NA	GBS-Covarrubias
scaffold_38434_1219	3	65.85	scaffold_38434_	1219	NA	NA	NA	NA	GBS-Covarrubias
scaffold_90420_626	3	65.85	scaffold_90420_	626	NA	NA	NA	NA	GBS-Covarrubias
scaffold_90420_549	3	65.85	scaffold_90420_	549	NA	NA	NA	NA	GBS-Covarrubias
scaffold_90420_542	3	65.85	scaffold_90420_	542	NA	NA	NA	NA	GBS-Covarrubias
scaffold_90420_530	3	65.85	scaffold_90420_	530	NA	NA	NA	NA	GBS-Covarrubias
uneak_9683019	3	66.74	uneak_9683019	NA	NA	NA	NA	NA	GBS-Covarrubias
uneak_25313054	3	66.74	uneak_25313054	NA	NA	NA	NA	NA	GBS-Covarrubias
scaffold_46451_1146	3	66.74	scaffold_46451_	1146	NA	NA	NA	NA	GBS-Covarrubias
scaffold_29047_2076	3	66.74	scaffold_29047_	2076	g25615.t1	XP_003630872 hypothetical protein MTR_8g104400 [Medicago truncatula].	NA	NA	GBS-Covarrubias
scaffold_37792_1500	3	66.74	scaffold_37792_	1500	g29226.t1	No BLAST Hit	NA	NA	GBS-Covarrubias
scaffold_10160_6524	3	66.74	scaffold_10160_	6524	g13156.t1	No BLAST Hit	NA	NA	GBS-Covarrubias
scaffold_10160_6524	3	66.74	scaffold_10160_	6524	g13155.t1	XP_002520402 conserved hypothetical protein [Ricinus communis].	NA	NA	GBS-Covarrubias
uneak_807045	3	66.74	uneak_807045	NA	NA	NA	NA	NA	GBS-Covarrubias
scaffold_56734_1093	3	67.02	scaffold_56734_	1093	NA	NA	NA	NA	GBS-Covarrubias
scaffold_56734_1132	3	67.02	scaffold_56734_	1132	NA	NA	NA	NA	GBS-Covarrubias
uneak_8082024	3	67.02	uneak_8082024	NA	NA	NA	NA	NA	GBS-Covarrubias
scaffold_27672_3597	3	67.02	scaffold_27672_	3597	NA	NA	NA	NA	GBS-Covarrubias
scaffold_3860_5450	3	67.4	scaffold_3860_	5450	g6469.t1	No BLAST Hit	NA	NA	GBS-Covarrubias
scaffold_3860_5450	3	67.4	scaffold_3860_	5450	g6468.t1	XP_003523976 PREDICTED: uncharacterized protein LOC100814872 [Glycine max].	NA	NA	GBS-Covarrubias
uneak_25480018	3	67.4	uneak_25480018	NA	NA	NA	NA	NA	GBS-Covarrubias
scaffold_168123_185	3	67.4	scaffold_168123_	185	NA	NA	NA	NA	GBS-Covarrubias
scaffold_36500_3209	3	67.4	scaffold_36500_	3209	g28732.t1	XP_002448503 hypothetical protein SORBIDRAFT_06g028070 [Sorghum bicolor].	NA	NA	GBS-Covarrubias
uneak_44430056	3	67.4	uneak_44430056	NA	NA	NA	NA	NA	GBS-Covarrubias
uneak_48817030	3	67.76	uneak_48817030	NA	NA	NA	NA	NA	GBS-Covarrubias
scaffold_136912_149	3	67.76	scaffold_136912_	149	NA	NA	NA	NA	GBS-Covarrubias
SCF9815	3	68.31	scaffold_9815	NA	g12806.t1	XP_002274000 PREDICTED: 60S ribosomal protein L13-1 [Vitis vinifera].	K02873	large subunit ribosomal protein L13e	SSR-Schlautman
scaffold_42014_1292	3	68.31	scaffold_42014_	1292	NA	NA	NA	NA	GBS-Covarrubias
uneak_38865048	3	68.4	uneak_38865048	NA	NA	NA	NA	NA	GBS-Covarrubias
scaffold_81716_1211	3	68.4	scaffold_81716_	1211	NA	NA	NA	NA	GBS-Covarrubias
scaffold_81716_1205	3	68.4	scaffold_81716_	1205	NA	NA	NA	NA	GBS-Covarrubias
scaffold_3812_6378	3	68.4	scaffold_3812_	6378	NA	NA	NA	NA	GBS-Covarrubias
scaffold_3812_6384	3	68.4	scaffold_3812_	6384	NA	NA	NA	NA	GBS-Covarrubias
scaffold_54785_1107	3	68.4	scaffold_54785_	1107	g33983.t1	XP_002284858 PREDICTED: expansin-A1 [Vitis vinifera].	NA	NA	GBS-Covarrubias
scaffold_30061_2463	3	68.4	scaffold_30061_	2463	g26078.t1	XP_004235992 PREDICTED: cyclic dof factor 1-like [Solanum lycopersicum].	NA	NA	GBS-Covarrubias
scaffold_30061_2502	3	68.4	scaffold_30061_	2502	g26078.t1	XP_004235992 PREDICTED: cyclic dof factor 1-like [Solanum lycopersicum].	NA	NA	GBS-Covarrubias
scaffold_70042_940	3	68.69	scaffold_70042_	940	NA	NA	NA	NA	GBS-Covarrubias
scaffold_70042_968	3	68.69	scaffold_70042_	968	NA	NA	NA	NA	GBS-Covarrubias
scaffold_82560_930	3	68.69	scaffold_82560_	930	NA	NA	NA	NA	GBS-Covarrubias
scaffold_82560_931	3	68.69	scaffold_82560_	931	NA	NA	NA	NA	GBS-Covarrubias
scaffold_24357_1551	3	68.72	scaffold_24357_	1551	NA	NA	NA	NA	GBS-Covarrubias
uneak_35464034	3	68.72	uneak_35464034	NA	NA	NA	NA	NA	GBS-Covarrubias
scaffold_3332_2249	3	68.72	scaffold_3332_	2249	g5759.t1	No BLAST Hit	NA	NA	GBS-Covarrubias
uneak_23575048	3	68.72	uneak_23575048	NA	NA	NA	NA	NA	GBS-Covarrubias
scaffold_120368_107	3	69.34	scaffold_120368_	107	NA	NA	NA	NA	GBS-Covarrubias
uneak_16038052	3	69.34	uneak_16038052	NA	NA	NA	NA	NA	GBS-Covarrubias
scaffold_8610_6211	3	69.34	scaffold_8610_	6211	NA	NA	NA	NA	GBS-Covarrubias
uneak_47107046	3	69.34	uneak_47107046	NA	NA	NA	NA	NA	GBS-Covarrubias
scaffold_38329_2902	3	69.34	scaffold_38329_	2902	NA	NA	NA	NA	GBS-Covarrubias
uneak_20595058	3	69.34	uneak_20595058	NA	NA	NA	NA	NA	GBS-Covarrubias
scaffold_23031_1288	3	69.37	scaffold_23031_	1288	NA	NA	NA	NA	GBS-Covarrubias
scaffold_5919_4165	3	69.37	scaffold_5919_	4165	g8897.t1	XP_002284912 PREDICTED: uncharacterized protein LOC100250124 [Vitis vinifera].	NA	NA	GBS-Covarrubias
uneak_13344027	3	69.37	uneak_13344027	NA	NA	NA	NA	NA	GBS-Covarrubias
SCF38340	3	69.37	scaffold_38340	NA	NA	NA	NA	NA	SSR-Schlautman
scaffold_55507_341	3	69.61	scaffold_55507_	341	NA	NA	NA	NA	GBS-Covarrubias
uneak_6712035	3	69.62	uneak_6712035	NA	NA	NA	NA	NA	GBS-Covarrubias
scaffold_18210_2626	3	69.76	scaffold_18210_	2626	NA	NA	NA	NA	GBS-Covarrubias
scaffold_18210_2746	3	69.76	scaffold_18210_	2746	NA	NA	NA	NA	GBS-Covarrubias
SCF7845	3	69.8	scaffold_7845	NA	g10905.t1	No BLAST Hit	NA	NA	SSR-Schlautman
SCF7845	3	69.8	scaffold_7845	NA	g38136.t1	XP_003546175 PREDICTED: uncharacterized membrane protein At1g16860-like [Glycine max].	NA	NA	SSR-Schlautman
scaffold_6379_4462	3	69.8	scaffold_6379_	4462	g9416.t1	XP_002883153 hypothetical protein ARALYDRAFT_898258 [Arabidopsis lyrata subsp. lyrata].	K07897	Ras-related protein Rab-7A	GBS-Covarrubias
scaffold_6379_4585	3	69.8	scaffold_6379_	4585	g9416.t1	XP_002883153 hypothetical protein ARALYDRAFT_898258 [Arabidopsis lyrata subsp. lyrata].	K07897	Ras-related protein Rab-7A	GBS-Covarrubias
scaffold_6379_4467	3	69.8	scaffold_6379_	4467	g9416.t1	XP_002883153 hypothetical protein ARALYDRAFT_898258 [Arabidopsis lyrata subsp. lyrata].	K07897	Ras-related protein Rab-7A	GBS-Covarrubias
scaffold_12185_2899	3	69.8	scaffold_12185_	2899	g14900.t1	XP_002268900 PREDICTED: uncharacterized protein LOC100250656 [Vitis vinifera].	NA	NA	GBS-Covarrubias
scaffold_2087_7048	3	69.8	scaffold_2087_	7048	g3993.t1	XP_002521225 conserved hypothetical protein [Ricinus communis].	NA	NA	GBS-Covarrubias
scaffold_59598_424	3	69.8	scaffold_59598_	424	NA	NA	NA	NA	GBS-Covarrubias
scaffold_83752_1086	3	69.8	scaffold_83752_	1086	NA	NA	NA	NA	GBS-Covarrubias
uneak_32853036	3	69.8	uneak_32853036	NA	NA	NA	NA	NA	GBS-Covarrubias
uneak_2898050	3	69.8	uneak_2898050	NA	NA	NA	NA	NA	GBS-Covarrubias
uneak_28219014	3	69.8	uneak_28219014	NA	NA	NA	NA	NA	GBS-Covarrubias
scaffold_85748_525	3	69.8	scaffold_85748_	525	NA	NA	NA	NA	GBS-Covarrubias
scaffold_85748_479	3	69.8	scaffold_85748_	479	NA	NA	NA	NA	GBS-Covarrubias
scaffold_83752_1040	3	69.8	scaffold_83752_	1040	NA	NA	NA	NA	GBS-Covarrubias
scaffold_32248_1991	3	69.8	scaffold_32248_	1991	NA	NA	NA	NA	GBS-Covarrubias
scaffold_47624_1052	3	69.8	scaffold_47624_	1052	NA	NA	NA	NA	GBS-Covarrubias
uneak_23132028	3	69.8	uneak_23132028	NA	NA	NA	NA	NA	GBS-Covarrubias
scaffold_52106_445	3	69.8	scaffold_52106_	445	NA	NA	NA	NA	GBS-Covarrubias
scaffold_5850_3387	3	69.8	scaffold_5850_	3387	NA	NA	NA	NA	NA
scaffold_29047_2048	3	69.8	scaffold_29047_	2048	g25615.t1	XP_003630872 hypothetical protein MTR_8g104400 [Medicago truncatula].	NA	NA	GBS-Covarrubias
scaffold_1733_151	3	69.8	scaffold_1733_	151	g3439.t1	No BLAST Hit	NA	NA	GBS-Covarrubias
scaffold_1733_151	3	69.8	scaffold_1733_	151	g3440.t1	No BLAST Hit	NA	NA	GBS-Covarrubias
scaffold_1733_151	3	69.8	scaffold_1733_	151	g3441.t1	No BLAST Hit	NA	NA	GBS-Covarrubias
scaffold_1733_151	3	69.8	scaffold_1733_	151	g3442.t1	No BLAST Hit	NA	NA	GBS-Covarrubias
scaffold_1733_156	3	69.8	scaffold_1733_	156	g3439.t1	No BLAST Hit	NA	NA	GBS-Covarrubias
scaffold_1733_156	3	69.8	scaffold_1733_	156	g3440.t1	No BLAST Hit	NA	NA	GBS-Covarrubias
scaffold_1733_156	3	69.8	scaffold_1733_	156	g3441.t1	No BLAST Hit	NA	NA	GBS-Covarrubias
scaffold_1733_156	3	69.8	scaffold_1733_	156	g3442.t1	No BLAST Hit	NA	NA	GBS-Covarrubias
scaffold_143_15316	3	69.8	scaffold_143_	15316	g472.t1	No BLAST Hit	NA	NA	GBS-Covarrubias
scaffold_6379_4634	3	69.8	scaffold_6379_	4634	g9416.t1	XP_002883153 hypothetical protein ARALYDRAFT_898258 [Arabidopsis lyrata subsp. lyrata].	K07897	Ras-related protein Rab-7A	GBS-Covarrubias
scaffold_46429_170	3	69.8	scaffold_46429_	170	g32009.t1	XP_004137544 PREDICTED: uncharacterized protein LOC101209845 [Cucumis sativus].	NA	NA	GBS-Covarrubias
scaffold_30651_1550	3	69.8	scaffold_30651_	1550	NA	NA	NA	NA	GBS-Covarrubias
uneak_23604024	3	69.8	uneak_23604024	NA	NA	NA	NA	NA	GBS-Covarrubias
scaffold_5795_673	3	69.8	scaffold_5795_	673	g8774.t1	No BLAST Hit	NA	NA	GBS-Covarrubias
scaffold_5595_5982	3	69.8	scaffold_5595_	5982	NA	NA	NA	NA	GBS-Covarrubias
scaffold_61575_203	3	69.8	scaffold_61575_	203	NA	NA	NA	NA	GBS-Covarrubias
scaffold_13562_2793	3	69.8	scaffold_13562_	2793	g16023.t1	No BLAST Hit	NA	NA	GBS-Covarrubias
scaffold_88664_663	3	69.8	scaffold_88664_	663	NA	NA	NA	NA	GBS-Covarrubias
scaffold_15548_1005	3	69.8	scaffold_15548_	1005	NA	NA	NA	NA	GBS-Covarrubias
uneak_43514058	3	69.8	uneak_43514058	NA	NA	NA	NA	NA	GBS-Covarrubias
uneak_26684043	3	69.8	uneak_26684043	NA	NA	NA	NA	NA	GBS-Covarrubias
scaffold_18210_2781	3	69.8	scaffold_18210_	2781	NA	NA	NA	NA	GBS-Covarrubias
uneak_22774028	3	69.8	uneak_22774028	NA	NA	NA	NA	NA	GBS-Covarrubias
uneak_17524022	3	69.8	uneak_17524022	NA	NA	NA	NA	NA	GBS-Covarrubias
scaffold_24160_2138	3	69.8	scaffold_24160_	2138	g23140.t1	XP_004235987 PREDICTED: ATP synthase subunit gamma, mitochondrial [Solanum lycopersicum].	K02136	F-type H+-transporting ATPase subunit gamma	GBS-Covarrubias
scaffold_104859_376	3	69.8	scaffold_104859_	376	NA	NA	NA	NA	GBS-Covarrubias
uneak_44152027	3	69.8	uneak_44152027	NA	NA	NA	NA	NA	GBS-Covarrubias
uneak_15186037	3	69.8	uneak_15186037	NA	NA	NA	NA	NA	GBS-Covarrubias
scaffold_42014_1307	3	69.8	scaffold_42014_	1307	NA	NA	NA	NA	GBS-Covarrubias
uneak_15440045	3	69.8	uneak_15440045	NA	NA	NA	NA	NA	GBS-Covarrubias
scaffold_49616_2230	3	69.8	scaffold_49616_	2230	NA	NA	NA	NA	GBS-Covarrubias
uneak_46316051	3	69.8	uneak_46316051	NA	NA	NA	NA	NA	GBS-Covarrubias
uneak_38928051	3	69.8	uneak_38928051	NA	NA	NA	NA	NA	GBS-Covarrubias
scaffold_103107_262	3	69.8	scaffold_103107_	262	NA	NA	NA	NA	GBS-Covarrubias
scaffold_31290_2119	3	69.8	scaffold_31290_	2119	NA	NA	NA	NA	GBS-Covarrubias
scaffold_31290_2139	3	69.8	scaffold_31290_	2139	NA	NA	NA	NA	GBS-Covarrubias
scaffold_21160_2395	3	69.87	scaffold_21160_	2395	NA	NA	NA	NA	GBS-Covarrubias
uneak_36080019	3	69.87	uneak_36080019	NA	NA	NA	NA	NA	GBS-Covarrubias
uneak_40143038	3	69.87	uneak_40143038	NA	NA	NA	NA	NA	GBS-Covarrubias
uneak_44388043	3	69.87	uneak_44388043	NA	NA	NA	NA	NA	GBS-Covarrubias
scaffold_12032_813	3	70.88	scaffold_12032_	813	g14765.t1	XP_002876059 hypothetical protein ARALYDRAFT_906439 [Arabidopsis lyrata subsp. lyrata].	NA	NA	GBS-Covarrubias
scaffold_12032_813	3	70.88	scaffold_12032_	813	g14766.t1	XP_002283754 PREDICTED: ATP-dependent zinc metalloprotease FtsH-like isoform 1 [Vitis vinifera].	NA	NA	GBS-Covarrubias
uneak_45639059	3	70.88	uneak_45639059	NA	NA	NA	NA	NA	GBS-Covarrubias
scaffold_1003_9396	3	71.55	scaffold_1003_	9396	g2200.t1	XP_004235968 PREDICTED: uncharacterized protein LOC101255186 [Solanum lycopersicum].	NA	NA	GBS-Covarrubias
scaffold_1003_9567	3	71.55	scaffold_1003_	9567	g2200.t1	XP_004235968 PREDICTED: uncharacterized protein LOC101255186 [Solanum lycopersicum].	NA	NA	GBS-Covarrubias
scaffold_26875_2437	3	71.74	scaffold_26875_	2437	NA	NA	NA	NA	GBS-Covarrubias
scaffold_40211_776	3	71.74	scaffold_40211_	776	NA	NA	NA	NA	GBS-Covarrubias
scaffold_26875_2440	3	71.74	scaffold_26875_	2440	NA	NA	NA	NA	GBS-Covarrubias
scaffold_53375_1865	3	72.64	scaffold_53375_	1865	g33707.t1	No BLAST Hit	NA	NA	GBS-Covarrubias
scaffold_55109_683	3	72.85	scaffold_55109_	683	NA	NA	NA	NA	GBS-Covarrubias
scaffold_55109_684	3	72.85	scaffold_55109_	684	NA	NA	NA	NA	GBS-Covarrubias
scaffold_55109_701	3	72.85	scaffold_55109_	701	NA	NA	NA	NA	GBS-Covarrubias
scaffold_8610_6310	3	73.27	scaffold_8610_	6310	NA	NA	NA	NA	GBS-Covarrubias
uneak_25266024	3	73.27	uneak_25266024	NA	NA	NA	NA	NA	GBS-Covarrubias
scaffold_79446_1089	3	73.97	scaffold_79446_	1089	NA	NA	NA	NA	GBS-Covarrubias
scaffold_39156_1356	3	76.41	scaffold_39156_	1356	NA	NA	NA	NA	GBS-Covarrubias
uneak_15428045	3	76.41	uneak_15428045	NA	NA	NA	NA	NA	GBS-Covarrubias
scaffold_54603_1691	3	76.59	scaffold_54603_	1691	g33950.t1	XP_003631574 PREDICTED: proline-rich protein 4-like [Vitis vinifera].	NA	NA	GBS-Covarrubias
scaffold_54603_1721	3	76.59	scaffold_54603_	1721	g33950.t1	XP_003631574 PREDICTED: proline-rich protein 4-like [Vitis vinifera].	NA	NA	GBS-Covarrubias
scaffold_37953_2229	3	77.45	scaffold_37953_	2229	NA	NA	NA	NA	GBS-Covarrubias
scaffold_37953_2374	3	77.45	scaffold_37953_	2374	NA	NA	NA	NA	GBS-Covarrubias
scaffold_55209_1202	3	77.45	scaffold_55209_	1202	NA	NA	NA	NA	GBS-Covarrubias
scaffold_55209_1311	3	77.45	scaffold_55209_	1311	NA	NA	NA	NA	GBS-Covarrubias
scaffold_37953_2377	3	77.45	scaffold_37953_	2377	NA	NA	NA	NA	GBS-Covarrubias
scaffold_805_1077	3	78.4	scaffold_805_	1077	g1876.t1	XP_003631541 PREDICTED: uncharacterized protein LOC100246973 [Vitis vinifera].	NA	NA	GBS-Covarrubias
scaffold_95560_861	3	78.82	scaffold_95560_	861	NA	NA	NA	NA	GBS-Covarrubias
uneak_12135049	3	78.82	uneak_12135049	NA	NA	NA	NA	NA	GBS-Covarrubias
scaffold_55209_1342	3	78.82	scaffold_55209_	1342	NA	NA	NA	NA	GBS-Covarrubias
scaffold_21244_1604	3	78.82	scaffold_21244_	1604	NA	NA	NA	NA	GBS-Covarrubias
uneak_6913050	3	78.82	uneak_6913050	NA	NA	NA	NA	NA	GBS-Covarrubias
scaffold_14619_5062	3	78.82	scaffold_14619_	5062	NA	NA	NA	NA	GBS-Covarrubias
uneak_40575061	3	78.82	uneak_40575061	NA	NA	NA	NA	NA	GBS-Covarrubias
scaffold_22746_3852	3	78.82	scaffold_22746_	3852	NA	NA	NA	NA	GBS-Covarrubias
scaffold_81644_947	3	78.97	scaffold_81644_	947	NA	NA	NA	NA	GBS-Covarrubias
uneak_27116026	3	79.96	uneak_27116026	NA	NA	NA	NA	NA	GBS-Covarrubias
scaffold_14505_5942	3	79.96	scaffold_14505_	5942	g16754.t1	XP_004231055 PREDICTED: uncharacterized protein LOC101244815 [Solanum lycopersicum].	K02520	translation initiation factor IF-3	GBS-Covarrubias
scaffold_1220_9016	3	81.65	scaffold_1220_	9016	g2587.t1	XP_002281749 PREDICTED: uncharacterized protein LOC100252108 [Vitis vinifera].	NA	NA	GBS-Covarrubias
scaffold_1220_9016	3	81.65	scaffold_1220_	9016	g2588.t1	XP_004289051 PREDICTED: uncharacterized protein LOC101310646 [Fragaria vesca subsp. vesca].	NA	NA	GBS-Covarrubias
scaffold_1220_9016	3	81.65	scaffold_1220_	9016	g2589.t1	XP_002281652 PREDICTED: uncharacterized protein LOC100255496 [Vitis vinifera].	NA	NA	GBS-Covarrubias
uneak_20514031	3	81.65	uneak_20514031	NA	NA	NA	NA	NA	GBS-Covarrubias
scaffold_484_15337	3	81.65	scaffold_484_	15337	g1236.t1	XP_002281652 PREDICTED: uncharacterized protein LOC100255496 [Vitis vinifera].	NA	NA	GBS-Covarrubias
scaffold_484_15337	3	81.65	scaffold_484_	15337	g1237.t1	XP_002307771 hypothetical protein POPTR_0005s27000g [Populus trichocarpa].	NA	NA	GBS-Covarrubias
scaffold_484_15474	3	81.65	scaffold_484_	15474	g1236.t1	XP_002281652 PREDICTED: uncharacterized protein LOC100255496 [Vitis vinifera].	NA	NA	GBS-Covarrubias
scaffold_484_15474	3	81.65	scaffold_484_	15474	g1237.t1	XP_002307771 hypothetical protein POPTR_0005s27000g [Populus trichocarpa].	NA	NA	GBS-Covarrubias
scaffold_484_15473	3	81.65	scaffold_484_	15473	g1236.t1	XP_002281652 PREDICTED: uncharacterized protein LOC100255496 [Vitis vinifera].	NA	NA	GBS-Covarrubias
scaffold_484_15473	3	81.65	scaffold_484_	15473	g1237.t1	XP_002307771 hypothetical protein POPTR_0005s27000g [Populus trichocarpa].	NA	NA	GBS-Covarrubias
scaffold_484_15461	3	81.65	scaffold_484_	15461	g1236.t1	XP_002281652 PREDICTED: uncharacterized protein LOC100255496 [Vitis vinifera].	NA	NA	GBS-Covarrubias
scaffold_484_15461	3	81.65	scaffold_484_	15461	g1237.t1	XP_002307771 hypothetical protein POPTR_0005s27000g [Populus trichocarpa].	NA	NA	GBS-Covarrubias
scaffold_484_15382	3	81.65	scaffold_484_	15382	g1236.t1	XP_002281652 PREDICTED: uncharacterized protein LOC100255496 [Vitis vinifera].	NA	NA	GBS-Covarrubias
scaffold_484_15382	3	81.65	scaffold_484_	15382	g1237.t1	XP_002307771 hypothetical protein POPTR_0005s27000g [Populus trichocarpa].	NA	NA	GBS-Covarrubias
scaffold_14206_4603	3	81.65	scaffold_14206_	4603	g16544.t1	No BLAST Hit	NA	NA	GBS-Covarrubias
scaffold_69755_817	3	81.85	scaffold_69755_	817	NA	NA	NA	NA	GBS-Covarrubias
scaffold_32118_826	3	82.32	scaffold_32118_	826	NA	NA	NA	NA	GBS-Covarrubias
uneak_43782018	3	82.32	uneak_43782018	NA	NA	NA	NA	NA	GBS-Covarrubias
scaffold_3809_1860	3	84.14	scaffold_3809_	1860	NA	NA	NA	NA	GBS-Covarrubias
scaffold_69755_831	3	84.87	scaffold_69755_	831	NA	NA	NA	NA	GBS-Covarrubias
scaffold_93522_243	3	84.87	scaffold_93522_	243	NA	NA	NA	NA	GBS-Covarrubias
scaffold_93522_258	3	84.87	scaffold_93522_	258	NA	NA	NA	NA	GBS-Covarrubias
uneak_9340031	3	84.87	uneak_9340031	NA	NA	NA	NA	NA	GBS-Covarrubias
scaffold_93522_327	3	84.87	scaffold_93522_	327	NA	NA	NA	NA	GBS-Covarrubias
SCF47809	3	84.97	scaffold_47809	NA	NA	NA	NA	NA	SSR-Schlautman
scaffold_8209_2932	3	84.97	scaffold_8209_	2932	g11273.t1	XP_002269385 PREDICTED: tubulin-folding cofactor C-like [Vitis vinifera].	NA	NA	GBS-Covarrubias
uneak_20726044	3	84.97	uneak_20726044	NA	NA	NA	NA	NA	GBS-Covarrubias
scaffold_8873_4025	3	84.97	scaffold_8873_	4025	g11912.t1	XP_002282994 PREDICTED: calcium-dependent protein kinase 26 isoform X2 [Vitis vinifera].	NA	NA	GBS-Covarrubias
scaffold_8873_4025	3	84.97	scaffold_8873_	4025	g11913.t1	XP_002283038 PREDICTED: uncharacterized protein LOC100248592 [Vitis vinifera].	NA	NA	GBS-Covarrubias
scaffold_8209_2945	3	84.97	scaffold_8209_	2945	g11273.t1	XP_002269385 PREDICTED: tubulin-folding cofactor C-like [Vitis vinifera].	NA	NA	GBS-Covarrubias
scaffold_76462_893	3	86.97	scaffold_76462_	893	NA	NA	NA	NA	GBS-Covarrubias
scaffold_15946_5410	3	87.25	scaffold_15946_	5410	NA	NA	NA	NA	NA
scaffold_121138_141	3	87.25	scaffold_121138_	141	NA	NA	NA	NA	GBS-Covarrubias
uneak_48463036	3	87.88	uneak_48463036	NA	NA	NA	NA	NA	GBS-Covarrubias
SCF27755	3	87.88	scaffold_27755	NA	g24991.t1	No BLAST Hit	NA	NA	SSR-Schlautman
uneak_25505052	3	87.88	uneak_25505052	NA	NA	NA	NA	NA	GBS-Covarrubias
scaffold_99457_319	3	87.88	scaffold_99457_	319	NA	NA	NA	NA	GBS-Covarrubias
scaffold_10802_5013	3	88.19	scaffold_10802_	5013	g13737.t1	XP_003633112 PREDICTED: U-box domain-containing protein 34-like [Vitis vinifera].	NA	NA	GBS-Covarrubias
scaffold_134_11665	3	90.75	scaffold_134_	11665	g451.t1	XP_002458046 hypothetical protein SORBIDRAFT_03g026110 [Sorghum bicolor].	K10357	myosin V	GBS-Covarrubias
scaffold_134_11665	3	90.75	scaffold_134_	11665	g452.t1	XP_002280579 PREDICTED: uncharacterized membrane protein C776.05 [Vitis vinifera].	NA	NA	GBS-Covarrubias
scaffold_134_17416	3	90.75	scaffold_134_	17416	g451.t1	XP_002458046 hypothetical protein SORBIDRAFT_03g026110 [Sorghum bicolor].	K10357	myosin V	GBS-Covarrubias
scaffold_134_17416	3	90.75	scaffold_134_	17416	g452.t1	XP_002280579 PREDICTED: uncharacterized membrane protein C776.05 [Vitis vinifera].	NA	NA	GBS-Covarrubias
uneak_32205031	3	90.91	uneak_32205031	NA	NA	NA	NA	NA	GBS-Covarrubias
scaffold_27082_1216	3	90.91	scaffold_27082_	1216	g24666.t1	XP_004169558 PREDICTED: uncharacterized protein LOC101226847 [Cucumis sativus].	NA	NA	GBS-Covarrubias
scaffold_27082_1216	3	90.91	scaffold_27082_	1216	g24667.t1	XP_004243752 PREDICTED: uncharacterized protein LOC101267625 isoform X2 [Solanum lycopersicum].	K06889	K06889	GBS-Covarrubias
ct04084	3	90.91	ct04084	NA	NA	NA	NA	NA	SSR-Covarrubias
scaffold_104019_470	3	91.7	scaffold_104019_	470	NA	NA	NA	NA	GBS-Covarrubias
scaffold_77824_1049	3	92.21	scaffold_77824_	1049	NA	NA	NA	NA	GBS-Covarrubias
uneak_47800040	3	92.21	uneak_47800040	NA	NA	NA	NA	NA	GBS-Covarrubias
scf511	3	93.52	scf511	NA	NA	NA	NA	NA	Georgi et al. (2013)
scaffold_3572_387	3	93.55	scaffold_3572_	387	g6083.t1	XP_002277600 PREDICTED: DEAD-box ATP-dependent RNA helicase 17 isoform X1 [Vitis vinifera].	K14806	ATP-dependent RNA helicase DDX31/DBP7 [EC:3.6.4.13]	GBS-Covarrubias
scaffold_24295_2007	3	93.55	scaffold_24295_	2007	NA	NA	NA	NA	GBS-Covarrubias
uneak_50131049	3	93.55	uneak_50131049	NA	NA	NA	NA	NA	GBS-Covarrubias
scaffold_134_17423	3	94.53	scaffold_134_	17423	g451.t1	XP_002458046 hypothetical protein SORBIDRAFT_03g026110 [Sorghum bicolor].	K10357	myosin V	GBS-Covarrubias
scaffold_134_17423	3	94.53	scaffold_134_	17423	g452.t1	XP_002280579 PREDICTED: uncharacterized membrane protein C776.05 [Vitis vinifera].	NA	NA	GBS-Covarrubias
uneak_21259028	3	94.53	uneak_21259028	NA	NA	NA	NA	NA	GBS-Covarrubias
uneak_41555036	3	96.39	uneak_41555036	NA	NA	NA	NA	NA	GBS-Covarrubias
scaffold_128117_440	3	96.39	scaffold_128117_	440	NA	NA	NA	NA	GBS-Covarrubias
scaffold_39193_792	3	96.39	scaffold_39193_	792	NA	NA	NA	NA	GBS-Covarrubias
uneak_20695032	3	96.39	uneak_20695032	NA	NA	NA	NA	NA	GBS-Covarrubias
uneak_26876016	3	96.6	uneak_26876016	NA	NA	NA	NA	NA	GBS-Covarrubias
uneak_44582024	3	96.6	uneak_44582024	NA	NA	NA	NA	NA	GBS-Covarrubias
uneak_48053050	3	96.6	uneak_48053050	NA	NA	NA	NA	NA	GBS-Covarrubias
uneak_22338062	3	97.36	uneak_22338062	NA	NA	NA	NA	NA	GBS-Covarrubias
scaffold_12181_4577	3	97.36	scaffold_12181_	4577	g14896.t1	XP_002267256 PREDICTED: RRP12-like protein-like [Vitis vinifera].	NA	NA	GBS-Covarrubias
uneak_40735062	3	97.36	uneak_40735062	NA	NA	NA	NA	NA	GBS-Covarrubias
contig130Fb	3	97.36	contig130Fb	NA	NA	NA	NA	NA	Georgi et al. (2013)
scaffold_18448_2692	3	97.36	scaffold_18448_	2692	g19584.t1	XP_002277706 PREDICTED: transmembrane protein 184C isoform X1 [Vitis vinifera].	NA	NA	GBS-Covarrubias
scaffold_18448_2692	3	97.36	scaffold_18448_	2692	g19585.t1	XP_002277641 PREDICTED: inter alpha-trypsin inhibitor, heavy chain 4 [Vitis vinifera].	NA	NA	GBS-Covarrubias
uneak_44460046	3	97.36	uneak_44460046	NA	NA	NA	NA	NA	GBS-Covarrubias
scaffold_28740_664	3	98.25	scaffold_28740_	664	NA	NA	NA	NA	GBS-Covarrubias
uneak_38398051	3	98.25	uneak_38398051	NA	NA	NA	NA	NA	GBS-Covarrubias
scaffold_120985_668	3	98.25	scaffold_120985_	668	NA	NA	NA	NA	GBS-Covarrubias
uneak_28574045	3	98.25	uneak_28574045	NA	NA	NA	NA	NA	GBS-Covarrubias
scaffold_59355_1495	3	98.25	scaffold_59355_	1495	NA	NA	NA	NA	GBS-Covarrubias
uneak_8877022	3	98.25	uneak_8877022	NA	NA	NA	NA	NA	GBS-Covarrubias
scaffold_2226_11041	3	98.25	scaffold_2226_	11041	NA	NA	NA	NA	GBS-Covarrubias
scaffold_27062_1058	3	100.21	scaffold_27062_	1058	NA	NA	NA	NA	GBS-Covarrubias
SCF29560.1	4	0	scaffold_29560.1	NA	NA	NA	NA	NA	SSR-Schlautman
SCF29560	4	0	scaffold_29560	NA	g25836.t1	XP_002510945 trehalose-6-phosphate synthase, putative [Ricinus communis].	K01087	trehalose 6-phosphate phosphatase [EC:3.1.3.12]	SSR-Schlautman
scf26r	4	0	scf26r	NA	NA	NA	NA	NA	Georgi et al. (2013)
scaffold_105237_497	4	0	scaffold_105237_	497	g40583.t1	No BLAST Hit	NA	NA	GBS-Covarrubias
uneak_41176014	4	0	uneak_41176014	NA	NA	NA	NA	NA	GBS-Covarrubias
scf26r.1	4	0	scf26r.1	NA	NA	NA	NA	NA	SSR-Schlautman
SCF51810	4	0	scaffold_51810	NA	NA	NA	NA	NA	SSR-Schlautman
SCF145739	4	0.62	scaffold_145739	NA	NA	NA	NA	NA	SSR-Schlautman
scaffold_57766_2241	4	0.64	scaffold_57766_	2241	NA	NA	NA	NA	GBS-Covarrubias
scaffold_32513_1445	4	0.64	scaffold_32513_	1445	NA	NA	NA	NA	GBS-Covarrubias
scaffold_18215_1687	4	0.64	scaffold_18215_	1687	g19436.t1	XP_002280107 PREDICTED: inactive protein kinase SELMODRAFT_444075 isoform 2 [Vitis vinifera].	NA	NA	GBS-Covarrubias
scaffold_13251_2703	4	0.96	scaffold_13251_	2703	g15777.t1	XP_004235931 PREDICTED: 60S ribosomal protein L7-1 [Solanum lycopersicum].	K02937	large subunit ribosomal protein L7e	GBS-Covarrubias
scaffold_13251_2703	4	0.96	scaffold_13251_	2703	g15778.t1	XP_004235933 PREDICTED: uncharacterized protein LOC101244168 [Solanum lycopersicum].	NA	NA	GBS-Covarrubias
uneak_20822036	4	0.96	uneak_20822036	NA	NA	NA	NA	NA	GBS-Covarrubias
uneak_47942035	4	0.96	uneak_47942035	NA	NA	NA	NA	NA	GBS-Covarrubias
scaffold_61281_506	4	1.04	scaffold_61281_	506	NA	NA	NA	NA	GBS-Covarrubias
scaffold_61281_633	4	1.04	scaffold_61281_	633	NA	NA	NA	NA	GBS-Covarrubias
scaffold_61281_599	4	1.04	scaffold_61281_	599	NA	NA	NA	NA	GBS-Covarrubias
scaffold_61281_518	4	1.04	scaffold_61281_	518	NA	NA	NA	NA	GBS-Covarrubias
scaffold_61281_637	4	1.05	scaffold_61281_	637	NA	NA	NA	NA	GBS-Covarrubias
scaffold_18936_873	4	1.14	scaffold_18936_	873	g19911.t1	XP_003632815 PREDICTED: solute carrier family 25 member 44-like [Vitis vinifera].	K15121	solute carrier family 25, member 44	GBS-Covarrubias
scaffold_893_13996	4	1.56	scaffold_893_	13996	g2027.t1	XP_002283957 PREDICTED: uncharacterized protein LOC100253221 [Vitis vinifera].	NA	NA	GBS-Covarrubias
scaffold_893_13996	4	1.56	scaffold_893_	13996	g2028.t1	XP_002515974 conserved hypothetical protein [Ricinus communis].	NA	NA	GBS-Covarrubias
scaffold_893_14000	4	1.56	scaffold_893_	14000	g2027.t1	XP_002283957 PREDICTED: uncharacterized protein LOC100253221 [Vitis vinifera].	NA	NA	GBS-Covarrubias
scaffold_893_14000	4	1.56	scaffold_893_	14000	g2028.t1	XP_002515974 conserved hypothetical protein [Ricinus communis].	NA	NA	GBS-Covarrubias
scaffold_745_7628	4	1.62	scaffold_745_	7628	g1766.t1	No BLAST Hit	NA	NA	GBS-Covarrubias
scaffold_745_7628	4	1.62	scaffold_745_	7628	g1764.t1	XP_002283588 PREDICTED: auxin-responsive protein IAA26-like isoform X2 [Vitis vinifera].	K14484	auxin-responsive protein IAA	GBS-Covarrubias
scaffold_745_7628	4	1.62	scaffold_745_	7628	g1765.t1	XP_004291156 PREDICTED: cytosolic sulfotransferase 15-like isoform X3 [Fragaria vesca subsp. vesca].	NA	NA	GBS-Covarrubias
scaffold_745_7628	4	1.62	scaffold_745_	7628	g1767.t1	XP_002268667 PREDICTED: flavonol 3-sulfotransferase [Vitis vinifera].	NA	NA	GBS-Covarrubias
scaffold_13251_5107	4	2.05	scaffold_13251_	5107	g15777.t1	XP_004235931 PREDICTED: 60S ribosomal protein L7-1 [Solanum lycopersicum].	K02937	large subunit ribosomal protein L7e	GBS-Covarrubias
scaffold_13251_5107	4	2.05	scaffold_13251_	5107	g15778.t1	XP_004235933 PREDICTED: uncharacterized protein LOC101244168 [Solanum lycopersicum].	NA	NA	GBS-Covarrubias
uneak_39359052	4	2.05	uneak_39359052	NA	NA	NA	NA	NA	GBS-Covarrubias
scaffold_67901_1555	4	2.05	scaffold_67901_	1555	NA	NA	NA	NA	GBS-Covarrubias
scaffold_18466_3376	4	2.14	scaffold_18466_	3376	g19598.t1	XP_002267179 PREDICTED: caffeic acid 3-O-methyltransferase [Vitis vinifera].	K13066	caffeic acid 3-O-methyltransferase [EC:2.1.1.68]	GBS-Covarrubias
SCF18363	4	2.27	scaffold_18363	NA	g19519.t1	No BLAST Hit	NA	NA	SSR-Schlautman
scaffold_43726_1274	4	2.44	scaffold_43726_	1274	NA	NA	NA	NA	GBS-Covarrubias
scaffold_15132_3209	4	2.44	scaffold_15132_	3209	g17204.t1	XP_002517536 aspartate aminotransferase, putative [Ricinus communis].	NA	NA	GBS-Covarrubias
scaffold_15132_3221	4	2.44	scaffold_15132_	3221	g17204.t1	XP_002517536 aspartate aminotransferase, putative [Ricinus communis].	NA	NA	GBS-Covarrubias
scaffold_12481_3093	4	3.22	scaffold_12481_	3093	g15138.t1	XP_002267149 PREDICTED: methyl-CpG-binding domain-containing protein 11 [Vitis vinifera].	NA	NA	GBS-Covarrubias
scaffold_14475_4972	4	3.22	scaffold_14475_	4972	g16734.t1	XP_002517632 s-receptor kinase, putative [Ricinus communis].	NA	NA	GBS-Covarrubias
scaffold_13790_6221	4	3.22	scaffold_13790_	6221	NA	NA	NA	NA	GBS-Covarrubias
SCF53282	4	3.22	scaffold_53282	NA	g33685.t1	XP_004174016 PREDICTED: protein SHORT-ROOT-like [Cucumis sativus].	NA	NA	SSR-Schlautman
scaffold_20078_1735	4	3.7	scaffold_20078_	1735	g20662.t1	XP_002885103 hypothetical protein ARALYDRAFT_479021 [Arabidopsis lyrata subsp. lyrata].	NA	NA	GBS-Covarrubias
uneak_16204047	4	3.7	uneak_16204047	NA	NA	NA	NA	NA	GBS-Covarrubias
scaffold_19078_4760	4	3.81	scaffold_19078_	4760	NA	NA	NA	NA	GBS-Covarrubias
scaffold_39345_1063	4	4.61	scaffold_39345_	1063	g29774.t1	No BLAST Hit	NA	NA	GBS-Covarrubias
scaffold_39345_990	4	4.61	scaffold_39345_	990	g29774.t1	No BLAST Hit	NA	NA	GBS-Covarrubias
uneak_45033016	4	4.61	uneak_45033016	NA	NA	NA	NA	NA	GBS-Covarrubias
uneak_24940057	4	6.67	uneak_24940057	NA	NA	NA	NA	NA	GBS-Covarrubias
scaffold_33653_3534	4	6.67	scaffold_33653_	3534	g27642.t1	XP_004245062 PREDICTED: homeobox protein Wariai-like [Solanum lycopersicum].	NA	NA	GBS-Covarrubias
uneak_39929059	4	6.67	uneak_39929059	NA	NA	NA	NA	NA	GBS-Covarrubias
scaffold_21171_3837	4	6.67	scaffold_21171_	3837	g21374.t1	XP_003635646 PREDICTED: pentatricopeptide repeat-containing protein At3g49170, chloroplastic-like, partial [Vitis vinifera].	NA	NA	GBS-Covarrubias
scaffold_61087_1103	4	6.67	scaffold_61087_	1103	NA	NA	NA	NA	GBS-Covarrubias
scaffold_179775_160	4	6.69	scaffold_179775_	160	NA	NA	NA	NA	GBS-Covarrubias
scaffold_2982_7405	4	6.99	scaffold_2982_	7405	g5251.t1	XP_004235880 PREDICTED: probable polygalacturonase [Solanum lycopersicum].	NA	NA	GBS-Covarrubias
uneak_35250045	4	7.93	uneak_35250045	NA	NA	NA	NA	NA	GBS-Covarrubias
scaffold_2155_1271	4	7.93	scaffold_2155_	1271	NA	NA	NA	NA	NA
scaffold_2155_1401	4	7.93	scaffold_2155_	1401	NA	NA	NA	NA	NA
scaffold_3624_8298	4	8.42	scaffold_3624_	8298	g6153.t1	XP_004235851 PREDICTED: sucrose nonfermenting 4-like protein isoform X1 [Solanum lycopersicum].	NA	NA	GBS-Covarrubias
scaffold_3624_8461	4	8.42	scaffold_3624_	8461	g6153.t1	XP_004235851 PREDICTED: sucrose nonfermenting 4-like protein isoform X1 [Solanum lycopersicum].	NA	NA	GBS-Covarrubias
uneak_15132019	4	8.42	uneak_15132019	NA	NA	NA	NA	NA	GBS-Covarrubias
uneak_35555027	4	8.42	uneak_35555027	NA	NA	NA	NA	NA	GBS-Covarrubias
uneak_23329029	4	8.69	uneak_23329029	NA	NA	NA	NA	NA	GBS-Covarrubias
scaffold_40998_2762	4	8.69	scaffold_40998_	2762	g30338.t1	XP_002284314 PREDICTED: uncharacterized protein LOC100247409 [Vitis vinifera].	K17592	sacsin	GBS-Covarrubias
uneak_37427047	4	8.69	uneak_37427047	NA	NA	NA	NA	NA	GBS-Covarrubias
scaffold_27364_2287	4	8.69	scaffold_27364_	2287	g24803.t1	XP_004310117 PREDICTED: pyruvate dehydrogenase E1 component subunit beta-1, mitochondrial [Fragaria vesca subsp. vesca].	K00162	pyruvate dehydrogenase E1 component beta subunit [EC:1.2.4.1]	GBS-Covarrubias
scaffold_1250_2298	4	9.71	scaffold_1250_	2298	g2641.t1	XP_002278259 PREDICTED: uncharacterized protein LOC100245077 [Vitis vinifera].	NA	NA	NA
scaffold_1250_2298	4	9.71	scaffold_1250_	2298	g2642.t1	XP_003632253 PREDICTED: G-type lectin S-receptor-like serine/threonine-protein kinase SD2-5 [Vitis vinifera].	NA	NA	NA
uneak_38628013	4	9.71	uneak_38628013	NA	NA	NA	NA	NA	GBS-Covarrubias
scaffold_115_16042	4	10.08	scaffold_115_	16042	g396.t1	XP_002279380 PREDICTED: 3-oxoacyl-[acyl-carrier-protein] reductase 4 [Vitis vinifera].	K00059	3-oxoacyl-[acyl-carrier protein] reductase [EC:1.1.1.100]	GBS-Covarrubias
scaffold_115_16042	4	10.08	scaffold_115_	16042	g397.t1	XP_004236349 PREDICTED: uncharacterized protein LOC778252 [Solanum lycopersicum].	NA	NA	GBS-Covarrubias
uneak_19762040	4	10.08	uneak_19762040	NA	NA	NA	NA	NA	GBS-Covarrubias
uneak_2899051	4	10.08	uneak_2899051	NA	NA	NA	NA	NA	GBS-Covarrubias
[truncated: 3,812 more rows]

## Sheet: AddTable_6.Sint_V.macro_vs_kiwi
Additional Table 6. Synteny analysis between cranberry and kiwi fruit. In the table the column named "scaffold" denotes the name of the original scaffold mapped in the cranberry linkage map followed by a column indicating the ID for the gene inside such scaffold based on Polashock et al. (2014) nomenclature, the next 2 columns indicate the starting and ending position inside the scaffold. The col…
[truncated: 1,291 more rows]

[truncated: 5 more sheets: AddTable_7.Sint_V.macro_vs_grap, AddTable 8.Sint_V.macro_vs_coff, AddTable_9.Sint_V.macro_vs_blue, AddTable 10.Genom_cover, Reads_raw_info]
