# Supplementary material for: Exploiting genotyping by sequencing to characterize the genomic structure of the American cranberry through high-density linkage mapping
Source: BMC Genomics. 2016 Jun 13;17:451. doi: 10.1186/s12864-016-2802-3 (PMC4906896; doi:10.1186/s12864-016-2802-3)
Supplement: Additional file 8: — Generated SNPs submitted to the National Center of Biotechnology Information (NCBI) and the NCBI_ss#. (TXT 322 kb) [file 12864_2016_2802_MOESM8_ESM.txt]

NumSubmitterAdded: 1

NumPublicationSubmitted: 0
NumPublicationAdded: 0

NumMethodSubmitted: 1
NumMethodAdded: 1

NumPopulationSubmitted: 1
NumPopulationAdded: 1

NumIndividualSubmitted: 0
NumIndividualAdded: 0

NumSubSNPSubmitted: 8547
NumSubSNPAdded: 8547

NumNoVarSubmitted: 0
NumNoVarAdded: 0

NumSNPIndUseSubmitted: 0
NumSNPIndUseAdded: 0

NumSNPPopUseSubmitted: 0
NumSNPPopUseAdded: 0

local_identifier	NCBI_ss#
pol2014_scaffold_2_41126	1850328058
pol2014_scaffold_3_63792	1850328059
pol2014_scaffold_5_24496	1850328060
pol2014_scaffold_5_30366	1850328061
pol2014_scaffold_6_32312	1850328062
pol2014_scaffold_8_9904	1850328063
pol2014_scaffold_8_9959	1850328064
pol2014_scaffold_14_22768	1850328065
pol2014_scaffold_16_18981	1850328066
pol2014_scaffold_16_18982	1850328067
pol2014_scaffold_16_25191	1850328068
pol2014_scaffold_17_20403	1850328069
pol2014_scaffold_22_11172	1850328070
pol2014_scaffold_22_11196	1850328071
pol2014_scaffold_23_16227	1850328072
pol2014_scaffold_32_26095	1850328073
pol2014_scaffold_32_26124	1850328074
pol2014_scaffold_36_7854	1850328075
pol2014_scaffold_36_7887	1850328076
pol2014_scaffold_36_8020	1850328077
pol2014_scaffold_36_10300	1850328078
pol2014_scaffold_36_17287	1850328079
pol2014_scaffold_36_17330	1850328080
pol2014_scaffold_38_25792	1850328081
pol2014_scaffold_44_6824	1850328082
pol2014_scaffold_44_6839	1850328083
pol2014_scaffold_48_3805	1850328084
pol2014_scaffold_48_3814	1850328085
pol2014_scaffold_68_2957	1850328086
pol2014_scaffold_71_9387	1850328087
pol2014_scaffold_72_19436	1850328088
pol2014_scaffold_75_14155	1850328089
pol2014_scaffold_75_14165	1850328090
pol2014_scaffold_78_18787	1850328091
pol2014_scaffold_92_8835	1850328092
pol2014_scaffold_92_8856	1850328093
pol2014_scaffold_94_21945	1850328094
pol2014_scaffold_94_21967	1850328095
pol2014_scaffold_95_13177	1850328096
pol2014_scaffold_97_1261	1850328097
pol2014_scaffold_97_1266	1850328098
pol2014_scaffold_97_1291	1850328099
pol2014_scaffold_97_1292	1850328100
pol2014_scaffold_97_1304	1850328101
pol2014_scaffold_97_3105	1850328102
pol2014_scaffold_114_5932	1850328103
pol2014_scaffold_115_16042	1850328104
pol2014_scaffold_125_21038	1850328105
pol2014_scaffold_125_21064	1850328106
pol2014_scaffold_125_21075	1850328107
pol2014_scaffold_125_21110	1850328108
pol2014_scaffold_134_11665	1850328109
pol2014_scaffold_134_17416	1850328110
pol2014_scaffold_134_17423	1850328111
pol2014_scaffold_138_9783	1850328112
pol2014_scaffold_138_10975	1850328113
pol2014_scaffold_138_11051	1850328114
pol2014_scaffold_138_11061	1850328115
pol2014_scaffold_143_15315	1850328116
pol2014_scaffold_143_15316	1850328117
pol2014_scaffold_155_4200	1850328118
pol2014_scaffold_155_11484	1850328119
pol2014_scaffold_157_7349	1850328120
pol2014_scaffold_157_7530	1850328121
pol2014_scaffold_158_19509	1850328122
pol2014_scaffold_158_19515	1850328123
pol2014_scaffold_158_19612	1850328124
pol2014_scaffold_158_19618	1850328125
pol2014_scaffold_158_19644	1850328126
pol2014_scaffold_177_5322	1850328127
pol2014_scaffold_177_5383	1850328128
pol2014_scaffold_191_17358	1850328129
pol2014_scaffold_194_6347	1850328130
pol2014_scaffold_194_6358	1850328131
pol2014_scaffold_194_6436	1850328132
pol2014_scaffold_194_6502	1850328133
pol2014_scaffold_194_7118	1850328134
pol2014_scaffold_195_14754	1850328135
pol2014_scaffold_195_14929	1850328136
pol2014_scaffold_198_16471	1850328137
pol2014_scaffold_198_16493	1850328138
pol2014_scaffold_198_16584	1850328139
pol2014_scaffold_198_16611	1850328140
pol2014_scaffold_203_8320	1850328141
pol2014_scaffold_206_4033	1850328142
pol2014_scaffold_206_16589	1850328143
pol2014_scaffold_206_16716	1850328144
pol2014_scaffold_207_11984	1850328145
pol2014_scaffold_210_510	1850328146
pol2014_scaffold_214_19356	1850328147
pol2014_scaffold_220_5343	1850328148
pol2014_scaffold_231_5020	1850328149
pol2014_scaffold_233_8531	1850328150
pol2014_scaffold_234_13087	1850328151
pol2014_scaffold_236_16392	1850328152
pol2014_scaffold_245_5211	1850328153
pol2014_scaffold_245_5345	1850328154
pol2014_scaffold_248_870	1850328155
pol2014_scaffold_253_10146	1850328156
pol2014_scaffold_253_10157	1850328157
pol2014_scaffold_256_3449	1850328158
pol2014_scaffold_262_7374	1850328159
pol2014_scaffold_262_7572	1850328160
pol2014_scaffold_267_5809	1850328161
pol2014_scaffold_270_7740	1850328162
pol2014_scaffold_285_5082	1850328163
pol2014_scaffold_287_223	1850328164
pol2014_scaffold_287_254	1850328165
pol2014_scaffold_287_270	1850328166
pol2014_scaffold_292_10167	1850328167
pol2014_scaffold_292_10212	1850328168
pol2014_scaffold_293_13406	1850328169
pol2014_scaffold_297_5525	1850328170
pol2014_scaffold_299_10931	1850328171
pol2014_scaffold_299_15481	1850328172
pol2014_scaffold_299_15616	1850328173
pol2014_scaffold_300_16915	1850328174
pol2014_scaffold_303_14773	1850328175
pol2014_scaffold_311_12011	1850328176
pol2014_scaffold_317_3114	1850328177
pol2014_scaffold_317_3121	1850328178
pol2014_scaffold_317_3131	1850328179
pol2014_scaffold_317_3203	1850328180
pol2014_scaffold_324_4853	1850328181
pol2014_scaffold_324_10211	1850328182
pol2014_scaffold_328_3997	1850328183
pol2014_scaffold_328_4055	1850328184
pol2014_scaffold_328_4063	1850328185
pol2014_scaffold_328_11002	1850328186
pol2014_scaffold_328_11160	1850328187
pol2014_scaffold_328_11170	1850328188
pol2014_scaffold_333_796	1850328189
pol2014_scaffold_338_6101	1850328190
pol2014_scaffold_338_6115	1850328191
pol2014_scaffold_338_6182	1850328192
pol2014_scaffold_338_6183	1850328193
pol2014_scaffold_338_6337	1850328194
pol2014_scaffold_338_6379	1850328195
pol2014_scaffold_342_1221	1850328196
pol2014_scaffold_342_1234	1850328197
pol2014_scaffold_345_18331	1850328198
pol2014_scaffold_345_18419	1850328199
pol2014_scaffold_345_18425	1850328200
pol2014_scaffold_352_6240	1850328201
pol2014_scaffold_353_1231	1850328202
pol2014_scaffold_358_2197	1850328203
pol2014_scaffold_362_7371	1850328204
pol2014_scaffold_384_7326	1850328205
pol2014_scaffold_394_10402	1850328206
pol2014_scaffold_405_8462	1850328207
pol2014_scaffold_405_8478	1850328208
pol2014_scaffold_421_12123	1850328209
pol2014_scaffold_421_12125	1850328210
pol2014_scaffold_426_4354	1850328211
pol2014_scaffold_430_12130	1850328212
pol2014_scaffold_431_10615	1850328213
pol2014_scaffold_431_10842	1850328214
pol2014_scaffold_431_10848	1850328215
pol2014_scaffold_436_870	1850328216
pol2014_scaffold_436_885	1850328217
pol2014_scaffold_436_886	1850328218
pol2014_scaffold_444_3977	1850328219
pol2014_scaffold_444_4221	1850328220
pol2014_scaffold_444_4247	1850328221
pol2014_scaffold_463_14547	1850328222
pol2014_scaffold_466_11599	1850328223
pol2014_scaffold_470_4484	1850328224
pol2014_scaffold_484_15337	1850328225
pol2014_scaffold_484_15382	1850328226
pol2014_scaffold_484_15461	1850328227
pol2014_scaffold_484_15473	1850328228
pol2014_scaffold_484_15474	1850328229
pol2014_scaffold_494_12630	1850328230
pol2014_scaffold_510_1791	1850328231
pol2014_scaffold_531_5739	1850328232
pol2014_scaffold_531_5750	1850328233
pol2014_scaffold_534_11521	1850328234
pol2014_scaffold_534_11532	1850328235
pol2014_scaffold_535_6991	1850328236
pol2014_scaffold_535_7070	1850328237
pol2014_scaffold_541_2969	1850328238
pol2014_scaffold_548_3311	1850328239
pol2014_scaffold_548_3319	1850328240
pol2014_scaffold_548_3343	1850328241
pol2014_scaffold_548_3348	1850328242
pol2014_scaffold_548_3486	1850328243
pol2014_scaffold_548_3495	1850328244
pol2014_scaffold_548_3505	1850328245
pol2014_scaffold_549_6083	1850328246
pol2014_scaffold_549_6088	1850328247
pol2014_scaffold_558_1398	1850328248
pol2014_scaffold_566_7466	1850328249
pol2014_scaffold_566_7478	1850328250
pol2014_scaffold_566_7486	1850328251
pol2014_scaffold_569_9959	1850328252
pol2014_scaffold_582_4528	1850328253
pol2014_scaffold_588_14282	1850328254
pol2014_scaffold_590_1189	1850328255
pol2014_scaffold_590_1198	1850328256
pol2014_scaffold_607_8281	1850328257
pol2014_scaffold_607_8283	1850328258
pol2014_scaffold_613_15422	1850328259
pol2014_scaffold_614_11505	1850328260
pol2014_scaffold_614_11943	1850328261
pol2014_scaffold_655_15787	1850328262
pol2014_scaffold_655_15789	1850328263
pol2014_scaffold_702_3686	1850328264
pol2014_scaffold_717_10629	1850328265
pol2014_scaffold_717_10709	1850328266
pol2014_scaffold_717_10872	1850328267
pol2014_scaffold_718_9917	1850328268
pol2014_scaffold_726_11192	1850328269
pol2014_scaffold_734_2167	1850328270
pol2014_scaffold_735_9424	1850328271
pol2014_scaffold_743_1726	1850328272
pol2014_scaffold_745_7628	1850328273
pol2014_scaffold_759_11880	1850328274
pol2014_scaffold_762_7393	1850328275
pol2014_scaffold_762_7394	1850328276
pol2014_scaffold_768_9683	1850328277
pol2014_scaffold_776_13766	1850328278
pol2014_scaffold_776_13957	1850328279
pol2014_scaffold_779_12265	1850328280
pol2014_scaffold_803_11742	1850328281
pol2014_scaffold_803_11784	1850328282
pol2014_scaffold_805_1077	1850328283
pol2014_scaffold_806_2844	1850328284
pol2014_scaffold_817_7023	1850328285
pol2014_scaffold_824_4565	1850328286
pol2014_scaffold_851_1934	1850328287
pol2014_scaffold_863_479	1850328288
pol2014_scaffold_863_483	1850328289
pol2014_scaffold_863_1791	1850328290
pol2014_scaffold_867_9961	1850328291
pol2014_scaffold_880_2215	1850328292
pol2014_scaffold_880_2250	1850328293
pol2014_scaffold_880_2265	1850328294
pol2014_scaffold_889_6975	1850328295
pol2014_scaffold_889_7003	1850328296
pol2014_scaffold_891_3555	1850328297
pol2014_scaffold_892_105	1850328298
pol2014_scaffold_893_13996	1850328299
pol2014_scaffold_893_14000	1850328300
pol2014_scaffold_898_639	1850328301
pol2014_scaffold_898_640	1850328302
pol2014_scaffold_900_6898	1850328303
pol2014_scaffold_903_507	1850328304
pol2014_scaffold_910_11196	1850328305
pol2014_scaffold_913_6912	1850328306
pol2014_scaffold_923_7221	1850328307
pol2014_scaffold_932_9467	1850328308
pol2014_scaffold_932_9488	1850328309
pol2014_scaffold_932_9501	1850328310
pol2014_scaffold_936_3555	1850328311
pol2014_scaffold_941_5033	1850328312
pol2014_scaffold_950_14617	1850328313
pol2014_scaffold_951_8733	1850328314
pol2014_scaffold_953_14029	1850328315
pol2014_scaffold_953_14040	1850328316
pol2014_scaffold_1002_800	1850328317
pol2014_scaffold_1003_9396	1850328318
pol2014_scaffold_1003_9567	1850328319
pol2014_scaffold_1004_5429	1850328320
pol2014_scaffold_1011_7304	1850328321
pol2014_scaffold_1015_13487	1850328322
pol2014_scaffold_1032_10045	1850328323
pol2014_scaffold_1037_13249	1850328324
pol2014_scaffold_1049_8288	1850328325
pol2014_scaffold_1055_6401	1850328326
pol2014_scaffold_1057_2937	1850328327
pol2014_scaffold_1061_12150	1850328328
pol2014_scaffold_1066_239	1850328329
pol2014_scaffold_1066_8647	1850328330
pol2014_scaffold_1066_8705	1850328331
pol2014_scaffold_1066_8733	1850328332
pol2014_scaffold_1075_1586	1850328333
pol2014_scaffold_1075_12412	1850328334
pol2014_scaffold_1075_12422	1850328335
pol2014_scaffold_1075_12436	1850328336
pol2014_scaffold_1075_12440	1850328337
pol2014_scaffold_1075_12449	1850328338
pol2014_scaffold_1075_12453	1850328339
pol2014_scaffold_1075_12454	1850328340
pol2014_scaffold_1075_12458	1850328341
pol2014_scaffold_1075_12462	1850328342
pol2014_scaffold_1103_12167	1850328343
pol2014_scaffold_1105_10647	1850328344
pol2014_scaffold_1110_11394	1850328345
pol2014_scaffold_1122_2182	1850328346
pol2014_scaffold_1129_1268	1850328347
pol2014_scaffold_1140_9115	1850328348
pol2014_scaffold_1149_11361	1850328349
pol2014_scaffold_1151_8515	1850328350
pol2014_scaffold_1155_331	1850328351
pol2014_scaffold_1179_7946	1850328352
pol2014_scaffold_1182_9666	1850328353
pol2014_scaffold_1198_607	1850328354
pol2014_scaffold_1210_883	1850328355
pol2014_scaffold_1210_954	1850328356
pol2014_scaffold_1220_9016	1850328357
pol2014_scaffold_1228_3985	1850328358
pol2014_scaffold_1228_4011	1850328359
pol2014_scaffold_1250_2298	1850328360
pol2014_scaffold_1251_4597	1850328361
pol2014_scaffold_1252_3365	1850328362
pol2014_scaffold_1265_14025	1850328363
pol2014_scaffold_1276_909	1850328364
pol2014_scaffold_1288_6133	1850328365
pol2014_scaffold_1300_3183	1850328366
pol2014_scaffold_1302_11370	1850328367
pol2014_scaffold_1308_10338	1850328368
pol2014_scaffold_1308_10342	1850328369
pol2014_scaffold_1311_1453	1850328370
pol2014_scaffold_1311_1468	1850328371
pol2014_scaffold_1311_1479	1850328372
pol2014_scaffold_1311_9484	1850328373
pol2014_scaffold_1312_1044	1850328374
pol2014_scaffold_1316_953	1850328375
pol2014_scaffold_1316_964	1850328376
pol2014_scaffold_1316_996	1850328377
pol2014_scaffold_1316_7389	1850328378
pol2014_scaffold_1316_7461	1850328379
pol2014_scaffold_1316_7468	1850328380
pol2014_scaffold_1327_12066	1850328381
pol2014_scaffold_1327_12077	1850328382
pol2014_scaffold_1349_11219	1850328383
pol2014_scaffold_1349_11328	1850328384
pol2014_scaffold_1349_11333	1850328385
pol2014_scaffold_1349_11357	1850328386
pol2014_scaffold_1349_11377	1850328387
pol2014_scaffold_1355_13246	1850328388
pol2014_scaffold_1361_5975	1850328389
pol2014_scaffold_1374_4261	1850328390
pol2014_scaffold_1399_7325	1850328391
pol2014_scaffold_1409_6582	1850328392
pol2014_scaffold_1409_6602	1850328393
pol2014_scaffold_1409_6699	1850328394
pol2014_scaffold_1420_1047	1850328395
pol2014_scaffold_1420_1086	1850328396
pol2014_scaffold_1420_1108	1850328397
pol2014_scaffold_1420_1120	1850328398
pol2014_scaffold_1420_1222	1850328399
pol2014_scaffold_1420_1224	1850328400
pol2014_scaffold_1439_3617	1850328401
pol2014_scaffold_1439_3626	1850328402
pol2014_scaffold_1443_11261	1850328403
pol2014_scaffold_1448_8937	1850328404
pol2014_scaffold_1448_8944	1850328405
pol2014_scaffold_1462_6406	1850328406
pol2014_scaffold_1464_13025	1850328407
pol2014_scaffold_1466_13480	1850328408
pol2014_scaffold_1474_5314	1850328409
pol2014_scaffold_1474_5331	1850328410
pol2014_scaffold_1474_5387	1850328411
pol2014_scaffold_1474_5389	1850328412
pol2014_scaffold_1474_5397	1850328413
pol2014_scaffold_1474_5415	1850328414
pol2014_scaffold_1474_5431	1850328415
pol2014_scaffold_1474_10411	1850328416
pol2014_scaffold_1478_9917	1850328417
pol2014_scaffold_1494_10660	1850328418
pol2014_scaffold_1495_4651	1850328419
pol2014_scaffold_1496_854	1850328420
pol2014_scaffold_1497_3148	1850328421
pol2014_scaffold_1499_11576	1850328422
pol2014_scaffold_1505_1653	1850328423
pol2014_scaffold_1505_1846	1850328424
pol2014_scaffold_1516_6908	1850328425
pol2014_scaffold_1523_3370	1850328426
pol2014_scaffold_1523_7359	1850328427
pol2014_scaffold_1523_7370	1850328428
pol2014_scaffold_1523_7383	1850328429
pol2014_scaffold_1569_1562	1850328430
pol2014_scaffold_1585_273	1850328431
pol2014_scaffold_1585_388	1850328432
pol2014_scaffold_1585_397	1850328433
pol2014_scaffold_1598_10685	1850328434
pol2014_scaffold_1637_7350	1850328435
pol2014_scaffold_1637_7446	1850328436
pol2014_scaffold_1671_4910	1850328437
pol2014_scaffold_1675_11275	1850328438
pol2014_scaffold_1683_5721	1850328439
pol2014_scaffold_1683_5760	1850328440
pol2014_scaffold_1683_5762	1850328441
pol2014_scaffold_1684_10445	1850328442
pol2014_scaffold_1690_9086	1850328443
pol2014_scaffold_1696_10523	1850328444
pol2014_scaffold_1696_10596	1850328445
pol2014_scaffold_1718_6270	1850328446
pol2014_scaffold_1733_151	1850328447
pol2014_scaffold_1733_156	1850328448
pol2014_scaffold_1741_1862	1850328449
pol2014_scaffold_1741_1883	1850328450
pol2014_scaffold_1741_1992	1850328451
pol2014_scaffold_1746_942	1850328452
pol2014_scaffold_1773_837	1850328453
pol2014_scaffold_1773_858	1850328454
pol2014_scaffold_1773_892	1850328455
pol2014_scaffold_1773_5408	1850328456
pol2014_scaffold_1777_5960	1850328457
pol2014_scaffold_1779_12593	1850328458
pol2014_scaffold_1779_12637	1850328459
pol2014_scaffold_1783_11412	1850328460
pol2014_scaffold_1783_11423	1850328461
pol2014_scaffold_1802_4846	1850328462
pol2014_scaffold_1807_926	1850328463
pol2014_scaffold_1807_2514	1850328464
pol2014_scaffold_1825_2668	1850328465
pol2014_scaffold_1825_2736	1850328466
pol2014_scaffold_1826_9276	1850328467
pol2014_scaffold_1826_9997	1850328468
pol2014_scaffold_1840_4342	1850328469
pol2014_scaffold_1840_4395	1850328470
pol2014_scaffold_1845_9987	1850328471
pol2014_scaffold_1854_1997	1850328472
pol2014_scaffold_1856_8812	1850328473
pol2014_scaffold_1856_8888	1850328474
pol2014_scaffold_1878_163	1850328475
pol2014_scaffold_1882_4031	1850328476
pol2014_scaffold_1901_11871	1850328477
pol2014_scaffold_1929_10238	1850328478
pol2014_scaffold_1958_7238	1850328479
pol2014_scaffold_1960_3583	1850328480
pol2014_scaffold_1960_8739	1850328481
pol2014_scaffold_1979_1623	1850328482
pol2014_scaffold_1979_1659	1850328483
pol2014_scaffold_1979_1664	1850328484
pol2014_scaffold_1984_12467	1850328485
pol2014_scaffold_1991_4818	1850328486
pol2014_scaffold_2006_4050	1850328487
pol2014_scaffold_2006_4421	1850328488
pol2014_scaffold_2009_9555	1850328489
pol2014_scaffold_2009_9576	1850328490
pol2014_scaffold_2015_3036	1850328491
pol2014_scaffold_2015_3038	1850328492
pol2014_scaffold_2015_8532	1850328493
pol2014_scaffold_2030_10553	1850328494
pol2014_scaffold_2031_3077	1850328495
pol2014_scaffold_2033_8836	1850328496
pol2014_scaffold_2036_6587	1850328497
pol2014_scaffold_2036_6634	1850328498
pol2014_scaffold_2038_443	1850328499
pol2014_scaffold_2039_12007	1850328500
pol2014_scaffold_2039_12023	1850328501
pol2014_scaffold_2044_5943	1850328502
pol2014_scaffold_2044_5981	1850328503
pol2014_scaffold_2044_6031	1850328504
pol2014_scaffold_2044_6032	1850328505
pol2014_scaffold_2045_9408	1850328506
pol2014_scaffold_2048_7631	1850328507
pol2014_scaffold_2053_2139	1850328508
pol2014_scaffold_2058_1457	1850328509
pol2014_scaffold_2068_7555	1850328510
pol2014_scaffold_2079_1738	1850328511
pol2014_scaffold_2087_7048	1850328512
pol2014_scaffold_2111_5324	1850328513
pol2014_scaffold_2120_9010	1850328514
pol2014_scaffold_2126_10221	1850328515
pol2014_scaffold_2138_6739	1850328516
pol2014_scaffold_2144_3357	1850328517
pol2014_scaffold_2155_1271	1850328518
pol2014_scaffold_2155_1401	1850328519
pol2014_scaffold_2175_6019	1850328520
pol2014_scaffold_2175_6126	1850328521
pol2014_scaffold_2189_7202	1850328522
pol2014_scaffold_2191_10864	1850328523
pol2014_scaffold_2203_11009	1850328524
pol2014_scaffold_2204_8168	1850328525
pol2014_scaffold_2204_8235	1850328526
pol2014_scaffold_2204_8236	1850328527
pol2014_scaffold_2207_9229	1850328528
pol2014_scaffold_2207_9299	1850328529
pol2014_scaffold_2223_1295	1850328530
pol2014_scaffold_2225_8747	1850328531
pol2014_scaffold_2225_8749	1850328532
pol2014_scaffold_2225_8750	1850328533
pol2014_scaffold_2225_8751	1850328534
pol2014_scaffold_2226_11041	1850328535
pol2014_scaffold_2227_4249	1850328536
pol2014_scaffold_2233_7378	1850328537
pol2014_scaffold_2252_9546	1850328538
pol2014_scaffold_2252_9553	1850328539
pol2014_scaffold_2252_9570	1850328540
pol2014_scaffold_2254_1525	1850328541
pol2014_scaffold_2274_18610	1850328542
pol2014_scaffold_2274_18661	1850328543
pol2014_scaffold_2274_18664	1850328544
pol2014_scaffold_2274_18687	1850328545
pol2014_scaffold_2282_441	1850328546
pol2014_scaffold_2287_663	1850328547
pol2014_scaffold_2298_11891	1850328548
pol2014_scaffold_2298_11927	1850328549
pol2014_scaffold_2298_11944	1850328550
pol2014_scaffold_2302_8180	1850328551
pol2014_scaffold_2302_8183	1850328552
pol2014_scaffold_2302_8203	1850328553
pol2014_scaffold_2302_8204	1850328554
pol2014_scaffold_2302_8206	1850328555
pol2014_scaffold_2302_8207	1850328556
pol2014_scaffold_2312_4819	1850328557
pol2014_scaffold_2334_1295	1850328558
pol2014_scaffold_2341_8424	1850328559
pol2014_scaffold_2350_983	1850328560
pol2014_scaffold_2363_3215	1850328561
pol2014_scaffold_2363_6600	1850328562
pol2014_scaffold_2363_6774	1850328563
pol2014_scaffold_2363_13188	1850328564
pol2014_scaffold_2363_13195	1850328565
pol2014_scaffold_2406_6866	1850328566
pol2014_scaffold_2409_4758	1850328567
pol2014_scaffold_2409_4813	1850328568
pol2014_scaffold_2412_5491	1850328569
pol2014_scaffold_2419_8357	1850328570
pol2014_scaffold_2420_9138	1850329085
pol2014_scaffold_2436_5595	1850329086
pol2014_scaffold_2449_1103	1850329087
pol2014_scaffold_2458_6180	1850329088
pol2014_scaffold_2487_134	1850329089
pol2014_scaffold_2487_136	1850329090
pol2014_scaffold_2487_138	1850329091
pol2014_scaffold_2487_139	1850329092
pol2014_scaffold_2487_177	1850329093
pol2014_scaffold_2490_8550	1850329094
pol2014_scaffold_2490_8600	1850329095
pol2014_scaffold_2504_10828	1850329096
pol2014_scaffold_2507_6208	1850329097
pol2014_scaffold_2511_7388	1850329098
pol2014_scaffold_2519_122	1850329099
pol2014_scaffold_2523_4914	1850329100
pol2014_scaffold_2523_5013	1850329101
pol2014_scaffold_2541_767	1850329102
pol2014_scaffold_2541_816	1850329103
pol2014_scaffold_2541_856	1850329104
pol2014_scaffold_2584_844	1850329105
pol2014_scaffold_2600_3710	1850329106
pol2014_scaffold_2612_1773	1850329107
pol2014_scaffold_2615_2937	1850329108
pol2014_scaffold_2643_3694	1850329109
pol2014_scaffold_2644_7506	1850329110
pol2014_scaffold_2644_7510	1850329111
pol2014_scaffold_2644_9049	1850329112
pol2014_scaffold_2683_5245	1850329113
pol2014_scaffold_2700_10417	1850329114
pol2014_scaffold_2700_10451	1850329115
pol2014_scaffold_2700_10453	1850329116
pol2014_scaffold_2711_7365	1850329117
pol2014_scaffold_2712_9176	1850329118
pol2014_scaffold_2712_9177	1850329119
pol2014_scaffold_2729_8402	1850329120
pol2014_scaffold_2738_7034	1850329121
pol2014_scaffold_2738_7153	1850329122
pol2014_scaffold_2738_7165	1850329123
pol2014_scaffold_2738_7184	1850329124
pol2014_scaffold_2740_7412	1850329125
pol2014_scaffold_2745_1796	1850329126
pol2014_scaffold_2745_1803	1850329127
pol2014_scaffold_2746_7470	1850329128
pol2014_scaffold_2759_6022	1850329129
pol2014_scaffold_2769_3286	1850329130
pol2014_scaffold_2776_4151	1850329131
pol2014_scaffold_2777_10764	1850329132
pol2014_scaffold_2787_7427	1850329133
pol2014_scaffold_2790_299	1850329134
pol2014_scaffold_2841_1842	1850329135
pol2014_scaffold_2841_1878	1850329136
pol2014_scaffold_2841_5173	1850329137
pol2014_scaffold_2841_5178	1850329138
pol2014_scaffold_2841_5226	1850329139
pol2014_scaffold_2841_5253	1850329140
pol2014_scaffold_2851_6659	1850329141
pol2014_scaffold_2851_6681	1850329142
pol2014_scaffold_2851_6688	1850329143
pol2014_scaffold_2853_914	1850329144
pol2014_scaffold_2853_918	1850329145
pol2014_scaffold_2853_963	1850329146
pol2014_scaffold_2866_662	1850329147
pol2014_scaffold_2866_4294	1850329148
pol2014_scaffold_2866_7926	1850329149
pol2014_scaffold_2890_7498	1850329150
pol2014_scaffold_2905_4757	1850329151
pol2014_scaffold_2919_1805	1850329152
pol2014_scaffold_2924_1269	1850329153
pol2014_scaffold_2941_4913	1850329154
pol2014_scaffold_2971_4637	1850329155
pol2014_scaffold_2971_4707	1850329156
pol2014_scaffold_2971_4766	1850329157
pol2014_scaffold_2976_6488	1850329158
pol2014_scaffold_2979_9917	1850329159
pol2014_scaffold_2982_7405	1850329160
pol2014_scaffold_2995_9843	1850329161
pol2014_scaffold_3008_5821	1850329162
pol2014_scaffold_3011_100	1850329163
pol2014_scaffold_3011_105	1850329164
pol2014_scaffold_3042_5395	1850329165
pol2014_scaffold_3055_9994	1850329166
pol2014_scaffold_3092_8217	1850329167
pol2014_scaffold_3092_8249	1850329168
pol2014_scaffold_3092_8276	1850329169
pol2014_scaffold_3096_4391	1850329170
pol2014_scaffold_3098_9342	1850329171
pol2014_scaffold_3101_680	1850329172
pol2014_scaffold_3103_2792	1850329173
pol2014_scaffold_3117_9177	1850329174
pol2014_scaffold_3121_11005	1850329175
pol2014_scaffold_3122_7154	1850329176
pol2014_scaffold_3136_9493	1850329177
pol2014_scaffold_3168_8544	1850329178
pol2014_scaffold_3168_8559	1850329179
pol2014_scaffold_3168_8582	1850329180
pol2014_scaffold_3169_7991	1850329181
pol2014_scaffold_3169_10335	1850329182
pol2014_scaffold_3173_2003	1850329183
pol2014_scaffold_3191_5626	1850329184
pol2014_scaffold_3192_9764	1850329185
pol2014_scaffold_3192_9850	1850329186
pol2014_scaffold_3192_9874	1850329187
pol2014_scaffold_3192_9929	1850329188
pol2014_scaffold_3196_684	1850329189
pol2014_scaffold_3196_10901	1850329190
pol2014_scaffold_3197_1821	1850329191
pol2014_scaffold_3197_1888	1850329192
pol2014_scaffold_3197_4713	1850329193
pol2014_scaffold_3211_1513	1850329194
pol2014_scaffold_3211_1616	1850329195
pol2014_scaffold_3211_1629	1850329196
pol2014_scaffold_3211_1650	1850329197
pol2014_scaffold_3215_3187	1850329198
pol2014_scaffold_3218_528	1850329199
pol2014_scaffold_3221_3047	1850329200
pol2014_scaffold_3227_4060	1850329201
pol2014_scaffold_3243_9538	1850329202
pol2014_scaffold_3243_9609	1850329203
pol2014_scaffold_3253_2909	1850329204
pol2014_scaffold_3272_1695	1850329205
pol2014_scaffold_3286_6991	1850329206
pol2014_scaffold_3286_7013	1850329207
pol2014_scaffold_3286_7018	1850329208
pol2014_scaffold_3288_5243	1850329209
pol2014_scaffold_3288_5309	1850329210
pol2014_scaffold_3295_8591	1850329211
pol2014_scaffold_3312_7352	1850329212
pol2014_scaffold_3312_7384	1850329213
pol2014_scaffold_3315_926	1850329214
pol2014_scaffold_3322_421	1850329215
pol2014_scaffold_3330_4772	1850329216
pol2014_scaffold_3332_2249	1850329217
pol2014_scaffold_3341_3126	1850329218
pol2014_scaffold_3353_1043	1850329219
pol2014_scaffold_3376_7137	1850329220
pol2014_scaffold_3397_8020	1850329221
pol2014_scaffold_3397_8101	1850329222
pol2014_scaffold_3398_4590	1850329223
pol2014_scaffold_3398_4593	1850329224
pol2014_scaffold_3399_8005	1850329225
pol2014_scaffold_3402_9046	1850329226
pol2014_scaffold_3406_2136	1850329227
pol2014_scaffold_3406_6058	1850329228
pol2014_scaffold_3406_6062	1850329229
pol2014_scaffold_3406_6074	1850329230
pol2014_scaffold_3406_6079	1850329231
pol2014_scaffold_3418_9138	1850329232
pol2014_scaffold_3419_2517	1850329233
pol2014_scaffold_3428_6768	1850329234
pol2014_scaffold_3434_5122	1850329235
pol2014_scaffold_3434_5145	1850329236
pol2014_scaffold_3434_5239	1850329237
pol2014_scaffold_3436_7631	1850329238
pol2014_scaffold_3465_5158	1850329239
pol2014_scaffold_3467_4488	1850329240
pol2014_scaffold_3468_5621	1850329241
pol2014_scaffold_3468_5625	1850329242
pol2014_scaffold_3468_5627	1850329243
pol2014_scaffold_3468_5631	1850329244
pol2014_scaffold_3468_5632	1850329245
pol2014_scaffold_3470_1989	1850329246
pol2014_scaffold_3471_6487	1850329247
pol2014_scaffold_3474_6975	1850329248
pol2014_scaffold_3479_7554	1850329249
pol2014_scaffold_3517_5262	1850329250
pol2014_scaffold_3520_9886	1850329251
pol2014_scaffold_3520_10124	1850329252
pol2014_scaffold_3526_5329	1850329253
pol2014_scaffold_3526_5484	1850329254
pol2014_scaffold_3530_351	1850329255
pol2014_scaffold_3530_359	1850329256
pol2014_scaffold_3530_9549	1850329257
pol2014_scaffold_3551_10545	1850329258
pol2014_scaffold_3572_387	1850329259
pol2014_scaffold_3596_792	1850329260
pol2014_scaffold_3607_2516	1850329261
pol2014_scaffold_3612_3319	1850329262
pol2014_scaffold_3612_3909	1850329263
pol2014_scaffold_3612_3911	1850329264
pol2014_scaffold_3612_3912	1850329265
pol2014_scaffold_3624_8298	1850329266
pol2014_scaffold_3624_8461	1850329267
pol2014_scaffold_3645_4663	1850329268
pol2014_scaffold_3652_5394	1850329269
pol2014_scaffold_3658_10521	1850329270
pol2014_scaffold_3671_8042	1850329271
pol2014_scaffold_3671_8064	1850329272
pol2014_scaffold_3676_5270	1850329273
pol2014_scaffold_3676_5276	1850329274
pol2014_scaffold_3679_2742	1850329275
pol2014_scaffold_3698_12740	1850329276
pol2014_scaffold_3739_10299	1850329277
pol2014_scaffold_3739_10306	1850329278
pol2014_scaffold_3739_10371	1850329279
pol2014_scaffold_3739_10397	1850329280
pol2014_scaffold_3739_10398	1850329281
pol2014_scaffold_3739_10400	1850329282
pol2014_scaffold_3740_7926	1850329283
pol2014_scaffold_3744_8766	1850329284
pol2014_scaffold_3760_922	1850329285
pol2014_scaffold_3766_574	1850329286
pol2014_scaffold_3766_604	1850329287
pol2014_scaffold_3812_6378	1850329288
pol2014_scaffold_3812_6384	1850329289
pol2014_scaffold_3828_4011	1850329290
pol2014_scaffold_3830_5479	1850329291
pol2014_scaffold_3830_5486	1850329292
pol2014_scaffold_3830_5507	1850329293
pol2014_scaffold_3830_5526	1850329294
pol2014_scaffold_3843_2245	1850329295
pol2014_scaffold_3860_5450	1850329296
pol2014_scaffold_3875_8648	1850329297
pol2014_scaffold_3875_8661	1850329298
pol2014_scaffold_3883_6094	1850329299
pol2014_scaffold_3916_4622	1850329300
pol2014_scaffold_3916_5093	1850329301
pol2014_scaffold_3916_8681	1850329302
pol2014_scaffold_3916_8685	1850329303
pol2014_scaffold_3916_8718	1850329304
pol2014_scaffold_3916_8762	1850329305
pol2014_scaffold_3933_67	1850329306
pol2014_scaffold_3942_7633	1850329307
pol2014_scaffold_3942_7682	1850329308
pol2014_scaffold_3943_9550	1850329309
pol2014_scaffold_3943_9556	1850329310
pol2014_scaffold_3943_9666	1850329311
pol2014_scaffold_3943_9697	1850329312
pol2014_scaffold_3947_9416	1850329313
pol2014_scaffold_3951_2044	1850329314
pol2014_scaffold_3984_5150	1850329315
pol2014_scaffold_3984_5184	1850329316
pol2014_scaffold_3994_921	1850329317
pol2014_scaffold_3999_1153	1850329318
pol2014_scaffold_4009_1688	1850329319
pol2014_scaffold_4009_5196	1850329320
pol2014_scaffold_4013_2208	1850329321
pol2014_scaffold_4021_7226	1850329322
pol2014_scaffold_4026_1505	1850329323
pol2014_scaffold_4026_1517	1850329324
pol2014_scaffold_4026_1540	1850329325
pol2014_scaffold_4026_1544	1850329326
pol2014_scaffold_4040_6982	1850329327
pol2014_scaffold_4050_5669	1850329328
pol2014_scaffold_4059_7006	1850329329
pol2014_scaffold_4067_7119	1850329330
pol2014_scaffold_4072_1302	1850329331
pol2014_scaffold_4072_1319	1850329332
pol2014_scaffold_4091_5532	1850329333
pol2014_scaffold_4125_5728	1850329334
pol2014_scaffold_4151_2014	1850329335
pol2014_scaffold_4151_2027	1850329336
pol2014_scaffold_4159_1110	1850329337
pol2014_scaffold_4159_1111	1850329338
pol2014_scaffold_4159_1142	1850329339
pol2014_scaffold_4159_1157	1850329340
pol2014_scaffold_4170_3126	1850329341
pol2014_scaffold_4170_3170	1850329342
pol2014_scaffold_4174_5142	1850329343
pol2014_scaffold_4174_5143	1850329344
pol2014_scaffold_4174_5144	1850329345
pol2014_scaffold_4174_5145	1850329346
pol2014_scaffold_4174_6033	1850329347
pol2014_scaffold_4180_1919	1850329348
pol2014_scaffold_4180_1926	1850329349
pol2014_scaffold_4184_766	1850329350
pol2014_scaffold_4186_9820	1850329351
pol2014_scaffold_4189_6575	1850329352
pol2014_scaffold_4193_7560	1850329353
pol2014_scaffold_4197_4217	1850329354
pol2014_scaffold_4202_3588	1850329355
pol2014_scaffold_4202_3593	1850329356
pol2014_scaffold_4207_3561	1850329357
pol2014_scaffold_4218_6941	1850329358
pol2014_scaffold_4222_8418	1850329359
pol2014_scaffold_4231_7194	1850329360
pol2014_scaffold_4235_7663	1850329361
pol2014_scaffold_4244_7970	1850329362
pol2014_scaffold_4259_2131	1850329363
pol2014_scaffold_4259_2134	1850329364
pol2014_scaffold_4261_375	1850329365
pol2014_scaffold_4265_4053	1850329366
pol2014_scaffold_4268_1323	1850329367
pol2014_scaffold_4289_4255	1850329368
pol2014_scaffold_4289_4290	1850329369
pol2014_scaffold_4289_4312	1850329370
pol2014_scaffold_4289_4324	1850329371
pol2014_scaffold_4295_3383	1850329372
pol2014_scaffold_4295_3439	1850329373
pol2014_scaffold_4308_7311	1850329374
pol2014_scaffold_4317_1177	1850329375
pol2014_scaffold_4341_8826	1850329376
pol2014_scaffold_4341_8862	1850329377
pol2014_scaffold_4348_7684	1850329378
pol2014_scaffold_4354_5518	1850329379
pol2014_scaffold_4356_1245	1850329380
pol2014_scaffold_4356_1310	1850329381
pol2014_scaffold_4356_1323	1850329382
pol2014_scaffold_4356_8601	1850329383
pol2014_scaffold_4368_8707	1850329384
pol2014_scaffold_4383_8960	1850329385
pol2014_scaffold_4383_8986	1850329386
pol2014_scaffold_4383_9002	1850329387
pol2014_scaffold_4386_589	1850329388
pol2014_scaffold_4386_6805	1850329389
pol2014_scaffold_4404_8428	1850329390
pol2014_scaffold_4404_8433	1850329391
pol2014_scaffold_4425_1025	1850329392
pol2014_scaffold_4439_7802	1850329393
pol2014_scaffold_4441_8898	1850329394
pol2014_scaffold_4441_8916	1850329395
pol2014_scaffold_4441_8926	1850329396
pol2014_scaffold_4447_7543	1850329397
pol2014_scaffold_4468_1909	1850329398
pol2014_scaffold_4486_2905	1850329399
pol2014_scaffold_4489_7698	1850329400
pol2014_scaffold_4502_2351	1850329401
pol2014_scaffold_4502_2354	1850329402
pol2014_scaffold_4502_2356	1850329403
pol2014_scaffold_4502_2378	1850329404
pol2014_scaffold_4502_2380	1850329405
pol2014_scaffold_4503_9442	1850329406
pol2014_scaffold_4504_1493	1850329407
pol2014_scaffold_4504_1512	1850329408
pol2014_scaffold_4504_7451	1850329409
pol2014_scaffold_4527_522	1850329410
pol2014_scaffold_4532_4507	1850329411
pol2014_scaffold_4545_1974	1850329412
pol2014_scaffold_4545_1993	1850329413
pol2014_scaffold_4550_4483	1850329414
pol2014_scaffold_4582_8135	1850329415
pol2014_scaffold_4585_4746	1850329416
pol2014_scaffold_4585_8114	1850329417
pol2014_scaffold_4592_1401	1850329418
pol2014_scaffold_4601_4636	1850329419
pol2014_scaffold_4601_4659	1850329420
pol2014_scaffold_4605_6097	1850329421
pol2014_scaffold_4616_8471	1850329422
pol2014_scaffold_4616_8911	1850329423
pol2014_scaffold_4616_8915	1850329424
pol2014_scaffold_4637_8618	1850329425
pol2014_scaffold_4642_8613	1850329426
pol2014_scaffold_4648_8313	1850329427
pol2014_scaffold_4648_8345	1850329428
pol2014_scaffold_4648_8356	1850329429
pol2014_scaffold_4648_8361	1850329430
pol2014_scaffold_4648_8403	1850329431
pol2014_scaffold_4648_8406	1850329432
pol2014_scaffold_4648_8426	1850329433
pol2014_scaffold_4649_6460	1850329434
pol2014_scaffold_4678_2401	1850329435
pol2014_scaffold_4687_1875	1850329436
pol2014_scaffold_4695_5005	1850329437
pol2014_scaffold_4716_3230	1850329438
pol2014_scaffold_4719_7228	1850329439
pol2014_scaffold_4724_2880	1850329440
pol2014_scaffold_4730_486	1850329441
pol2014_scaffold_4745_8020	1850329442
pol2014_scaffold_4745_8049	1850329443
pol2014_scaffold_4745_8054	1850329444
pol2014_scaffold_4745_8055	1850329445
pol2014_scaffold_4745_8070	1850329446
pol2014_scaffold_4745_8073	1850329447
pol2014_scaffold_4752_1024	1850329448
pol2014_scaffold_4761_4837	1850329449
pol2014_scaffold_4761_4853	1850329450
pol2014_scaffold_4765_1030	1850329451
pol2014_scaffold_4768_9292	1850329452
pol2014_scaffold_4773_6200	1850329453
pol2014_scaffold_4779_9317	1850329454
pol2014_scaffold_4784_2612	1850329455
pol2014_scaffold_4793_7629	1850329456
pol2014_scaffold_4803_6092	1850329457
pol2014_scaffold_4803_6119	1850329458
pol2014_scaffold_4805_2602	1850329459
pol2014_scaffold_4828_5280	1850329460
pol2014_scaffold_4828_5296	1850329461
pol2014_scaffold_4828_5301	1850329462
pol2014_scaffold_4842_2810	1850329463
pol2014_scaffold_4842_2812	1850329464
pol2014_scaffold_4844_3525	1850329465
pol2014_scaffold_4849_3923	1850329466
pol2014_scaffold_4850_9087	1850329467
pol2014_scaffold_4882_5968	1850329468
pol2014_scaffold_4903_8471	1850329469
pol2014_scaffold_4906_1792	1850329470
pol2014_scaffold_4913_2639	1850329471
pol2014_scaffold_4922_2193	1850329472
pol2014_scaffold_4922_2218	1850329473
pol2014_scaffold_4922_2301	1850329474
pol2014_scaffold_4933_3414	1850329475
pol2014_scaffold_4967_1197	1850329476
pol2014_scaffold_4967_1319	1850329477
pol2014_scaffold_4967_7024	1850329478
pol2014_scaffold_4967_7114	1850329479
pol2014_scaffold_5025_5154	1850329480
pol2014_scaffold_5025_5172	1850329481
pol2014_scaffold_5030_2646	1850329482
pol2014_scaffold_5036_4133	1850329483
pol2014_scaffold_5050_7464	1850329484
pol2014_scaffold_5050_7465	1850329485
pol2014_scaffold_5050_7466	1850329486
pol2014_scaffold_5068_6540	1850329487
pol2014_scaffold_5068_6588	1850329488
pol2014_scaffold_5068_6603	1850329489
pol2014_scaffold_5068_6616	1850329490
pol2014_scaffold_5073_4973	1850329491
pol2014_scaffold_5110_4899	1850329492
pol2014_scaffold_5120_1454	1850329493
pol2014_scaffold_5141_6919	1850329494
pol2014_scaffold_5144_307	1850329495
pol2014_scaffold_5152_276	1850329496
pol2014_scaffold_5160_335	1850329497
pol2014_scaffold_5160_350	1850329498
pol2014_scaffold_5160_1395	1850329499
pol2014_scaffold_5160_1428	1850329500
pol2014_scaffold_5160_4174	1850329501
pol2014_scaffold_5160_4200	1850329502
pol2014_scaffold_5160_4325	1850329503
pol2014_scaffold_5160_4351	1850329504
pol2014_scaffold_5170_5847	1850329505
pol2014_scaffold_5170_5877	1850329506
pol2014_scaffold_5170_5880	1850329507
pol2014_scaffold_5172_4457	1850329508
pol2014_scaffold_5173_2991	1850329509
pol2014_scaffold_5177_7224	1850329510
pol2014_scaffold_5181_6836	1850329511
pol2014_scaffold_5203_8030	1850329512
pol2014_scaffold_5203_8037	1850329513
pol2014_scaffold_5203_8072	1850329514
pol2014_scaffold_5203_8104	1850329515
pol2014_scaffold_5203_8147	1850329516
pol2014_scaffold_5208_814	1850329517
pol2014_scaffold_5208_1014	1850329518
pol2014_scaffold_5230_7813	1850329519
pol2014_scaffold_5230_7846	1850329520
pol2014_scaffold_5248_7851	1850329521
pol2014_scaffold_5252_4461	1850329522
pol2014_scaffold_5252_4484	1850329523
pol2014_scaffold_5252_4592	1850329524
pol2014_scaffold_5252_4601	1850329525
pol2014_scaffold_5254_709	1850329526
pol2014_scaffold_5269_3478	1850329527
pol2014_scaffold_5269_3482	1850329528
pol2014_scaffold_5269_3486	1850329529
pol2014_scaffold_5284_2375	1850329530
pol2014_scaffold_5284_2414	1850329531
pol2014_scaffold_5284_2426	1850329532
pol2014_scaffold_5289_793	1850329533
pol2014_scaffold_5293_2250	1850329534
pol2014_scaffold_5296_6778	1850329535
pol2014_scaffold_5299_7068	1850329536
pol2014_scaffold_5306_1503	1850329537
pol2014_scaffold_5306_1590	1850329538
pol2014_scaffold_5310_4095	1850329539
pol2014_scaffold_5311_3026	1850329540
pol2014_scaffold_5324_1888	1850329541
pol2014_scaffold_5324_1914	1850329542
pol2014_scaffold_5330_5453	1850329543
pol2014_scaffold_5332_2697	1850329544
pol2014_scaffold_5336_377	1850329545
pol2014_scaffold_5336_6138	1850329546
pol2014_scaffold_5336_6160	1850329547
pol2014_scaffold_5336_6175	1850329548
pol2014_scaffold_5355_5289	1850329549
pol2014_scaffold_5355_5299	1850329550
pol2014_scaffold_5355_5345	1850329551
pol2014_scaffold_5367_5675	1850329552
pol2014_scaffold_5370_7823	1850329553
pol2014_scaffold_5370_7851	1850329554
pol2014_scaffold_5384_8241	1850329555
pol2014_scaffold_5388_3092	1850329556
pol2014_scaffold_5394_8263	1850329557
pol2014_scaffold_5398_1017	1850329558
pol2014_scaffold_5398_3808	1850329559
pol2014_scaffold_5398_3833	1850329560
pol2014_scaffold_5428_1979	1850329561
pol2014_scaffold_5443_4548	1850329562
pol2014_scaffold_5443_4559	1850329563
pol2014_scaffold_5472_550	1850329564
pol2014_scaffold_5485_1302	1850329565
pol2014_scaffold_5497_1751	1850329566
pol2014_scaffold_5498_3057	1850329567
pol2014_scaffold_5498_3744	1850329568
pol2014_scaffold_5498_3873	1850329569
pol2014_scaffold_5504_3810	1850329570
pol2014_scaffold_5504_3967	1850329571
pol2014_scaffold_5511_6158	1850329572
pol2014_scaffold_5511_6320	1850329573
pol2014_scaffold_5514_4986	1850329574
pol2014_scaffold_5519_1389	1850329575
pol2014_scaffold_5536_5875	1850329576
pol2014_scaffold_5536_5876	1850329577
pol2014_scaffold_5550_5713	1850329578
pol2014_scaffold_5558_3944	1850329579
pol2014_scaffold_5558_3952	1850329580
pol2014_scaffold_5558_3965	1850329581
pol2014_scaffold_5558_3968	1850329582
pol2014_scaffold_5560_5069	1850329583
pol2014_scaffold_5568_939	1850329584
pol2014_scaffold_5577_4817	1850329585
pol2014_scaffold_5595_5982	1850329586
pol2014_scaffold_5596_3671	1850329587
pol2014_scaffold_5615_8728	1850329588
pol2014_scaffold_5638_8909	1850329589
pol2014_scaffold_5638_8947	1850329590
pol2014_scaffold_5638_8964	1850329591
pol2014_scaffold_5638_9005	1850329592
pol2014_scaffold_5657_8389	1850329593
pol2014_scaffold_5688_7499	1850329594
pol2014_scaffold_5712_6591	1850329595
pol2014_scaffold_5730_6968	1850329596
pol2014_scaffold_5734_2683	1850329597
pol2014_scaffold_5738_1508	1850329598
pol2014_scaffold_5738_1571	1850329599
pol2014_scaffold_5740_2265	1850329600
pol2014_scaffold_5740_2268	1850329601
pol2014_scaffold_5740_2298	1850329602
pol2014_scaffold_5750_9062	1850329603
pol2014_scaffold_5750_9073	1850329604
pol2014_scaffold_5769_2548	1850329605
pol2014_scaffold_5769_2636	1850329606
pol2014_scaffold_5769_2648	1850329607
pol2014_scaffold_5777_3592	1850329608
pol2014_scaffold_5795_673	1850329609
pol2014_scaffold_5796_7731	1850329610
pol2014_scaffold_5796_7771	1850329611
pol2014_scaffold_5800_2079	1850329612
pol2014_scaffold_5808_6031	1850329613
pol2014_scaffold_5820_6982	1850329614
pol2014_scaffold_5820_7107	1850329615
pol2014_scaffold_5850_3387	1850329616
pol2014_scaffold_5870_3281	1850329617
pol2014_scaffold_5870_3285	1850329618
pol2014_scaffold_5870_3372	1850329619
pol2014_scaffold_5870_7288	1850329620
pol2014_scaffold_5870_7369	1850329621
pol2014_scaffold_5882_6297	1850329622
pol2014_scaffold_5882_6822	1850329623
pol2014_scaffold_5892_619	1850329624
pol2014_scaffold_5894_4786	1850329625
pol2014_scaffold_5906_5156	1850329626
pol2014_scaffold_5906_5238	1850329627
pol2014_scaffold_5910_3270	1850329628
pol2014_scaffold_5910_3310	1850329629
pol2014_scaffold_5910_3317	1850329630
pol2014_scaffold_5910_3381	1850329631
pol2014_scaffold_5910_3855	1850329632
pol2014_scaffold_5910_3868	1850329633
pol2014_scaffold_5910_3873	1850329634
pol2014_scaffold_5919_4165	1850329635
pol2014_scaffold_5927_2705	1850329636
pol2014_scaffold_5929_8152	1850329637
pol2014_scaffold_5952_4358	1850329638
pol2014_scaffold_5952_4363	1850329639
pol2014_scaffold_5952_4371	1850329640
pol2014_scaffold_5952_4372	1850329641
pol2014_scaffold_5952_4375	1850329642
pol2014_scaffold_5952_4489	1850329643
pol2014_scaffold_5952_4592	1850329644
pol2014_scaffold_5955_3066	1850329645
pol2014_scaffold_5963_7288	1850329646
pol2014_scaffold_5969_6481	1850329647
pol2014_scaffold_5976_6782	1850329648
pol2014_scaffold_5986_5422	1850329649
pol2014_scaffold_6010_6158	1850329650
pol2014_scaffold_6010_6172	1850329651
pol2014_scaffold_6013_884	1850329652
pol2014_scaffold_6018_7390	1850329653
pol2014_scaffold_6030_8928	1850329654
pol2014_scaffold_6030_8934	1850329655
pol2014_scaffold_6034_5315	1850329656
pol2014_scaffold_6040_5938	1850329657
pol2014_scaffold_6040_5943	1850329658
pol2014_scaffold_6040_5953	1850329659
pol2014_scaffold_6043_1675	1850329660
pol2014_scaffold_6043_6676	1850329661
pol2014_scaffold_6058_7218	1850329662
pol2014_scaffold_6059_8023	1850329663
pol2014_scaffold_6068_344	1850329664
pol2014_scaffold_6068_377	1850329665
pol2014_scaffold_6068_391	1850329666
pol2014_scaffold_6071_2854	1850329667
pol2014_scaffold_6078_727	1850329668
pol2014_scaffold_6097_5017	1850329669
pol2014_scaffold_6098_5738	1850329670
pol2014_scaffold_6098_5760	1850329671
pol2014_scaffold_6098_5767	1850329672
pol2014_scaffold_6110_904	1850329673
pol2014_scaffold_6118_4204	1850329674
pol2014_scaffold_6122_2834	1850329675
pol2014_scaffold_6127_8271	1850329676
pol2014_scaffold_6130_7157	1850329677
pol2014_scaffold_6130_7167	1850329678
pol2014_scaffold_6132_4811	1850329679
pol2014_scaffold_6132_4821	1850329680
pol2014_scaffold_6132_4904	1850329681
pol2014_scaffold_6147_6056	1850329682
pol2014_scaffold_6147_6091	1850329683
pol2014_scaffold_6147_6103	1850329684
pol2014_scaffold_6147_6123	1850329685
pol2014_scaffold_6151_1214	1850329686
pol2014_scaffold_6151_1216	1850329687
pol2014_scaffold_6151_1225	1850329688
pol2014_scaffold_6151_1234	1850329689
pol2014_scaffold_6159_7441	1850329690
pol2014_scaffold_6162_7195	1850329691
pol2014_scaffold_6187_4977	1850329692
pol2014_scaffold_6190_1197	1850329693
pol2014_scaffold_6205_1276	1850329694
pol2014_scaffold_6205_1284	1850329695
pol2014_scaffold_6205_1305	1850329696
pol2014_scaffold_6205_1342	1850329697
pol2014_scaffold_6239_3448	1850329698
pol2014_scaffold_6239_3526	1850329699
pol2014_scaffold_6241_6293	1850329700
pol2014_scaffold_6241_6295	1850329701
pol2014_scaffold_6270_6464	1850329702
pol2014_scaffold_6270_6500	1850329703
pol2014_scaffold_6279_1619	1850329704
pol2014_scaffold_6279_1746	1850329705
pol2014_scaffold_6279_1764	1850329706
pol2014_scaffold_6285_8105	1850329707
pol2014_scaffold_6295_5210	1850329708
pol2014_scaffold_6314_8219	1850329709
pol2014_scaffold_6336_2017	1850329710
pol2014_scaffold_6336_2039	1850329711
pol2014_scaffold_6336_2045	1850329712
pol2014_scaffold_6356_6173	1850329713
pol2014_scaffold_6356_6216	1850329714
pol2014_scaffold_6356_6271	1850329715
pol2014_scaffold_6370_1454	1850329716
pol2014_scaffold_6370_1512	1850329717
pol2014_scaffold_6379_4462	1850329718
pol2014_scaffold_6379_4467	1850329719
pol2014_scaffold_6379_4585	1850329720
pol2014_scaffold_6379_4634	1850329721
pol2014_scaffold_6380_3847	1850329722
pol2014_scaffold_6380_3852	1850329723
pol2014_scaffold_6387_1890	1850329724
pol2014_scaffold_6387_1919	1850329725
pol2014_scaffold_6392_7215	1850329726
pol2014_scaffold_6392_7238	1850329727
pol2014_scaffold_6392_7257	1850329728
pol2014_scaffold_6392_7385	1850329729
pol2014_scaffold_6406_7899	1850329730
pol2014_scaffold_6406_7913	1850329731
pol2014_scaffold_6406_7939	1850329732
pol2014_scaffold_6416_3001	1850329733
pol2014_scaffold_6416_3024	1850329734
pol2014_scaffold_6416_3097	1850329735
pol2014_scaffold_6420_7410	1850329736
pol2014_scaffold_6420_7453	1850329737
pol2014_scaffold_6429_3472	1850329738
pol2014_scaffold_6429_3479	1850329739
pol2014_scaffold_6429_3509	1850329740
pol2014_scaffold_6444_4003	1850329741
pol2014_scaffold_6464_1047	1850329742
pol2014_scaffold_6464_1051	1850329743
pol2014_scaffold_6467_8138	1850329744
pol2014_scaffold_6493_2161	1850329745
pol2014_scaffold_6509_602	1850329746
pol2014_scaffold_6509_729	1850329747
pol2014_scaffold_6520_5614	1850329748
pol2014_scaffold_6520_5737	1850329749
pol2014_scaffold_6529_1808	1850329750
pol2014_scaffold_6531_346	1850329751
pol2014_scaffold_6536_5305	1850329752
pol2014_scaffold_6543_1864	1850329753
pol2014_scaffold_6551_263	1850329754
pol2014_scaffold_6553_5632	1850329755
pol2014_scaffold_6553_5803	1850329756
pol2014_scaffold_6583_2196	1850329757
pol2014_scaffold_6583_2455	1850329758
pol2014_scaffold_6589_6692	1850329759
pol2014_scaffold_6589_6709	1850329760
pol2014_scaffold_6593_6721	1850329761
pol2014_scaffold_6604_765	1850329762
pol2014_scaffold_6608_38	1850329763
pol2014_scaffold_6608_164	1850329764
pol2014_scaffold_6617_6407	1850329765
pol2014_scaffold_6617_6412	1850329766
pol2014_scaffold_6634_3292	1850329767
pol2014_scaffold_6640_5635	1850329768
pol2014_scaffold_6643_4746	1850329769
pol2014_scaffold_6643_4782	1850329770
pol2014_scaffold_6645_4506	1850329771
pol2014_scaffold_6652_6608	1850329772
pol2014_scaffold_6652_6663	1850329773
pol2014_scaffold_6658_4711	1850329774
pol2014_scaffold_6660_8059	1850329775
pol2014_scaffold_6660_8064	1850329776
pol2014_scaffold_6680_3258	1850329777
pol2014_scaffold_6691_4675	1850329778
pol2014_scaffold_6691_4697	1850329779
pol2014_scaffold_6695_1292	1850329780
pol2014_scaffold_6698_6974	1850329781
pol2014_scaffold_6698_6998	1850329782
pol2014_scaffold_6698_7070	1850329783
pol2014_scaffold_6701_1445	1850329784
pol2014_scaffold_6701_1485	1850329785
pol2014_scaffold_6712_1572	1850329786
pol2014_scaffold_6729_2518	1850329787
pol2014_scaffold_6740_749	1850329788
pol2014_scaffold_6774_2812	1850329789
pol2014_scaffold_6777_7504	1850329790
pol2014_scaffold_6784_418	1850329791
pol2014_scaffold_6789_975	1850329792
pol2014_scaffold_6810_4631	1850329793
pol2014_scaffold_6816_1258	1850329794
pol2014_scaffold_6851_8065	1850329795
pol2014_scaffold_6855_225	1850329796
pol2014_scaffold_6859_6098	1850329797
pol2014_scaffold_6860_1227	1850329798
pol2014_scaffold_6878_1886	1850329799
pol2014_scaffold_6878_7959	1850329800
pol2014_scaffold_6892_1884	1850329801
pol2014_scaffold_6895_6201	1850329802
pol2014_scaffold_6897_471	1850329803
pol2014_scaffold_6902_6555	1850329804
pol2014_scaffold_6908_661	1850329805
pol2014_scaffold_6921_6346	1850329806
pol2014_scaffold_6921_6406	1850329807
pol2014_scaffold_6921_6415	1850329808
pol2014_scaffold_6923_2595	1850329809
pol2014_scaffold_6923_2614	1850329810
pol2014_scaffold_6923_2617	1850329811
pol2014_scaffold_6929_8428	1850329812
pol2014_scaffold_6953_1392	1850329813
pol2014_scaffold_6953_1411	1850329814
pol2014_scaffold_6953_1436	1850329815
pol2014_scaffold_6957_6337	1850329816
pol2014_scaffold_6957_6362	1850329817
pol2014_scaffold_6969_6677	1850329818
pol2014_scaffold_7021_3698	1850329819
pol2014_scaffold_7023_6005	1850329820
pol2014_scaffold_7023_6056	1850329821
pol2014_scaffold_7031_3957	1850329822
pol2014_scaffold_7031_3963	1850329823
pol2014_scaffold_7031_3989	1850329824
pol2014_scaffold_7039_4906	1850329825
pol2014_scaffold_7045_5048	1850329826
pol2014_scaffold_7045_5059	1850329827
pol2014_scaffold_7045_5060	1850329828
pol2014_scaffold_7053_798	1850329829
pol2014_scaffold_7054_7090	1850329830
pol2014_scaffold_7056_213	1850329831
pol2014_scaffold_7078_6962	1850329832
pol2014_scaffold_7090_8072	1850329833
pol2014_scaffold_7138_265	1850329834
pol2014_scaffold_7138_268	1850329835
pol2014_scaffold_7138_290	1850329836
pol2014_scaffold_7138_293	1850329837
pol2014_scaffold_7151_7574	1850329838
pol2014_scaffold_7151_7593	1850329839
pol2014_scaffold_7154_809	1850329840
pol2014_scaffold_7158_1098	1850329841
pol2014_scaffold_7165_3067	1850329842
pol2014_scaffold_7165_3070	1850329843
pol2014_scaffold_7166_6922	1850329844
pol2014_scaffold_7169_7953	1850329845
pol2014_scaffold_7174_2882	1850329846
pol2014_scaffold_7178_4125	1850329847
pol2014_scaffold_7178_4908	1850329848
pol2014_scaffold_7181_4242	1850329849
pol2014_scaffold_7181_4291	1850329850
pol2014_scaffold_7181_4292	1850329851
pol2014_scaffold_7196_7052	1850329852
pol2014_scaffold_7200_6757	1850329853
pol2014_scaffold_7200_6795	1850329854
pol2014_scaffold_7200_6806	1850329855
pol2014_scaffold_7223_2548	1850329856
pol2014_scaffold_7223_2551	1850329857
pol2014_scaffold_7223_2560	1850329858
pol2014_scaffold_7223_7998	1850329859
pol2014_scaffold_7226_7973	1850329860
pol2014_scaffold_7226_7984	1850329861
pol2014_scaffold_7231_3539	1850329862
pol2014_scaffold_7243_8002	1850329863
pol2014_scaffold_7258_439	1850329864
pol2014_scaffold_7266_1113	1850329865
pol2014_scaffold_7268_8243	1850329866
pol2014_scaffold_7268_8248	1850329867
pol2014_scaffold_7272_5650	1850329868
pol2014_scaffold_7278_8298	1850329869
pol2014_scaffold_7278_8324	1850329870
pol2014_scaffold_7286_3791	1850329871
pol2014_scaffold_7286_3904	1850329872
pol2014_scaffold_7287_6253	1850329873
pol2014_scaffold_7333_7111	1850329874
pol2014_scaffold_7347_562	1850329875
pol2014_scaffold_7400_6952	1850329876
pol2014_scaffold_7424_3177	1850329877
pol2014_scaffold_7424_3180	1850329878
pol2014_scaffold_7424_3241	1850329879
pol2014_scaffold_7439_3017	1850329880
pol2014_scaffold_7439_5596	1850329881
pol2014_scaffold_7439_5646	1850329882
pol2014_scaffold_7445_3853	1850329883
pol2014_scaffold_7447_984	1850329884
pol2014_scaffold_7447_988	1850329885
pol2014_scaffold_7447_1092	1850329886
pol2014_scaffold_7447_1105	1850329887
pol2014_scaffold_7448_397	1850329888
pol2014_scaffold_7472_6967	1850329889
pol2014_scaffold_7473_7195	1850329890
pol2014_scaffold_7486_1444	1850329891
pol2014_scaffold_7514_3882	1850329892
pol2014_scaffold_7516_1685	1850329893
pol2014_scaffold_7516_5407	1850329894
pol2014_scaffold_7524_7593	1850329895
pol2014_scaffold_7541_2740	1850329896
pol2014_scaffold_7541_2785	1850329897
pol2014_scaffold_7544_7265	1850329898
pol2014_scaffold_7562_7186	1850329899
pol2014_scaffold_7563_4960	1850329900
pol2014_scaffold_7574_4547	1850329901
pol2014_scaffold_7574_4556	1850329902
pol2014_scaffold_7574_4588	1850329903
pol2014_scaffold_7594_831	1850329904
pol2014_scaffold_7613_8120	1850329905
pol2014_scaffold_7628_3145	1850329906
pol2014_scaffold_7628_4904	1850329907
pol2014_scaffold_7628_4970	1850329908
pol2014_scaffold_7628_4973	1850329909
pol2014_scaffold_7628_5011	1850329910
pol2014_scaffold_7656_1332	1850329911
pol2014_scaffold_7669_6864	1850329912
pol2014_scaffold_7669_6869	1850329913
pol2014_scaffold_7675_2964	1850329914
pol2014_scaffold_7675_3013	1850329915
pol2014_scaffold_7675_3070	1850329916
pol2014_scaffold_7675_3073	1850329917
pol2014_scaffold_7680_6645	1850329918
pol2014_scaffold_7680_6647	1850329919
pol2014_scaffold_7680_6726	1850329920
pol2014_scaffold_7686_5923	1850329921
pol2014_scaffold_7687_1971	1850329922
pol2014_scaffold_7687_7214	1850329923
pol2014_scaffold_7691_4091	1850329924
pol2014_scaffold_7691_4094	1850329925
pol2014_scaffold_7702_6276	1850329926
pol2014_scaffold_7704_6608	1850329927
pol2014_scaffold_7704_6652	1850329928
pol2014_scaffold_7704_6677	1850329929
pol2014_scaffold_7713_5315	1850329930
pol2014_scaffold_7758_5900	1850329931
pol2014_scaffold_7758_5925	1850329932
pol2014_scaffold_7758_5927	1850329933
pol2014_scaffold_7764_1994	1850329934
pol2014_scaffold_7764_1998	1850329935
pol2014_scaffold_7764_2004	1850329936
pol2014_scaffold_7771_2057	1850329937
pol2014_scaffold_7772_3581	1850329938
pol2014_scaffold_7772_3583	1850329939
pol2014_scaffold_7777_292	1850329940
pol2014_scaffold_7781_6624	1850329941
pol2014_scaffold_7783_3114	1850329942
pol2014_scaffold_7786_7537	1850329943
pol2014_scaffold_7786_7565	1850329944
pol2014_scaffold_7793_2945	1850329945
pol2014_scaffold_7798_8014	1850329946
pol2014_scaffold_7798_8021	1850329947
pol2014_scaffold_7798_8043	1850329948
pol2014_scaffold_7808_4411	1850329949
pol2014_scaffold_7808_4449	1850329950
pol2014_scaffold_7855_396	1850329951
pol2014_scaffold_7862_3753	1850329952
pol2014_scaffold_7865_2765	1850329953
pol2014_scaffold_7865_2784	1850329954
pol2014_scaffold_7875_5419	1850329955
pol2014_scaffold_7886_323	1850329956
pol2014_scaffold_7886_324	1850329957
pol2014_scaffold_7894_1547	1850329958
pol2014_scaffold_7973_6358	1850329959
pol2014_scaffold_8003_6218	1850329960
pol2014_scaffold_8019_206	1850329961
pol2014_scaffold_8019_211	1850329962
pol2014_scaffold_8019_6341	1850329963
pol2014_scaffold_8019_6359	1850329964
pol2014_scaffold_8025_5127	1850329965
pol2014_scaffold_8030_1139	1850329966
pol2014_scaffold_8030_1187	1850329967
pol2014_scaffold_8060_5438	1850329968
pol2014_scaffold_8068_4135	1850329969
pol2014_scaffold_8068_4160	1850329970
pol2014_scaffold_8068_4184	1850329971
pol2014_scaffold_8068_4197	1850329972
pol2014_scaffold_8068_4262	1850329973
pol2014_scaffold_8099_2972	1850329974
pol2014_scaffold_8129_4864	1850329975
pol2014_scaffold_8136_242	1850329976
pol2014_scaffold_8148_3128	1850329977
pol2014_scaffold_8150_6076	1850329978
pol2014_scaffold_8171_7018	1850329979
pol2014_scaffold_8180_3681	1850329980
pol2014_scaffold_8195_149	1850329981
pol2014_scaffold_8209_2932	1850329982
pol2014_scaffold_8209_2945	1850329983
pol2014_scaffold_8238_5568	1850329984
pol2014_scaffold_8238_5597	1850329985
pol2014_scaffold_8248_6317	1850329986
pol2014_scaffold_8248_6455	1850329987
pol2014_scaffold_8248_6460	1850329988
pol2014_scaffold_8255_6439	1850329989
pol2014_scaffold_8257_2623	1850329990
pol2014_scaffold_8319_2273	1850329991
pol2014_scaffold_8356_2918	1850329992
pol2014_scaffold_8390_6599	1850329993
pol2014_scaffold_8410_3911	1850329994
pol2014_scaffold_8410_7539	1850329995
pol2014_scaffold_8412_3235	1850329996
pol2014_scaffold_8425_5569	1850329997
pol2014_scaffold_8425_5580	1850329998
pol2014_scaffold_8435_965	1850329999
pol2014_scaffold_8435_980	1850330000
pol2014_scaffold_8435_1079	1850330001
pol2014_scaffold_8435_1097	1850330002
pol2014_scaffold_8435_1114	1850330003
pol2014_scaffold_8503_2095	1850330004
pol2014_scaffold_8503_4183	1850330005
pol2014_scaffold_8503_4213	1850330006
pol2014_scaffold_8503_4247	1850330007
pol2014_scaffold_8510_5176	1850330008
pol2014_scaffold_8510_5328	1850330009
pol2014_scaffold_8541_630	1850330010
pol2014_scaffold_8542_7377	1850330011
pol2014_scaffold_8555_3654	1850330012
pol2014_scaffold_8555_7284	1850330013
pol2014_scaffold_8555_7312	1850330014
pol2014_scaffold_8580_5192	1850330015
pol2014_scaffold_8580_5212	1850330016
pol2014_scaffold_8609_3323	1850330017
pol2014_scaffold_8610_6211	1850330018
pol2014_scaffold_8610_6310	1850330019
pol2014_scaffold_8624_6846	1850330020
pol2014_scaffold_8645_1830	1850330021
pol2014_scaffold_8659_3231	1850330022
pol2014_scaffold_8699_1122	1850330023
pol2014_scaffold_8699_1232	1850330024
pol2014_scaffold_8752_4196	1850330025
pol2014_scaffold_8755_2482	1850330026
pol2014_scaffold_8763_1017	1850330027
pol2014_scaffold_8763_1061	1850330028
pol2014_scaffold_8763_1062	1850330029
pol2014_scaffold_8763_1067	1850330030
pol2014_scaffold_8765_2285	1850330031
pol2014_scaffold_8765_2302	1850330032
pol2014_scaffold_8765_2444	1850330033
pol2014_scaffold_8765_4335	1850330034
pol2014_scaffold_8773_3423	1850330035
pol2014_scaffold_8773_3535	1850330036
pol2014_scaffold_8782_6417	1850330037
pol2014_scaffold_8782_6448	1850330038
pol2014_scaffold_8782_6541	1850330039
pol2014_scaffold_8796_218	1850330040
pol2014_scaffold_8818_7201	1850330041
pol2014_scaffold_8829_4362	1850330042
pol2014_scaffold_8860_2059	1850330043
pol2014_scaffold_8864_6201	1850330044
pol2014_scaffold_8871_5302	1850330045
pol2014_scaffold_8871_5325	1850330046
pol2014_scaffold_8873_4025	1850330047
pol2014_scaffold_8876_5853	1850330048
pol2014_scaffold_8876_5862	1850330049
pol2014_scaffold_8876_5938	1850330050
pol2014_scaffold_8878_4178	1850330051
pol2014_scaffold_8881_6460	1850330052
pol2014_scaffold_8901_4107	1850330053
pol2014_scaffold_8901_4111	1850330054
pol2014_scaffold_8910_1539	1850330055
pol2014_scaffold_8913_2006	1850330056
pol2014_scaffold_8965_2809	1850330057
pol2014_scaffold_8965_2824	1850330058
pol2014_scaffold_8965_2838	1850330059
pol2014_scaffold_9011_1557	1850330060
pol2014_scaffold_9011_1558	1850330061
pol2014_scaffold_9011_1560	1850330062
pol2014_scaffold_9012_611	1850330063
pol2014_scaffold_9012_688	1850330064
pol2014_scaffold_9039_2289	1850330065
pol2014_scaffold_9039_2799	1850330066
pol2014_scaffold_9052_3568	1850330067
pol2014_scaffold_9052_3571	1850330068
pol2014_scaffold_9052_3579	1850330069
pol2014_scaffold_9052_3583	1850330070
pol2014_scaffold_9057_2704	1850330071
pol2014_scaffold_9060_6887	1850330072
pol2014_scaffold_9069_4185	1850330073
pol2014_scaffold_9073_7294	1850330074
pol2014_scaffold_9073_7352	1850330075
pol2014_scaffold_9073_7397	1850330076
pol2014_scaffold_9081_1399	1850330077
pol2014_scaffold_9084_2870	1850330078
pol2014_scaffold_9087_6481	1850330079
pol2014_scaffold_9105_1938	1850330080
pol2014_scaffold_9108_6391	1850330081
pol2014_scaffold_9108_6395	1850330082
pol2014_scaffold_9114_6439	1850330083
pol2014_scaffold_9114_6484	1850330084
pol2014_scaffold_9117_925	1850330085
pol2014_scaffold_9117_954	1850330086
pol2014_scaffold_9117_957	1850330087
pol2014_scaffold_9117_993	1850330088
pol2014_scaffold_9117_1000	1850330089
pol2014_scaffold_9133_1041	1850330090
pol2014_scaffold_9153_5338	1850330091
pol2014_scaffold_9153_5342	1850330092
pol2014_scaffold_9153_5362	1850330093
pol2014_scaffold_9160_2298	1850330094
pol2014_scaffold_9160_2381	1850330095
pol2014_scaffold_9163_3844	1850330096
pol2014_scaffold_9164_6777	1850330097
pol2014_scaffold_9164_6805	1850330098
pol2014_scaffold_9164_6815	1850330099
pol2014_scaffold_9164_6873	1850330100
pol2014_scaffold_9190_6351	1850330101
pol2014_scaffold_9190_6376	1850330102
pol2014_scaffold_9193_4987	1850330103
pol2014_scaffold_9204_4798	1850330104
pol2014_scaffold_9204_4845	1850330105
pol2014_scaffold_9204_5443	1850330106
pol2014_scaffold_9236_5008	1850330107
pol2014_scaffold_9255_5974	1850330108
pol2014_scaffold_9256_1282	1850330109
pol2014_scaffold_9288_534	1850330110
pol2014_scaffold_9294_7336	1850330111
pol2014_scaffold_9308_3957	1850330112
pol2014_scaffold_9308_3960	1850330113
pol2014_scaffold_9328_6722	1850330114
pol2014_scaffold_9328_6725	1850330115
pol2014_scaffold_9328_6727	1850330116
pol2014_scaffold_9330_1123	1850330117
pol2014_scaffold_9330_1137	1850330118
pol2014_scaffold_9357_2153	1850330119
pol2014_scaffold_9357_2171	1850330120
pol2014_scaffold_9357_2174	1850330121
pol2014_scaffold_9357_2175	1850330122
pol2014_scaffold_9359_4141	1850330123
pol2014_scaffold_9368_5923	1850330124
pol2014_scaffold_9373_4568	1850330125
pol2014_scaffold_9373_4579	1850330126
pol2014_scaffold_9383_5651	1850330127
pol2014_scaffold_9383_5831	1850330128
pol2014_scaffold_9383_5833	1850330129
pol2014_scaffold_9392_618	1850330130
pol2014_scaffold_9425_4387	1850330131
pol2014_scaffold_9428_4884	1850330132
pol2014_scaffold_9475_6315	1850330133
pol2014_scaffold_9475_6395	1850330134
pol2014_scaffold_9477_1301	1850330135
pol2014_scaffold_9479_2935	1850330136
pol2014_scaffold_9495_6545	1850330137
pol2014_scaffold_9495_6618	1850330138
pol2014_scaffold_9500_1026	1850330139
pol2014_scaffold_9500_1040	1850330140
pol2014_scaffold_9500_1042	1850330141
pol2014_scaffold_9516_1779	1850330142
pol2014_scaffold_9527_1270	1850330143
pol2014_scaffold_9532_3973	1850330144
pol2014_scaffold_9532_3998	1850330145
pol2014_scaffold_9533_758	1850330146
pol2014_scaffold_9533_759	1850330147
pol2014_scaffold_9533_833	1850330148
pol2014_scaffold_9543_1615	1850330149
pol2014_scaffold_9552_2424	1850330150
pol2014_scaffold_9578_4647	1850330151
pol2014_scaffold_9595_7371	1850330152
pol2014_scaffold_9595_7405	1850330153
pol2014_scaffold_9628_2399	1850330154
pol2014_scaffold_9628_2504	1850330155
pol2014_scaffold_9631_2072	1850330156
pol2014_scaffold_9644_6723	1850330157
pol2014_scaffold_9674_5717	1850330158
pol2014_scaffold_9681_3143	1850330159
pol2014_scaffold_9712_1323	1850330160
pol2014_scaffold_9712_1352	1850330161
pol2014_scaffold_9749_3856	1850330162
pol2014_scaffold_9757_6109	1850330163
pol2014_scaffold_9777_696	1850330164
pol2014_scaffold_9808_3404	1850330165
pol2014_scaffold_9812_7345	1850330166
pol2014_scaffold_9832_4414	1850330167
pol2014_scaffold_9847_5666	1850330168
pol2014_scaffold_9847_5866	1850330169
pol2014_scaffold_9847_5869	1850330170
pol2014_scaffold_9857_1606	1850330171
pol2014_scaffold_9857_2056	1850330172
pol2014_scaffold_9857_2071	1850330173
pol2014_scaffold_9915_5880	1850330174
pol2014_scaffold_9930_2934	1850330175
pol2014_scaffold_9930_2937	1850330176
pol2014_scaffold_9954_2540	1850330177
pol2014_scaffold_9978_3670	1850330178
pol2014_scaffold_9991_3920	1850330179
pol2014_scaffold_9993_6382	1850330180
pol2014_scaffold_10025_3898	1850330181
pol2014_scaffold_10025_3918	1850330182
pol2014_scaffold_10025_3930	1850330183
pol2014_scaffold_10047_1755	1850330184
pol2014_scaffold_10047_1784	1850330185
pol2014_scaffold_10070_6536	1850330186
pol2014_scaffold_10074_6474	1850330187
pol2014_scaffold_10077_1787	1850330188
pol2014_scaffold_10081_5640	1850330189
pol2014_scaffold_10081_5658	1850330190
pol2014_scaffold_10084_1724	1850330191
pol2014_scaffold_10111_5570	1850330192
pol2014_scaffold_10118_211	1850330193
pol2014_scaffold_10148_5012	1850330194
pol2014_scaffold_10148_5016	1850330195
pol2014_scaffold_10148_5026	1850330196
pol2014_scaffold_10148_5038	1850330197
pol2014_scaffold_10148_5041	1850330198
pol2014_scaffold_10155_3218	1850330199
pol2014_scaffold_10160_6524	1850330200
pol2014_scaffold_10162_13	1850330201
pol2014_scaffold_10162_15	1850330202
pol2014_scaffold_10171_1151	1850330203
pol2014_scaffold_10171_1248	1850330204
pol2014_scaffold_10172_5201	1850330205
pol2014_scaffold_10203_5708	1850330206
pol2014_scaffold_10232_3560	1850330207
pol2014_scaffold_10256_879	1850330208
pol2014_scaffold_10256_1367	1850330209
pol2014_scaffold_10256_5018	1850330210
pol2014_scaffold_10258_1783	1850330211
pol2014_scaffold_10266_3111	1850330212
pol2014_scaffold_10292_5790	1850330213
pol2014_scaffold_10340_5422	1850330214
pol2014_scaffold_10365_6125	1850330215
pol2014_scaffold_10366_4319	1850330216
pol2014_scaffold_10376_2956	1850330217
pol2014_scaffold_10376_3074	1850330218
pol2014_scaffold_10384_6861	1850330219
pol2014_scaffold_10384_6866	1850330220
pol2014_scaffold_10384_6905	1850330221
pol2014_scaffold_10384_6933	1850330222
pol2014_scaffold_10384_6939	1850330223
pol2014_scaffold_10389_318	1850330224
pol2014_scaffold_10389_320	1850330225
pol2014_scaffold_10406_2361	1850330226
pol2014_scaffold_10406_2378	1850330227
pol2014_scaffold_10450_6831	1850330228
pol2014_scaffold_10450_6833	1850330229
pol2014_scaffold_10455_4718	1850330230
pol2014_scaffold_10466_3352	1850330231
pol2014_scaffold_10468_838	1850330232
pol2014_scaffold_10505_235	1850330233
pol2014_scaffold_10505_247	1850330234
pol2014_scaffold_10505_3485	1850330235
pol2014_scaffold_10505_3543	1850330236
pol2014_scaffold_10512_309	1850330237
pol2014_scaffold_10517_1342	1850330238
pol2014_scaffold_10518_1181	1850330239
pol2014_scaffold_10525_3888	1850330240
pol2014_scaffold_10525_3907	1850330241
pol2014_scaffold_10525_3909	1850330242
pol2014_scaffold_10525_3934	1850330243
pol2014_scaffold_10536_5013	1850330244
pol2014_scaffold_10539_5125	1850330245
pol2014_scaffold_10565_6637	1850330246
pol2014_scaffold_10565_6702	1850330247
pol2014_scaffold_10600_1417	1850330248
pol2014_scaffold_10600_1530	1850330249
pol2014_scaffold_10600_1535	1850330250
pol2014_scaffold_10600_1611	1850330251
pol2014_scaffold_10605_4259	1850330252
pol2014_scaffold_10605_4295	1850330253
pol2014_scaffold_10622_4570	1850330254
pol2014_scaffold_10622_4603	1850330255
pol2014_scaffold_10633_3499	1850330256
pol2014_scaffold_10644_3373	1850330257
pol2014_scaffold_10644_3379	1850330258
pol2014_scaffold_10644_3410	1850330259
pol2014_scaffold_10646_2202	1850330260
pol2014_scaffold_10659_2066	1850330261
pol2014_scaffold_10669_2217	1850330262
pol2014_scaffold_10676_6243	1850330263
pol2014_scaffold_10692_6394	1850330264
pol2014_scaffold_10692_6406	1850330265
pol2014_scaffold_10692_6409	1850330266
pol2014_scaffold_10692_6417	1850330267
pol2014_scaffold_10692_6622	1850330268
pol2014_scaffold_10697_228	1850330269
pol2014_scaffold_10709_5238	1850330270
pol2014_scaffold_10720_777	1850330271
pol2014_scaffold_10720_1491	1850330272
pol2014_scaffold_10729_6216	1850330273
pol2014_scaffold_10737_6643	1850330274
pol2014_scaffold_10765_1475	1850330275
pol2014_scaffold_10789_423	1850330276
pol2014_scaffold_10796_6163	1850330277
pol2014_scaffold_10802_5013	1850330278
pol2014_scaffold_10814_8695	1850330279
pol2014_scaffold_10826_1653	1850330280
pol2014_scaffold_10827_3635	1850330281
pol2014_scaffold_10836_1629	1850330282
pol2014_scaffold_10842_3283	1850330283
pol2014_scaffold_10846_6898	1850330284
pol2014_scaffold_10868_6358	1850330285
pol2014_scaffold_10879_2910	1850330286
pol2014_scaffold_10939_4664	1850330287
pol2014_scaffold_10939_4669	1850330288
pol2014_scaffold_10946_465	1850330289
pol2014_scaffold_10946_472	1850330290
pol2014_scaffold_10968_5755	1850330291
pol2014_scaffold_11000_4211	1850330292
pol2014_scaffold_11000_4213	1850330293
pol2014_scaffold_11000_4389	1850330294
pol2014_scaffold_11008_2004	1850330295
pol2014_scaffold_11023_1074	1850330296
pol2014_scaffold_11027_1563	1850330297
pol2014_scaffold_11028_4818	1850330298
pol2014_scaffold_11028_4857	1850330299
pol2014_scaffold_11053_3338	1850330300
pol2014_scaffold_11059_4888	1850330301
pol2014_scaffold_11059_4896	1850330302
pol2014_scaffold_11059_4904	1850330303
pol2014_scaffold_11068_2064	1850330304
pol2014_scaffold_11068_2124	1850330305
pol2014_scaffold_11068_3570	1850330306
pol2014_scaffold_11071_5921	1850330307
pol2014_scaffold_11091_3785	1850330308
pol2014_scaffold_11091_3787	1850330309
pol2014_scaffold_11096_4491	1850330310
pol2014_scaffold_11110_3086	1850330311
pol2014_scaffold_11122_4422	1850330312
pol2014_scaffold_11151_6959	1850330313
pol2014_scaffold_11151_6975	1850330314
pol2014_scaffold_11151_6992	1850330315
pol2014_scaffold_11166_3858	1850330316
pol2014_scaffold_11171_3393	1850330317
pol2014_scaffold_11171_3395	1850330318
pol2014_scaffold_11171_3426	1850330319
pol2014_scaffold_11184_1719	1850330320
pol2014_scaffold_11207_7034	1850330321
pol2014_scaffold_11207_7048	1850330322
pol2014_scaffold_11223_2132	1850330323
pol2014_scaffold_11223_2137	1850330324
pol2014_scaffold_11226_3484	1850330325
pol2014_scaffold_11249_5591	1850330326
pol2014_scaffold_11249_5799	1850330327
pol2014_scaffold_11266_2663	1850330328
pol2014_scaffold_11266_2720	1850330329
pol2014_scaffold_11267_1035	1850330330
pol2014_scaffold_11296_2620	1850330331
pol2014_scaffold_11309_3069	1850330332
pol2014_scaffold_11311_2406	1850330333
pol2014_scaffold_11311_2457	1850330334
pol2014_scaffold_11312_2927	1850330335
pol2014_scaffold_11315_5677	1850330336
pol2014_scaffold_11333_5879	1850330337
pol2014_scaffold_11351_6019	1850330338
pol2014_scaffold_11351_6036	1850330339
pol2014_scaffold_11351_6061	1850330340
pol2014_scaffold_11366_5145	1850330341
pol2014_scaffold_11366_5172	1850330342
pol2014_scaffold_11366_5299	1850330343
pol2014_scaffold_11374_6481	1850330344
pol2014_scaffold_11402_4025	1850330345
pol2014_scaffold_11414_3187	1850330346
pol2014_scaffold_11414_3221	1850330347
pol2014_scaffold_11414_3335	1850330348
pol2014_scaffold_11414_3353	1850330349
pol2014_scaffold_11414_3480	1850330350
pol2014_scaffold_11416_6583	1850330351
pol2014_scaffold_11416_6599	1850330352
pol2014_scaffold_11416_6655	1850330353
pol2014_scaffold_11416_6664	1850330354
pol2014_scaffold_11416_6671	1850330355
pol2014_scaffold_11416_6691	1850330356
pol2014_scaffold_11427_1704	1850330357
pol2014_scaffold_11427_1777	1850330358
pol2014_scaffold_11432_5766	1850330359
pol2014_scaffold_11432_5852	1850330360
pol2014_scaffold_11480_6973	1850330361
pol2014_scaffold_11512_5909	1850330362
pol2014_scaffold_11512_6263	1850330363
pol2014_scaffold_11512_6264	1850330364
pol2014_scaffold_11512_6287	1850330365
pol2014_scaffold_11517_827	1850330366
pol2014_scaffold_11520_5733	1850330367
pol2014_scaffold_11523_4161	1850330368
pol2014_scaffold_11523_4172	1850330369
pol2014_scaffold_11541_3838	1850330370
pol2014_scaffold_11557_2773	1850330371
pol2014_scaffold_11563_2956	1850330372
pol2014_scaffold_11563_2960	1850330373
pol2014_scaffold_11563_2969	1850330374
pol2014_scaffold_11578_2123	1850330375
pol2014_scaffold_11578_2140	1850330376
pol2014_scaffold_11578_2169	1850330377
pol2014_scaffold_11578_2172	1850330378
pol2014_scaffold_11583_5524	1850330379
pol2014_scaffold_11593_6087	1850330380
pol2014_scaffold_11648_1119	1850330381
pol2014_scaffold_11650_6406	1850330382
pol2014_scaffold_11650_6415	1850330383
pol2014_scaffold_11650_6421	1850330384
pol2014_scaffold_11651_3525	1850330385
pol2014_scaffold_11714_2181	1850330386
pol2014_scaffold_11758_4790	1850330387
pol2014_scaffold_11766_2387	1850330388
pol2014_scaffold_11768_1828	1850330389
pol2014_scaffold_11769_4190	1850330390
pol2014_scaffold_11769_4191	1850330391
pol2014_scaffold_11769_4192	1850330392
pol2014_scaffold_11775_216	1850330393
pol2014_scaffold_11783_3446	1850330394
pol2014_scaffold_11811_1781	1850330395
pol2014_scaffold_11821_2729	1850330396
pol2014_scaffold_11821_2766	1850330397
pol2014_scaffold_11821_2771	1850330398
pol2014_scaffold_11828_430	1850330399
pol2014_scaffold_11842_6734	1850330400
pol2014_scaffold_11845_6550	1850330401
pol2014_scaffold_11847_1481	1850330402
pol2014_scaffold_11858_476	1850330403
pol2014_scaffold_11885_327	1850330404
pol2014_scaffold_11900_531	1850330405
pol2014_scaffold_11900_539	1850330406
pol2014_scaffold_11900_545	1850330407
pol2014_scaffold_11900_669	1850330408
pol2014_scaffold_11900_705	1850330409
pol2014_scaffold_11900_4414	1850330410
pol2014_scaffold_11914_4853	1850330411
pol2014_scaffold_11935_885	1850330412
pol2014_scaffold_11935_895	1850330413
pol2014_scaffold_11935_898	1850330414
pol2014_scaffold_11951_3847	1850330415
pol2014_scaffold_11951_3862	1850330416
pol2014_scaffold_11951_4249	1850330417
pol2014_scaffold_11960_3096	1850330418
pol2014_scaffold_11982_2357	1850330419
pol2014_scaffold_11983_1327	1850330420
pol2014_scaffold_11986_2944	1850330421
pol2014_scaffold_11986_3053	1850330422
pol2014_scaffold_11986_5052	1850330423
pol2014_scaffold_12001_1491	1850330424
pol2014_scaffold_12001_5164	1850330425
pol2014_scaffold_12032_813	1850330426
pol2014_scaffold_12041_3308	1850330427
pol2014_scaffold_12041_3310	1850330428
pol2014_scaffold_12049_92	1850330429
pol2014_scaffold_12068_4841	1850330430
pol2014_scaffold_12068_4850	1850330431
pol2014_scaffold_12068_4942	1850330432
pol2014_scaffold_12068_4954	1850330433
pol2014_scaffold_12077_1652	1850330434
pol2014_scaffold_12097_3122	1850330435
pol2014_scaffold_12131_4931	1850330436
pol2014_scaffold_12131_4950	1850330437
pol2014_scaffold_12131_4975	1850330438
pol2014_scaffold_12131_4991	1850330439
pol2014_scaffold_12152_1265	1850330440
pol2014_scaffold_12152_1458	1850330441
pol2014_scaffold_12168_6563	1850330442
pol2014_scaffold_12168_6571	1850330443
pol2014_scaffold_12168_6609	1850330444
pol2014_scaffold_12168_6649	1850330445
pol2014_scaffold_12170_998	1850330446
pol2014_scaffold_12181_4577	1850330447
pol2014_scaffold_12185_2899	1850330448
pol2014_scaffold_12196_2237	1850330449
pol2014_scaffold_12219_3515	1850330450
pol2014_scaffold_12219_4711	1850330451
pol2014_scaffold_12219_4712	1850330452
pol2014_scaffold_12219_4721	1850330453
pol2014_scaffold_12219_4738	1850330454
pol2014_scaffold_12292_3425	1850330455
pol2014_scaffold_12293_4171	1850330456
pol2014_scaffold_12293_4304	1850330457
pol2014_scaffold_12301_5325	1850330458
pol2014_scaffold_12319_1654	1850330459
pol2014_scaffold_12369_1431	1850330460
pol2014_scaffold_12369_1631	1850330461
pol2014_scaffold_12376_5627	1850330462
pol2014_scaffold_12376_5637	1850330463
pol2014_scaffold_12376_5676	1850330464
pol2014_scaffold_12376_5679	1850330465
pol2014_scaffold_12381_1637	1850330466
pol2014_scaffold_12393_6574	1850330467
pol2014_scaffold_12415_6706	1850330468
pol2014_scaffold_12440_4793	1850330469
pol2014_scaffold_12440_4869	1850330470
pol2014_scaffold_12462_3597	1850330471
pol2014_scaffold_12481_3093	1850330472
pol2014_scaffold_12499_511	1850330473
pol2014_scaffold_12515_2362	1850330474
pol2014_scaffold_12515_2363	1850330475
pol2014_scaffold_12515_2385	1850330476
pol2014_scaffold_12533_1934	1850330477
pol2014_scaffold_12533_1941	1850330478
pol2014_scaffold_12533_1946	1850330479
pol2014_scaffold_12538_3351	1850330480
pol2014_scaffold_12538_3371	1850330481
pol2014_scaffold_12538_3379	1850330482
pol2014_scaffold_12538_3385	1850330483
pol2014_scaffold_12579_2103	1850330484
pol2014_scaffold_12579_2166	1850330485
pol2014_scaffold_12579_2170	1850330486
pol2014_scaffold_12609_6206	1850330487
pol2014_scaffold_12611_4806	1850330488
pol2014_scaffold_12613_5675	1850330489
pol2014_scaffold_12617_3719	1850330490
pol2014_scaffold_12625_2077	1850330491
pol2014_scaffold_12625_2083	1850330492
pol2014_scaffold_12625_2088	1850330493
pol2014_scaffold_12625_2129	1850330494
pol2014_scaffold_12638_2118	1850330495
pol2014_scaffold_12659_1396	1850330496
pol2014_scaffold_12682_4818	1850330497
pol2014_scaffold_12708_3532	1850330498
pol2014_scaffold_12708_3553	1850330499
pol2014_scaffold_12708_3555	1850330500
pol2014_scaffold_12713_4189	1850330501
pol2014_scaffold_12718_4940	1850330502
pol2014_scaffold_12725_3984	1850330503
pol2014_scaffold_12732_5636	1850330504
pol2014_scaffold_12732_5641	1850330505
pol2014_scaffold_12732_5673	1850330506
pol2014_scaffold_12738_3868	1850330507
pol2014_scaffold_12748_4086	1850330508
pol2014_scaffold_12748_4096	1850330509
pol2014_scaffold_12748_4108	1850330510
pol2014_scaffold_12748_4113	1850330511
pol2014_scaffold_12789_4248	1850330512
pol2014_scaffold_12789_4256	1850330513
pol2014_scaffold_12789_4263	1850330514
pol2014_scaffold_12789_4278	1850330515
pol2014_scaffold_12794_3674	1850330516
pol2014_scaffold_12794_3735	1850330517
pol2014_scaffold_12806_5033	1850330518
pol2014_scaffold_12807_2487	1850330519
pol2014_scaffold_12807_2613	1850330520
pol2014_scaffold_12816_2498	1850330521
pol2014_scaffold_12829_3142	1850330522
pol2014_scaffold_12837_1240	1850330523
pol2014_scaffold_12837_1247	1850330524
pol2014_scaffold_12837_1251	1850330525
pol2014_scaffold_12843_3984	1850330526
pol2014_scaffold_12871_3707	1850330527
pol2014_scaffold_12878_6233	1850330528
pol2014_scaffold_12896_5347	1850330529
pol2014_scaffold_12908_4240	1850330530
pol2014_scaffold_12908_4250	1850330531
pol2014_scaffold_12908_4340	1850330532
pol2014_scaffold_12908_4385	1850330533
pol2014_scaffold_12908_4387	1850330534
pol2014_scaffold_12927_5340	1850330535
pol2014_scaffold_12937_4314	1850330536
pol2014_scaffold_12937_4320	1850330537
pol2014_scaffold_12937_4353	1850330538
pol2014_scaffold_12937_4358	1850330539
pol2014_scaffold_12937_4507	1850330540
pol2014_scaffold_12937_4517	1850330541
pol2014_scaffold_12937_4523	1850330542
pol2014_scaffold_12949_2622	1850330543
pol2014_scaffold_12958_3753	1850330544
pol2014_scaffold_12958_3764	1850330545
pol2014_scaffold_12979_3146	1850330546
pol2014_scaffold_12986_5603	1850330547
pol2014_scaffold_13002_3777	1850330548
pol2014_scaffold_13009_2645	1850330549
pol2014_scaffold_13015_1540	1850330550
pol2014_scaffold_13015_1693	1850330551
pol2014_scaffold_13015_2407	1850330552
pol2014_scaffold_13015_2416	1850330553
pol2014_scaffold_13033_3758	1850330554
pol2014_scaffold_13056_316	1850330555
pol2014_scaffold_13056_493	1850330556
pol2014_scaffold_13056_3723	1850330557
pol2014_scaffold_13065_2226	1850330558
pol2014_scaffold_13080_2326	1850330559
pol2014_scaffold_13082_2190	1850330560
pol2014_scaffold_13082_2198	1850330561
pol2014_scaffold_13087_368	1850330562
pol2014_scaffold_13093_5426	1850330563
pol2014_scaffold_13093_5532	1850330564
pol2014_scaffold_13096_1145	1850330565
pol2014_scaffold_13096_1158	1850330566
pol2014_scaffold_13129_5883	1850330567
pol2014_scaffold_13129_5923	1850330568
pol2014_scaffold_13138_5793	1850330569
pol2014_scaffold_13178_3716	1850330570
pol2014_scaffold_13178_3759	1850330571
pol2014_scaffold_13178_3772	1850330572
pol2014_scaffold_13211_6511	1850330573
pol2014_scaffold_13211_6512	1850330574
pol2014_scaffold_13211_6521	1850330575
pol2014_scaffold_13223_5230	1850330576
pol2014_scaffold_13223_5231	1850330577
pol2014_scaffold_13223_5266	1850330578
pol2014_scaffold_13223_5338	1850330579
pol2014_scaffold_13223_5341	1850330580
pol2014_scaffold_13223_5362	1850330581
pol2014_scaffold_13223_5370	1850330582
pol2014_scaffold_13251_2703	1850330583
pol2014_scaffold_13251_5048	1850330584
pol2014_scaffold_13251_5050	1850330585
pol2014_scaffold_13251_5051	1850330586
pol2014_scaffold_13251_5055	1850330587
pol2014_scaffold_13251_5057	1850330588
pol2014_scaffold_13251_5107	1850330589
pol2014_scaffold_13264_3093	1850330590
pol2014_scaffold_13266_3109	1850330591
pol2014_scaffold_13303_6248	1850330592
pol2014_scaffold_13330_2138	1850330593
pol2014_scaffold_13331_1679	1850330594
pol2014_scaffold_13331_1719	1850330595
pol2014_scaffold_13366_952	1850330596
pol2014_scaffold_13372_3087	1850330597
pol2014_scaffold_13401_1927	1850330598
pol2014_scaffold_13428_6384	1850330599
pol2014_scaffold_13428_6417	1850330600
pol2014_scaffold_13468_4506	1850330601
pol2014_scaffold_13469_5231	1850330602
pol2014_scaffold_13482_2452	1850330603
pol2014_scaffold_13509_2315	1850330604
pol2014_scaffold_13513_4213	1850330605
pol2014_scaffold_13541_2643	1850330606
pol2014_scaffold_13557_1245	1850330607
pol2014_scaffold_13562_2793	1850330608
pol2014_scaffold_13568_2027	1850330609
pol2014_scaffold_13568_2045	1850330610
pol2014_scaffold_13568_2068	1850330611
pol2014_scaffold_13592_5230	1850330612
pol2014_scaffold_13592_5283	1850330613
pol2014_scaffold_13652_4334	1850330614
pol2014_scaffold_13652_4416	1850330615
pol2014_scaffold_13652_4426	1850330616
pol2014_scaffold_13670_3802	1850330617
pol2014_scaffold_13670_3815	1850330618
pol2014_scaffold_13671_2227	1850330619
pol2014_scaffold_13671_2232	1850330620
pol2014_scaffold_13671_2233	1850330621
pol2014_scaffold_13683_4314	1850330622
pol2014_scaffold_13684_6051	1850330623
pol2014_scaffold_13686_6303	1850330624
pol2014_scaffold_13686_6337	1850330625
pol2014_scaffold_13702_3033	1850330626
pol2014_scaffold_13702_3103	1850330627
pol2014_scaffold_13719_4497	1850330628
pol2014_scaffold_13774_5964	1850330629
pol2014_scaffold_13781_5835	1850330630
pol2014_scaffold_13789_1054	1850330631
pol2014_scaffold_13790_6221	1850330632
pol2014_scaffold_13813_1382	1850330633
pol2014_scaffold_13813_4093	1850330634
pol2014_scaffold_13813_4139	1850330635
pol2014_scaffold_13815_1292	1850330636
pol2014_scaffold_13831_6050	1850330637
pol2014_scaffold_13856_331	1850330638
pol2014_scaffold_13859_433	1850330639
pol2014_scaffold_13859_435	1850330640
pol2014_scaffold_13859_520	1850330641
pol2014_scaffold_13872_1770	1850330642
pol2014_scaffold_13882_622	1850330643
pol2014_scaffold_13882_772	1850330644
pol2014_scaffold_13882_803	1850330645
pol2014_scaffold_13901_5692	1850330646
pol2014_scaffold_13911_625	1850330647
pol2014_scaffold_13911_650	1850330648
pol2014_scaffold_13911_820	1850330649
pol2014_scaffold_13911_821	1850330650
pol2014_scaffold_13942_3967	1850330651
pol2014_scaffold_13948_3284	1850330652
pol2014_scaffold_13978_4308	1850330653
pol2014_scaffold_14031_6027	1850330654
pol2014_scaffold_14050_3568	1850330655
pol2014_scaffold_14052_6230	1850330656
pol2014_scaffold_14057_3602	1850330657
pol2014_scaffold_14059_5352	1850330658
pol2014_scaffold_14066_5130	1850330659
pol2014_scaffold_14079_5251	1850330660
pol2014_scaffold_14096_210	1850330661
pol2014_scaffold_14101_1177	1850330662
pol2014_scaffold_14101_1366	1850330663
pol2014_scaffold_14101_5734	1850330664
pol2014_scaffold_14113_4464	1850330665
pol2014_scaffold_14113_4466	1850330666
pol2014_scaffold_14113_4467	1850330667
pol2014_scaffold_14161_4403	1850330668
pol2014_scaffold_14161_4586	1850330669
pol2014_scaffold_14206_4603	1850330670
pol2014_scaffold_14212_2887	1850330671
pol2014_scaffold_14218_3233	1850330672
pol2014_scaffold_14218_3246	1850330673
pol2014_scaffold_14218_3247	1850330674
pol2014_scaffold_14218_3248	1850330675
pol2014_scaffold_14223_3778	1850330676
pol2014_scaffold_14227_1780	1850330677
pol2014_scaffold_14228_1030	1850330678
pol2014_scaffold_14255_2890	1850330679
pol2014_scaffold_14259_4614	1850330680
pol2014_scaffold_14259_4686	1850330681
pol2014_scaffold_14259_4688	1850330682
pol2014_scaffold_14259_4693	1850330683
pol2014_scaffold_14259_4734	1850330684
pol2014_scaffold_14272_989	1850330685
pol2014_scaffold_14273_430	1850330686
pol2014_scaffold_14279_6059	1850330687
pol2014_scaffold_14281_3522	1850330688
pol2014_scaffold_14290_5672	1850330689
pol2014_scaffold_14290_5693	1850330690
pol2014_scaffold_14290_5694	1850330691
pol2014_scaffold_14290_5744	1850330692
pol2014_scaffold_14290_5746	1850330693
pol2014_scaffold_14290_5783	1850330694
pol2014_scaffold_14290_5786	1850330695
pol2014_scaffold_14290_5813	1850330696
pol2014_scaffold_14297_4199	1850330697
pol2014_scaffold_14297_4236	1850330698
pol2014_scaffold_14308_633	1850330699
pol2014_scaffold_14318_3488	1850330700
pol2014_scaffold_14353_5941	1850330701
pol2014_scaffold_14413_3221	1850330702
pol2014_scaffold_14440_527	1850330703
pol2014_scaffold_14440_528	1850330704
pol2014_scaffold_14440_592	1850330705
pol2014_scaffold_14440_626	1850330706
pol2014_scaffold_14440_636	1850330707
pol2014_scaffold_14455_3856	1850330708
pol2014_scaffold_14475_4972	1850330709
pol2014_scaffold_14492_5182	1850330710
pol2014_scaffold_14492_5220	1850330711
pol2014_scaffold_14505_5942	1850330712
pol2014_scaffold_14539_2228	1850330713
pol2014_scaffold_14559_1277	1850330714
pol2014_scaffold_14595_3862	1850330715
pol2014_scaffold_14619_5062	1850330716
pol2014_scaffold_14647_1415	1850330717
pol2014_scaffold_14660_6005	1850330718
pol2014_scaffold_14682_2458	1850330719
pol2014_scaffold_14718_2233	1850330720
pol2014_scaffold_14724_1477	1850330721
pol2014_scaffold_14732_3808	1850330722
pol2014_scaffold_14744_4094	1850330723
pol2014_scaffold_14744_4186	1850330724
pol2014_scaffold_14762_915	1850330725
pol2014_scaffold_14762_927	1850330726
pol2014_scaffold_14787_4659	1850330727
pol2014_scaffold_14802_6931	1850330728
pol2014_scaffold_14802_7206	1850330729
pol2014_scaffold_14802_7227	1850330730
pol2014_scaffold_14841_818	1850330731
pol2014_scaffold_14845_2198	1850330732
pol2014_scaffold_14846_3505	1850330733
pol2014_scaffold_14912_1011	1850330734
pol2014_scaffold_14916_2838	1850330735
pol2014_scaffold_14937_1897	1850330736
pol2014_scaffold_14958_5099	1850330737
pol2014_scaffold_14991_5981	1850330738
pol2014_scaffold_15012_3010	1850330739
pol2014_scaffold_15014_231	1850330740
pol2014_scaffold_15048_5675	1850330741
pol2014_scaffold_15061_238	1850330742
pol2014_scaffold_15061_252	1850330743
pol2014_scaffold_15061_285	1850330744
pol2014_scaffold_15061_2261	1850330745
pol2014_scaffold_15063_5952	1850330746
pol2014_scaffold_15063_5953	1850330747
pol2014_scaffold_15063_5954	1850330748
pol2014_scaffold_15084_5307	1850330749
pol2014_scaffold_15084_5310	1850330750
pol2014_scaffold_15084_5341	1850330751
pol2014_scaffold_15084_5345	1850330752
pol2014_scaffold_15089_3672	1850330753
pol2014_scaffold_15089_3677	1850330754
pol2014_scaffold_15089_3961	1850330755
pol2014_scaffold_15113_398	1850330756
pol2014_scaffold_15113_423	1850330757
pol2014_scaffold_15132_3082	1850330758
pol2014_scaffold_15132_3209	1850330759
pol2014_scaffold_15132_3221	1850330760
pol2014_scaffold_15146_3807	1850330761
pol2014_scaffold_15146_3811	1850330762
pol2014_scaffold_15146_3822	1850330763
pol2014_scaffold_15146_3836	1850330764
pol2014_scaffold_15174_3547	1850330765
pol2014_scaffold_15191_1140	1850330766
pol2014_scaffold_15212_5506	1850330767
pol2014_scaffold_15212_5508	1850330768
pol2014_scaffold_15212_5514	1850330769
pol2014_scaffold_15221_2056	1850330770
pol2014_scaffold_15221_2148	1850330771
pol2014_scaffold_15221_2150	1850330772
pol2014_scaffold_15222_4143	1850330773
pol2014_scaffold_15239_3508	1850330774
pol2014_scaffold_15239_3561	1850330775
pol2014_scaffold_15274_4164	1850330776
pol2014_scaffold_15282_3831	1850330777
pol2014_scaffold_15317_2658	1850330778
pol2014_scaffold_15317_2659	1850330779
pol2014_scaffold_15337_2132	1850330780
pol2014_scaffold_15337_2163	1850330781
pol2014_scaffold_15337_2260	1850330782
pol2014_scaffold_15348_2142	1850330783
pol2014_scaffold_15371_1315	1850330784
pol2014_scaffold_15371_1480	1850330785
pol2014_scaffold_15375_4951	1850330786
pol2014_scaffold_15378_527	1850330787
pol2014_scaffold_15378_550	1850330788
pol2014_scaffold_15379_4058	1850330789
pol2014_scaffold_15387_1511	1850330790
pol2014_scaffold_15387_1515	1850330791
pol2014_scaffold_15395_2954	1850330792
pol2014_scaffold_15395_2991	1850330793
pol2014_scaffold_15395_3078	1850330794
pol2014_scaffold_15405_3358	1850330795
pol2014_scaffold_15430_5733	1850330796
pol2014_scaffold_15430_5752	1850330797
pol2014_scaffold_15447_5134	1850330798
pol2014_scaffold_15447_5258	1850330799
pol2014_scaffold_15447_5259	1850330800
pol2014_scaffold_15505_6016	1850330801
pol2014_scaffold_15505_6019	1850330802
pol2014_scaffold_15528_5667	1850330803
pol2014_scaffold_15528_5674	1850330804
pol2014_scaffold_15528_5676	1850330805
pol2014_scaffold_15528_5677	1850330806
pol2014_scaffold_15548_1005	1850330807
pol2014_scaffold_15560_4962	1850330808
pol2014_scaffold_15579_3317	1850330809
pol2014_scaffold_15579_3318	1850330810
pol2014_scaffold_15579_3320	1850330811
pol2014_scaffold_15623_4581	1850330812
pol2014_scaffold_15643_4213	1850330813
pol2014_scaffold_15658_1369	1850330814
pol2014_scaffold_15665_704	1850330815
pol2014_scaffold_15701_2749	1850330816
pol2014_scaffold_15705_4453	1850330817
pol2014_scaffold_15708_2420	1850330818
pol2014_scaffold_15718_3534	1850330819
pol2014_scaffold_15719_4753	1850330820
pol2014_scaffold_15732_3879	1850330821
pol2014_scaffold_15733_99	1850330822
pol2014_scaffold_15733_124	1850330823
pol2014_scaffold_15733_1219	1850330824
pol2014_scaffold_15757_983	1850330825
pol2014_scaffold_15757_1040	1850330826
pol2014_scaffold_15757_2761	1850330827
pol2014_scaffold_15761_3843	1850330828
pol2014_scaffold_15767_5222	1850330829
pol2014_scaffold_15776_2629	1850330830
pol2014_scaffold_15801_4648	1850330831
pol2014_scaffold_15803_354	1850330832
pol2014_scaffold_15806_2140	1850330833
pol2014_scaffold_15806_2166	1850330834
pol2014_scaffold_15825_2583	1850330835
pol2014_scaffold_15825_2584	1850330836
pol2014_scaffold_15825_2586	1850330837
pol2014_scaffold_15835_2645	1850330838
pol2014_scaffold_15835_2656	1850330839
pol2014_scaffold_15858_3067	1850330840
pol2014_scaffold_15867_4759	1850330841
pol2014_scaffold_15867_4774	1850330842
pol2014_scaffold_15867_4961	1850330843
pol2014_scaffold_15881_4231	1850330844
pol2014_scaffold_15881_4233	1850330845
pol2014_scaffold_15881_4235	1850330846
pol2014_scaffold_15881_4242	1850330847
pol2014_scaffold_15885_2425	1850330848
pol2014_scaffold_15888_1770	1850330849
pol2014_scaffold_15888_1791	1850330850
pol2014_scaffold_15888_1876	1850330851
pol2014_scaffold_15888_1883	1850330852
pol2014_scaffold_15888_4098	1850330853
pol2014_scaffold_15895_2100	1850330854
pol2014_scaffold_15895_2101	1850330855
pol2014_scaffold_15923_5035	1850330856
pol2014_scaffold_15928_1659	1850330857
pol2014_scaffold_15928_1660	1850330858
pol2014_scaffold_15928_1661	1850330859
pol2014_scaffold_15928_1662	1850330860
pol2014_scaffold_15933_5250	1850330861
pol2014_scaffold_15937_4154	1850330862
pol2014_scaffold_15937_4184	1850330863
pol2014_scaffold_15946_5410	1850330864
pol2014_scaffold_15980_5499	1850330865
pol2014_scaffold_16032_5807	1850330866
pol2014_scaffold_16038_4727	1850330867
pol2014_scaffold_16045_1843	1850330868
pol2014_scaffold_16045_1970	1850330869
pol2014_scaffold_16054_3874	1850330870
pol2014_scaffold_16078_5931	1850330871
pol2014_scaffold_16078_5938	1850330872
pol2014_scaffold_16078_5939	1850330873
pol2014_scaffold_16102_1339	1850330874
pol2014_scaffold_16112_4766	1850330875
pol2014_scaffold_16112_4795	1850330876
pol2014_scaffold_16112_4809	1850330877
pol2014_scaffold_16113_5310	1850330878
pol2014_scaffold_16126_2401	1850330879
pol2014_scaffold_16134_4387	1850330880
pol2014_scaffold_16134_4401	1850330881
pol2014_scaffold_16137_2835	1850330882
pol2014_scaffold_16179_4036	1850330883
pol2014_scaffold_16215_1454	1850330884
pol2014_scaffold_16222_2345	1850330885
pol2014_scaffold_16222_2363	1850330886
pol2014_scaffold_16227_4636	1850330887
pol2014_scaffold_16235_5089	1850330888
pol2014_scaffold_16246_2576	1850330889
pol2014_scaffold_16279_3838	1850330890
pol2014_scaffold_16287_5091	1850330891
pol2014_scaffold_16287_5120	1850330892
pol2014_scaffold_16331_1181	1850330893
pol2014_scaffold_16331_1732	1850330894
pol2014_scaffold_16331_1770	1850330895
pol2014_scaffold_16334_642	1850330896
pol2014_scaffold_16351_3810	1850330897
pol2014_scaffold_16351_3917	1850330898
pol2014_scaffold_16354_3940	1850330899
pol2014_scaffold_16354_3959	1850330900
pol2014_scaffold_16361_5809	1850330901
pol2014_scaffold_16371_3108	1850330902
pol2014_scaffold_16384_3421	1850330903
pol2014_scaffold_16392_3223	1850330904
pol2014_scaffold_16394_3468	1850330905
pol2014_scaffold_16394_3473	1850330906
pol2014_scaffold_16407_552	1850330907
pol2014_scaffold_16407_580	1850330908
pol2014_scaffold_16407_2020	1850330909
pol2014_scaffold_16407_2027	1850330910
pol2014_scaffold_16410_888	1850330911
pol2014_scaffold_16429_4366	1850330912
pol2014_scaffold_16431_3091	1850330913
pol2014_scaffold_16431_3094	1850330914
pol2014_scaffold_16431_3115	1850330915
pol2014_scaffold_16431_3129	1850330916
pol2014_scaffold_16455_2022	1850330917
pol2014_scaffold_16458_4547	1850330918
pol2014_scaffold_16505_2290	1850330919
pol2014_scaffold_16505_2368	1850330920
pol2014_scaffold_16540_5236	1850330921
pol2014_scaffold_16540_5244	1850330922
pol2014_scaffold_16541_2946	1850330923
pol2014_scaffold_16541_4957	1850330924
pol2014_scaffold_16548_4022	1850330925
pol2014_scaffold_16558_3868	1850330926
pol2014_scaffold_16565_1657	1850330927
pol2014_scaffold_16570_4386	1850330928
pol2014_scaffold_16609_1649	1850330929
pol2014_scaffold_16609_1650	1850330930
pol2014_scaffold_16609_1665	1850330931
pol2014_scaffold_16616_3104	1850330932
pol2014_scaffold_16635_3147	1850330933
pol2014_scaffold_16635_3415	1850330934
pol2014_scaffold_16644_5541	1850330935
pol2014_scaffold_16644_5568	1850330936
pol2014_scaffold_16654_4278	1850330937
pol2014_scaffold_16656_4281	1850330938
pol2014_scaffold_16674_1702	1850330939
pol2014_scaffold_16674_1703	1850330940
pol2014_scaffold_16674_1709	1850330941
pol2014_scaffold_16677_2922	1850330942
pol2014_scaffold_16683_1851	1850330943
pol2014_scaffold_16691_3742	1850330944
pol2014_scaffold_16713_2315	1850330945
pol2014_scaffold_16713_2399	1850330946
pol2014_scaffold_16720_2524	1850330947
pol2014_scaffold_16745_5704	1850330948
pol2014_scaffold_16749_3112	1850330949
pol2014_scaffold_16749_3127	1850330950
pol2014_scaffold_16759_204	1850330951
pol2014_scaffold_16770_2806	1850330952
pol2014_scaffold_16778_1802	1850330953
pol2014_scaffold_16778_1803	1850330954
pol2014_scaffold_16778_1812	1850330955
pol2014_scaffold_16778_1813	1850330956
pol2014_scaffold_16810_3436	1850330957
pol2014_scaffold_16810_3459	1850330958
pol2014_scaffold_16810_3463	1850330959
pol2014_scaffold_16810_3565	1850330960
pol2014_scaffold_16810_3591	1850330961
pol2014_scaffold_16810_3636	1850330962
pol2014_scaffold_16849_1739	1850330963
pol2014_scaffold_16876_1110	1850330964
pol2014_scaffold_16942_3323	1850330965
pol2014_scaffold_16944_2357	1850330966
pol2014_scaffold_16949_232	1850330967
pol2014_scaffold_16976_4665	1850330968
pol2014_scaffold_16982_4482	1850330969
pol2014_scaffold_16988_4324	1850330970
pol2014_scaffold_17001_454	1850330971
pol2014_scaffold_17006_5362	1850330972
pol2014_scaffold_17006_5518	1850330973
pol2014_scaffold_17020_179	1850330974
pol2014_scaffold_17071_1989	1850330975
pol2014_scaffold_17080_3162	1850330976
pol2014_scaffold_17095_1878	1850330977
pol2014_scaffold_17146_4078	1850330978
pol2014_scaffold_17146_4096	1850330979
pol2014_scaffold_17155_1976	1850330980
pol2014_scaffold_17155_2166	1850330981
pol2014_scaffold_17155_2345	1850330982
pol2014_scaffold_17160_3863	1850330983
pol2014_scaffold_17171_1079	1850330984
pol2014_scaffold_17171_1126	1850330985
pol2014_scaffold_17212_5595	1850330986
pol2014_scaffold_17212_5669	1850330987
pol2014_scaffold_17214_5535	1850330988
pol2014_scaffold_17214_5582	1850330989
pol2014_scaffold_17219_2740	1850330990
pol2014_scaffold_17230_1777	1850330991
pol2014_scaffold_17249_2060	1850330992
pol2014_scaffold_17249_2078	1850330993
pol2014_scaffold_17249_2230	1850330994
pol2014_scaffold_17251_2966	1850330995
pol2014_scaffold_17279_4005	1850330996
pol2014_scaffold_17282_641	1850330997
pol2014_scaffold_17307_5090	1850330998
pol2014_scaffold_17307_5126	1850330999
pol2014_scaffold_17307_5204	1850331000
pol2014_scaffold_17352_5294	1850331001
pol2014_scaffold_17352_5320	1850331002
pol2014_scaffold_17352_5337	1850331003
pol2014_scaffold_17362_3519	1850331004
pol2014_scaffold_17362_3570	1850331005
pol2014_scaffold_17375_5222	1850331006
pol2014_scaffold_17386_3121	1850331007
pol2014_scaffold_17394_239	1850331008
pol2014_scaffold_17431_1305	1850331009
pol2014_scaffold_17431_4929	1850331010
pol2014_scaffold_17433_409	1850331011
pol2014_scaffold_17433_417	1850331012
pol2014_scaffold_17433_425	1850331013
pol2014_scaffold_17437_3040	1850331014
pol2014_scaffold_17469_2958	1850331015
pol2014_scaffold_17479_4887	1850331016
pol2014_scaffold_17534_576	1850331017
pol2014_scaffold_17547_2472	1850331018
pol2014_scaffold_17547_2560	1850331019
pol2014_scaffold_17555_1732	1850331020
pol2014_scaffold_17555_1746	1850331021
pol2014_scaffold_17555_4850	1850331022
pol2014_scaffold_17588_2625	1850331023
pol2014_scaffold_17588_2682	1850331024
pol2014_scaffold_17601_1989	1850331025
pol2014_scaffold_17601_2011	1850331026
pol2014_scaffold_17601_2029	1850331027
pol2014_scaffold_17601_2057	1850331028
pol2014_scaffold_17601_2096	1850331029
pol2014_scaffold_17601_2102	1850331030
pol2014_scaffold_17610_5387	1850331031
pol2014_scaffold_17610_5400	1850331032
pol2014_scaffold_17610_5438	1850331033
pol2014_scaffold_17610_5467	1850331034
pol2014_scaffold_17610_5486	1850331035
pol2014_scaffold_17610_5513	1850331036
pol2014_scaffold_17629_5179	1850331037
pol2014_scaffold_17629_5187	1850331038
pol2014_scaffold_17650_3781	1850331039
pol2014_scaffold_17650_3786	1850331040
pol2014_scaffold_17650_3790	1850331041
pol2014_scaffold_17674_2151	1850331042
pol2014_scaffold_17674_2189	1850331043
pol2014_scaffold_17674_2195	1850331044
pol2014_scaffold_17674_2355	1850331045
pol2014_scaffold_17674_2425	1850331046
pol2014_scaffold_17741_2859	1850331047
pol2014_scaffold_17741_2943	1850331048
pol2014_scaffold_17807_3914	1850331049
pol2014_scaffold_17817_5206	1850331050
pol2014_scaffold_17866_1388	1850331051
pol2014_scaffold_17885_2234	1850331052
pol2014_scaffold_17885_2250	1850331053
pol2014_scaffold_17891_4919	1850331054
pol2014_scaffold_17897_3881	1850331055
pol2014_scaffold_17932_2821	1850331056
pol2014_scaffold_17979_5552	1850331057
pol2014_scaffold_17991_665	1850331058
pol2014_scaffold_18008_673	1850331059
pol2014_scaffold_18008_3339	1850331060
pol2014_scaffold_18011_4998	1850331061
pol2014_scaffold_18038_5368	1850331062
pol2014_scaffold_18043_2351	1850331063
pol2014_scaffold_18043_2359	1850331064
pol2014_scaffold_18051_3244	1850331065
pol2014_scaffold_18057_1218	1850331066
pol2014_scaffold_18057_1238	1850331067
pol2014_scaffold_18057_1240	1850331068
pol2014_scaffold_18057_1259	1850331069
pol2014_scaffold_18066_666	1850331070
pol2014_scaffold_18076_2607	1850331071
pol2014_scaffold_18085_4194	1850331072
pol2014_scaffold_18127_3633	1850331073
pol2014_scaffold_18136_2299	1850331074
pol2014_scaffold_18160_4950	1850331075
pol2014_scaffold_18160_4956	1850331076
pol2014_scaffold_18160_4977	1850331077
pol2014_scaffold_18160_4978	1850331078
pol2014_scaffold_18160_5085	1850331079
pol2014_scaffold_18160_5123	1850331080
pol2014_scaffold_18164_5169	1850331081
pol2014_scaffold_18165_2403	1850331082
pol2014_scaffold_18165_2494	1850331083
pol2014_scaffold_18165_2517	1850331084
pol2014_scaffold_18170_2804	1850331085
pol2014_scaffold_18171_1688	1850331086
pol2014_scaffold_18203_3098	1850331087
pol2014_scaffold_18203_3105	1850331088
pol2014_scaffold_18203_3115	1850331089
pol2014_scaffold_18210_2626	1850331090
pol2014_scaffold_18210_2746	1850331091
pol2014_scaffold_18210_2781	1850331092
pol2014_scaffold_18211_3724	1850331093
pol2014_scaffold_18211_3727	1850331094
pol2014_scaffold_18211_3771	1850331095
pol2014_scaffold_18227_2522	1850331096
pol2014_scaffold_18240_848	1850331097
pol2014_scaffold_18240_1103	1850331098
pol2014_scaffold_18240_1201	1850331099
pol2014_scaffold_18251_2010	1850331100
pol2014_scaffold_18251_2037	1850331101
pol2014_scaffold_18251_2110	1850331102
pol2014_scaffold_18252_478	1850331103
pol2014_scaffold_18253_4878	1850331104
pol2014_scaffold_18254_1032	1850331105
pol2014_scaffold_18271_1034	1850331106
pol2014_scaffold_18271_1049	1850331107
pol2014_scaffold_18271_1059	1850331108
pol2014_scaffold_18280_4161	1850331109
pol2014_scaffold_18314_2853	1850331110
pol2014_scaffold_18363_3960	1850331111
pol2014_scaffold_18363_3962	1850331112
pol2014_scaffold_18363_3989	1850331113
pol2014_scaffold_18363_3990	1850331114
pol2014_scaffold_18363_3991	1850331115
pol2014_scaffold_18363_3992	1850331116
pol2014_scaffold_18363_3994	1850331117
pol2014_scaffold_18363_3995	1850331118
pol2014_scaffold_18363_3996	1850331119
pol2014_scaffold_18363_3997	1850331120
pol2014_scaffold_18366_1701	1850331121
pol2014_scaffold_18386_4830	1850331122
pol2014_scaffold_18388_2247	1850331123
pol2014_scaffold_18405_5008	1850331124
pol2014_scaffold_18405_5022	1850331125
pol2014_scaffold_18405_5042	1850331126
pol2014_scaffold_18405_5145	1850331127
pol2014_scaffold_18405_5223	1850331128
pol2014_scaffold_18438_2970	1850331129
pol2014_scaffold_18438_3000	1850331130
pol2014_scaffold_18438_3271	1850331131
pol2014_scaffold_18446_63	1850331132
pol2014_scaffold_18447_3308	1850331133
pol2014_scaffold_18448_2692	1850331134
pol2014_scaffold_18466_3376	1850331135
pol2014_scaffold_18472_3038	1850331136
pol2014_scaffold_18484_2631	1850331137
pol2014_scaffold_18484_2642	1850331138
pol2014_scaffold_18484_2645	1850331139
pol2014_scaffold_18484_2650	1850331140
pol2014_scaffold_18484_2789	1850331141
pol2014_scaffold_18484_2810	1850331142
pol2014_scaffold_18489_4739	1850331143
pol2014_scaffold_18497_4866	1850331144
pol2014_scaffold_18559_4426	1850331145
pol2014_scaffold_18562_894	1850331146
pol2014_scaffold_18600_5423	1850331147
pol2014_scaffold_18605_2339	1850331148
pol2014_scaffold_18618_147	1850331149
pol2014_scaffold_18654_4500	1850331150
pol2014_scaffold_18666_1489	1850331151
pol2014_scaffold_18674_1630	1850331152
pol2014_scaffold_18680_214	1850331153
pol2014_scaffold_18692_2969	1850331154
pol2014_scaffold_18697_5303	1850331155
pol2014_scaffold_18722_4917	1850331156
pol2014_scaffold_18741_4451	1850331157
pol2014_scaffold_18755_3637	1850331158
pol2014_scaffold_18756_190	1850331159
pol2014_scaffold_18760_4623	1850331160
pol2014_scaffold_18775_1385	1850331161
pol2014_scaffold_18779_4137	1850331162
pol2014_scaffold_18834_3988	1850331163
pol2014_scaffold_18834_4122	1850331164
pol2014_scaffold_18893_1173	1850331165
pol2014_scaffold_18893_1272	1850331166
pol2014_scaffold_18896_3132	1850331167
pol2014_scaffold_18911_3194	1850331168
pol2014_scaffold_18911_3239	1850331169
pol2014_scaffold_18936_873	1850331170
pol2014_scaffold_18938_4573	1850331171
pol2014_scaffold_18938_4593	1850331172
pol2014_scaffold_18939_1669	1850331173
pol2014_scaffold_18939_1886	1850331174
pol2014_scaffold_18944_2759	1850331175
pol2014_scaffold_18944_3287	1850331176
pol2014_scaffold_18944_3403	1850331177
pol2014_scaffold_18944_3412	1850331178
pol2014_scaffold_18990_1323	1850331179
pol2014_scaffold_18995_3804	1850331180
pol2014_scaffold_19008_2937	1850331181
pol2014_scaffold_19028_2696	1850331182
pol2014_scaffold_19028_2776	1850331183
pol2014_scaffold_19078_4760	1850331184
pol2014_scaffold_19117_2595	1850331185
pol2014_scaffold_19117_2640	1850331186
pol2014_scaffold_19131_4160	1850331187
pol2014_scaffold_19138_2849	1850331188
pol2014_scaffold_19149_3542	1850331189
pol2014_scaffold_19157_2160	1850331190
pol2014_scaffold_19157_2172	1850331191
pol2014_scaffold_19157_2179	1850331192
pol2014_scaffold_19157_2187	1850331193
pol2014_scaffold_19157_2189	1850331194
pol2014_scaffold_19157_2234	1850331195
pol2014_scaffold_19157_2250	1850331196
pol2014_scaffold_19157_2266	1850331197
pol2014_scaffold_19157_2271	1850331198
pol2014_scaffold_19157_2279	1850331199
pol2014_scaffold_19157_2364	1850331200
pol2014_scaffold_19157_2389	1850331201
pol2014_scaffold_19157_2412	1850331202
pol2014_scaffold_19158_316	1850331203
pol2014_scaffold_19158_394	1850331204
pol2014_scaffold_19160_1287	1850331205
pol2014_scaffold_19160_1435	1850331206
pol2014_scaffold_19160_1604	1850331207
pol2014_scaffold_19176_176	1850331208
pol2014_scaffold_19177_636	1850331209
pol2014_scaffold_19199_680	1850331210
pol2014_scaffold_19199_2299	1850331211
pol2014_scaffold_19220_295	1850331212
pol2014_scaffold_19245_2360	1850331213
pol2014_scaffold_19245_2361	1850331214
pol2014_scaffold_19245_2370	1850331215
pol2014_scaffold_19245_2378	1850331216
pol2014_scaffold_19245_4053	1850331217
pol2014_scaffold_19245_4079	1850331218
pol2014_scaffold_19277_1566	1850331219
pol2014_scaffold_19292_1076	1850331220
pol2014_scaffold_19304_5147	1850331221
pol2014_scaffold_19304_5152	1850331222
pol2014_scaffold_19337_5289	1850331223
pol2014_scaffold_19337_5304	1850331224
pol2014_scaffold_19346_4612	1850331225
pol2014_scaffold_19350_2587	1850331226
pol2014_scaffold_19370_1208	1850331227
pol2014_scaffold_19377_686	1850331228
pol2014_scaffold_19385_4788	1850331229
pol2014_scaffold_19405_3231	1850331230
pol2014_scaffold_19406_3253	1850331231
pol2014_scaffold_19428_2514	1850331232
pol2014_scaffold_19428_2525	1850331233
pol2014_scaffold_19438_3420	1850331234
pol2014_scaffold_19468_3891	1850331235
pol2014_scaffold_19482_199	1850331236
pol2014_scaffold_19490_4575	1850331237
pol2014_scaffold_19499_3539	1850331238
pol2014_scaffold_19502_3457	1850331239
pol2014_scaffold_19539_410	1850331240
pol2014_scaffold_19545_3755	1850331241
pol2014_scaffold_19553_2642	1850331242
pol2014_scaffold_19564_1567	1850331243
pol2014_scaffold_19564_1661	1850331244
pol2014_scaffold_19566_4547	1850331245
pol2014_scaffold_19566_4605	1850331246
pol2014_scaffold_19566_4626	1850331247
pol2014_scaffold_19566_4629	1850331248
pol2014_scaffold_19592_592	1850331249
pol2014_scaffold_19594_349	1850331250
pol2014_scaffold_19594_394	1850331251
pol2014_scaffold_19594_495	1850331252
pol2014_scaffold_19594_497	1850331253
pol2014_scaffold_19646_378	1850331254
pol2014_scaffold_19646_386	1850331255
pol2014_scaffold_19648_286	1850331256
pol2014_scaffold_19676_3590	1850331257
pol2014_scaffold_19700_1833	1850331258
pol2014_scaffold_19717_3927	1850331259
pol2014_scaffold_19773_1054	1850331260
pol2014_scaffold_19777_2507	1850331261
pol2014_scaffold_19780_2370	1850331262
pol2014_scaffold_19785_3909	1850331263
pol2014_scaffold_19801_3532	1850331264
pol2014_scaffold_19801_3550	1850331265
pol2014_scaffold_19803_1684	1850331266
pol2014_scaffold_19855_3332	1850331267
pol2014_scaffold_19860_2681	1850331268
pol2014_scaffold_19860_2683	1850331269
pol2014_scaffold_19868_2039	1850331270
pol2014_scaffold_19882_4083	1850331271
pol2014_scaffold_19887_2473	1850331272
pol2014_scaffold_19915_4093	1850331273
pol2014_scaffold_19953_2715	1850331274
pol2014_scaffold_19963_5106	1850331275
pol2014_scaffold_20030_3302	1850331276
pol2014_scaffold_20038_5099	1850331277
pol2014_scaffold_20065_1644	1850331278
pol2014_scaffold_20065_1708	1850331279
pol2014_scaffold_20065_1714	1850331280
pol2014_scaffold_20065_1740	1850331281
pol2014_scaffold_20065_1747	1850331282
pol2014_scaffold_20065_1781	1850331283
pol2014_scaffold_20071_618	1850331284
pol2014_scaffold_20078_1735	1850331285
pol2014_scaffold_20095_616	1850331286
pol2014_scaffold_20120_1011	1850331287
pol2014_scaffold_20120_1028	1850331288
pol2014_scaffold_20146_2386	1850331289
pol2014_scaffold_20175_2723	1850331290
pol2014_scaffold_20175_2741	1850331291
pol2014_scaffold_20175_2745	1850331292
pol2014_scaffold_20176_973	1850331293
pol2014_scaffold_20176_1206	1850331294
pol2014_scaffold_20179_3955	1850331295
pol2014_scaffold_20204_2267	1850331296
pol2014_scaffold_20227_2484	1850331297
pol2014_scaffold_20227_2487	1850331298
pol2014_scaffold_20227_2488	1850331299
pol2014_scaffold_20234_3741	1850331300
pol2014_scaffold_20265_2473	1850331301
pol2014_scaffold_20280_2588	1850331302
pol2014_scaffold_20280_2609	1850331303
pol2014_scaffold_20282_4777	1850331304
pol2014_scaffold_20282_4913	1850331305
pol2014_scaffold_20334_1036	1850331306
pol2014_scaffold_20334_1071	1850331307
pol2014_scaffold_20344_4796	1850331308
pol2014_scaffold_20369_3535	1850331309
pol2014_scaffold_20369_3582	1850331310
pol2014_scaffold_20369_3638	1850331311
pol2014_scaffold_20381_2236	1850331312
pol2014_scaffold_20381_2240	1850331313
pol2014_scaffold_20381_2244	1850331314
pol2014_scaffold_20383_23	1850331315
pol2014_scaffold_20383_24	1850331316
pol2014_scaffold_20385_3314	1850331317
pol2014_scaffold_20386_110	1850331318
pol2014_scaffold_20386_138	1850331319
pol2014_scaffold_20416_4652	1850331320
pol2014_scaffold_20427_5005	1850331321
pol2014_scaffold_20437_1593	1850331322
pol2014_scaffold_20458_1655	1850331323
pol2014_scaffold_20481_3154	1850331324
pol2014_scaffold_20503_1902	1850331325
pol2014_scaffold_20507_5170	1850331326
pol2014_scaffold_20509_4155	1850331327
pol2014_scaffold_20509_4191	1850331328
pol2014_scaffold_20509_4194	1850331329
pol2014_scaffold_20511_718	1850331330
pol2014_scaffold_20511_829	1850331331
pol2014_scaffold_20522_268	1850331332
pol2014_scaffold_20522_273	1850331333
pol2014_scaffold_20522_290	1850331334
pol2014_scaffold_20522_301	1850331335
pol2014_scaffold_20541_2487	1850331336
pol2014_scaffold_20556_2287	1850331337
pol2014_scaffold_20556_2289	1850331338
pol2014_scaffold_20563_1957	1850331339
pol2014_scaffold_20563_4838	1850331340
pol2014_scaffold_20565_3367	1850331341
pol2014_scaffold_20565_3368	1850331342
pol2014_scaffold_20582_2639	1850331343
pol2014_scaffold_20605_1613	1850331344
pol2014_scaffold_20621_3078	1850331345
pol2014_scaffold_20621_3092	1850331346
pol2014_scaffold_20649_2179	1850331347
pol2014_scaffold_20649_2180	1850331348
pol2014_scaffold_20664_704	1850331349
pol2014_scaffold_20666_239	1850331350
pol2014_scaffold_20666_252	1850331351
pol2014_scaffold_20666_265	1850331352
pol2014_scaffold_20666_283	1850331353
pol2014_scaffold_20677_1401	1850331354
pol2014_scaffold_20695_3165	1850331355
pol2014_scaffold_20725_2352	1850331356
pol2014_scaffold_20741_4363	1850331357
pol2014_scaffold_20741_4383	1850331358
pol2014_scaffold_20743_2879	1850331359
pol2014_scaffold_20752_4303	1850331360
pol2014_scaffold_20761_3873	1850331361
pol2014_scaffold_20771_4160	1850331362
pol2014_scaffold_20771_4168	1850331363
pol2014_scaffold_20881_627	1850331364
pol2014_scaffold_20885_4545	1850331365
pol2014_scaffold_20891_2586	1850331366
pol2014_scaffold_20907_3773	1850331367
pol2014_scaffold_20912_2837	1850331368
pol2014_scaffold_20914_1989	1850331369
pol2014_scaffold_20914_2015	1850331370
pol2014_scaffold_20914_2026	1850331371
pol2014_scaffold_20915_5058	1850331372
pol2014_scaffold_20940_1397	1850331373
pol2014_scaffold_20949_637	1850331374
pol2014_scaffold_20975_926	1850331375
pol2014_scaffold_20993_4449	1850331376
pol2014_scaffold_20993_4576	1850331377
pol2014_scaffold_21003_1737	1850331378
pol2014_scaffold_21003_1756	1850331379
pol2014_scaffold_21003_1758	1850331380
pol2014_scaffold_21003_1815	1850331381
pol2014_scaffold_21027_3942	1850331382
pol2014_scaffold_21058_4587	1850331383
pol2014_scaffold_21084_3315	1850331384
pol2014_scaffold_21095_4899	1850331385
pol2014_scaffold_21096_1507	1850331386
pol2014_scaffold_21096_1525	1850331387
pol2014_scaffold_21096_1561	1850331388
pol2014_scaffold_21104_3860	1850331389
pol2014_scaffold_21120_3818	1850331390
pol2014_scaffold_21120_3830	1850331391
pol2014_scaffold_21120_3917	1850331392
pol2014_scaffold_21132_3932	1850331393
pol2014_scaffold_21150_4554	1850331394
pol2014_scaffold_21160_2395	1850331395
pol2014_scaffold_21168_3751	1850331396
pol2014_scaffold_21171_3837	1850331397
pol2014_scaffold_21175_121	1850331398
pol2014_scaffold_21180_404	1850331399
pol2014_scaffold_21197_639	1850331400
pol2014_scaffold_21225_1488	1850331401
pol2014_scaffold_21244_1604	1850331402
pol2014_scaffold_21267_4072	1850331403
pol2014_scaffold_21268_273	1850331404
pol2014_scaffold_21282_993	1850331405
pol2014_scaffold_21297_4664	1850331406
pol2014_scaffold_21297_4696	1850331407
pol2014_scaffold_21297_4698	1850331408
pol2014_scaffold_21297_4709	1850331409
pol2014_scaffold_21321_4682	1850331410
pol2014_scaffold_21321_4683	1850331411
pol2014_scaffold_21321_4684	1850331412
pol2014_scaffold_21323_449	1850331413
pol2014_scaffold_21334_524	1850331414
pol2014_scaffold_21342_3504	1850331415
pol2014_scaffold_21342_3517	1850331416
pol2014_scaffold_21376_4592	1850331417
pol2014_scaffold_21380_2128	1850331418
pol2014_scaffold_21389_3588	1850331419
pol2014_scaffold_21402_3106	1850331420
pol2014_scaffold_21405_3373	1850331421
pol2014_scaffold_21411_4031	1850331422
pol2014_scaffold_21411_4126	1850331423
pol2014_scaffold_21418_1652	1850331424
pol2014_scaffold_21429_3661	1850331425
pol2014_scaffold_21429_3878	1850331426
pol2014_scaffold_21434_692	1850331427
pol2014_scaffold_21442_3334	1850331428
pol2014_scaffold_21445_4206	1850331429
pol2014_scaffold_21447_1334	1850331430
pol2014_scaffold_21507_210	1850331431
pol2014_scaffold_21550_518	1850331432
pol2014_scaffold_21550_579	1850331433
pol2014_scaffold_21553_4319	1850331434
pol2014_scaffold_21571_4603	1850331435
pol2014_scaffold_21571_4659	1850331436
pol2014_scaffold_21602_1920	1850331437
pol2014_scaffold_21602_1923	1850331438
pol2014_scaffold_21621_4463	1850331439
pol2014_scaffold_21658_557	1850331440
pol2014_scaffold_21661_1873	1850331441
pol2014_scaffold_21661_2168	1850331442
pol2014_scaffold_21668_921	1850331443
pol2014_scaffold_21668_946	1850331444
pol2014_scaffold_21691_551	1850331445
pol2014_scaffold_21691_553	1850331446
pol2014_scaffold_21694_4360	1850331447
pol2014_scaffold_21784_2125	1850331448
pol2014_scaffold_21784_3909	1850331449
pol2014_scaffold_21784_3930	1850331450
pol2014_scaffold_21807_2280	1850331451
pol2014_scaffold_21848_3237	1850331452
pol2014_scaffold_21860_4057	1850331453
pol2014_scaffold_21885_2681	1850331454
pol2014_scaffold_21889_822	1850331455
pol2014_scaffold_21920_2953	1850331456
pol2014_scaffold_21920_2978	1850331457
pol2014_scaffold_21943_4548	1850331458
pol2014_scaffold_21951_4029	1850331459
pol2014_scaffold_21951_4081	1850331460
pol2014_scaffold_21951_4148	1850331461
pol2014_scaffold_21951_4161	1850331462
pol2014_scaffold_21951_4306	1850331463
pol2014_scaffold_21976_1734	1850331464
pol2014_scaffold_22013_2732	1850331465
pol2014_scaffold_22020_4034	1850331466
pol2014_scaffold_22081_1730	1850331467
pol2014_scaffold_22095_4306	1850331468
pol2014_scaffold_22095_4371	1850331469
pol2014_scaffold_22095_4389	1850331470
pol2014_scaffold_22114_4204	1850331471
pol2014_scaffold_22145_927	1850331472
pol2014_scaffold_22145_992	1850331473
pol2014_scaffold_22145_994	1850331474
pol2014_scaffold_22145_997	1850331475
pol2014_scaffold_22145_2049	1850331476
pol2014_scaffold_22192_2071	1850331477
pol2014_scaffold_22192_4274	1850331478
pol2014_scaffold_22206_277	1850331479
pol2014_scaffold_22206_290	1850331480
pol2014_scaffold_22252_4623	1850331481
pol2014_scaffold_22297_867	1850331482
pol2014_scaffold_22297_893	1850331483
pol2014_scaffold_22318_2907	1850331484
pol2014_scaffold_22318_2923	1850331485
pol2014_scaffold_22330_2634	1850331486
pol2014_scaffold_22330_2675	1850331487
pol2014_scaffold_22340_2392	1850331488
pol2014_scaffold_22340_2416	1850331489
pol2014_scaffold_22340_2417	1850331490
pol2014_scaffold_22354_4839	1850331491
pol2014_scaffold_22372_4239	1850331492
pol2014_scaffold_22379_2379	1850331493
pol2014_scaffold_22386_3507	1850331494
pol2014_scaffold_22386_3804	1850331495
pol2014_scaffold_22393_2153	1850331496
pol2014_scaffold_22527_3204	1850331497
pol2014_scaffold_22544_4339	1850331498
pol2014_scaffold_22572_956	1850331499
pol2014_scaffold_22581_4838	1850331500
pol2014_scaffold_22581_4873	1850331501
pol2014_scaffold_22581_4899	1850331502
pol2014_scaffold_22581_4904	1850331503
pol2014_scaffold_22595_200	1850331504
pol2014_scaffold_22616_3366	1850331505
pol2014_scaffold_22616_3386	1850331506
pol2014_scaffold_22621_3191	1850331507
pol2014_scaffold_22637_3389	1850331508
pol2014_scaffold_22637_3414	1850331509
pol2014_scaffold_22643_426	1850331510
pol2014_scaffold_22674_919	1850331511
pol2014_scaffold_22676_1930	1850331512
pol2014_scaffold_22676_1932	1850331513
pol2014_scaffold_22698_2285	1850331514
pol2014_scaffold_22716_1037	1850331515
pol2014_scaffold_22727_80	1850331516
pol2014_scaffold_22746_3852	1850331517
pol2014_scaffold_22807_3751	1850331518
pol2014_scaffold_22838_2568	1850331519
pol2014_scaffold_22846_3258	1850331520
pol2014_scaffold_22849_2855	1850331521
pol2014_scaffold_22850_3535	1850331522
pol2014_scaffold_22856_3666	1850331523
pol2014_scaffold_22861_4063	1850331524
pol2014_scaffold_22881_2227	1850331525
pol2014_scaffold_22890_1500	1850331526
pol2014_scaffold_22894_4102	1850331527
pol2014_scaffold_22898_1092	1850331528
pol2014_scaffold_22901_1940	1850331529
pol2014_scaffold_22971_1237	1850331530
pol2014_scaffold_23009_1506	1850331531
pol2014_scaffold_23028_1538	1850331532
pol2014_scaffold_23031_1288	1850331533
pol2014_scaffold_23050_4797	1850331534
pol2014_scaffold_23050_4798	1850331535
pol2014_scaffold_23050_4801	1850331536
pol2014_scaffold_23061_3537	1850331537
pol2014_scaffold_23061_3581	1850331538
pol2014_scaffold_23061_3582	1850331539
pol2014_scaffold_23082_3264	1850331540
pol2014_scaffold_23082_3332	1850331541
pol2014_scaffold_23082_3336	1850331542
pol2014_scaffold_23082_3339	1850331543
pol2014_scaffold_23082_3391	1850331544
pol2014_scaffold_23101_1174	1850331545
pol2014_scaffold_23101_1209	1850331546
pol2014_scaffold_23139_3113	1850331547
pol2014_scaffold_23139_3256	1850331548
pol2014_scaffold_23139_3264	1850331549
pol2014_scaffold_23139_3315	1850331550
pol2014_scaffold_23139_3333	1850331551
pol2014_scaffold_23139_3345	1850331552
pol2014_scaffold_23139_3388	1850331553
pol2014_scaffold_23144_6467	1850331554
pol2014_scaffold_23173_4257	1850331555
pol2014_scaffold_23222_3141	1850331556
pol2014_scaffold_23231_3533	1850331557
pol2014_scaffold_23231_3543	1850331558
pol2014_scaffold_23278_2834	1850331559
pol2014_scaffold_23278_2854	1850331560
pol2014_scaffold_23291_1941	1850331561
pol2014_scaffold_23304_2310	1850331562
pol2014_scaffold_23339_1008	1850331563
pol2014_scaffold_23359_736	1850331564
pol2014_scaffold_23365_4467	1850331565
pol2014_scaffold_23397_359	1850331566
pol2014_scaffold_23445_4751	1850331567
pol2014_scaffold_23445_4763	1850331568
pol2014_scaffold_23446_3911	1850331569
pol2014_scaffold_23451_2236	1850331570
pol2014_scaffold_23451_2312	1850331571
pol2014_scaffold_23466_3219	1850331572
pol2014_scaffold_23466_3259	1850331573
pol2014_scaffold_23507_302	1850331574
pol2014_scaffold_23531_2897	1850331575
pol2014_scaffold_23546_462	1850331576
pol2014_scaffold_23551_1829	1850331577
pol2014_scaffold_23554_3663	1850331578
pol2014_scaffold_23554_3665	1850331579
pol2014_scaffold_23554_3733	1850331580
pol2014_scaffold_23554_3766	1850331581
pol2014_scaffold_23554_3779	1850331582
pol2014_scaffold_23562_3107	1850331583
pol2014_scaffold_23562_4626	1850331584
pol2014_scaffold_23572_421	1850331585
pol2014_scaffold_23663_379	1850331586
pol2014_scaffold_23663_412	1850331587
pol2014_scaffold_23663_539	1850331588
pol2014_scaffold_23700_1300	1850331589
pol2014_scaffold_23700_1305	1850331590
pol2014_scaffold_23700_1306	1850331591
pol2014_scaffold_23703_3585	1850331592
pol2014_scaffold_23726_3338	1850331593
pol2014_scaffold_23760_3475	1850331594
pol2014_scaffold_23771_1614	1850331595
pol2014_scaffold_23771_2193	1850331596
pol2014_scaffold_23835_1563	1850331597
pol2014_scaffold_23839_1397	1850331598
pol2014_scaffold_23839_1438	1850331599
pol2014_scaffold_23849_3755	1850331600
pol2014_scaffold_23861_249	1850331601
pol2014_scaffold_23874_167	1850331602
pol2014_scaffold_24032_3374	1850331603
pol2014_scaffold_24035_2128	1850331604
pol2014_scaffold_24060_1005	1850331605
pol2014_scaffold_24071_3742	1850331606
pol2014_scaffold_24071_3748	1850331607
pol2014_scaffold_24071_3754	1850331608
pol2014_scaffold_24071_3778	1850331609
pol2014_scaffold_24087_1143	1850331610
pol2014_scaffold_24098_3308	1850331611
pol2014_scaffold_24126_604	1850331612
pol2014_scaffold_24160_2138	1850331613
pol2014_scaffold_24204_1142	1850331614
pol2014_scaffold_24204_1208	1850331615
pol2014_scaffold_24204_1211	1850331616
pol2014_scaffold_24217_4247	1850331617
pol2014_scaffold_24233_371	1850331618
pol2014_scaffold_24233_376	1850331619
pol2014_scaffold_24277_3774	1850331620
pol2014_scaffold_24295_2007	1850331621
pol2014_scaffold_24305_900	1850331622
pol2014_scaffold_24318_627	1850331623
pol2014_scaffold_24318_634	1850331624
pol2014_scaffold_24318_4203	1850331625
pol2014_scaffold_24318_4258	1850331626
pol2014_scaffold_24318_4431	1850331627
pol2014_scaffold_24357_1551	1850331628
pol2014_scaffold_24358_3519	1850331629
pol2014_scaffold_24358_3619	1850331630
pol2014_scaffold_24399_589	1850331631
pol2014_scaffold_24404_2187	1850331632
pol2014_scaffold_24404_4173	1850331633
pol2014_scaffold_24404_4201	1850331634
pol2014_scaffold_24467_132	1850331635
pol2014_scaffold_24480_3246	1850331636
pol2014_scaffold_24480_3258	1850331637
pol2014_scaffold_24480_3262	1850331638
pol2014_scaffold_24480_3265	1850331639
pol2014_scaffold_24482_3525	1850331640
pol2014_scaffold_24482_4191	1850331641
pol2014_scaffold_24497_4032	1850331642
pol2014_scaffold_24497_4078	1850331643
pol2014_scaffold_24497_4093	1850331644
pol2014_scaffold_24508_729	1850331645
pol2014_scaffold_24552_1898	1850331646
pol2014_scaffold_24568_3388	1850331647
pol2014_scaffold_24575_2358	1850331648
pol2014_scaffold_24594_1765	1850331649
pol2014_scaffold_24614_2950	1850331650
pol2014_scaffold_24665_3919	1850331651
pol2014_scaffold_24669_3669	1850331652
pol2014_scaffold_24669_3714	1850331653
pol2014_scaffold_24705_1888	1850331654
pol2014_scaffold_24710_4496	1850331655
pol2014_scaffold_24710_4607	1850331656
pol2014_scaffold_24724_3141	1850331657
pol2014_scaffold_24747_2460	1850331658
pol2014_scaffold_24816_4190	1850331659
pol2014_scaffold_24850_1925	1850331660
pol2014_scaffold_24886_1933	1850331661
pol2014_scaffold_24904_3874	1850331662
pol2014_scaffold_24931_474	1850331663
pol2014_scaffold_24954_1802	1850331664
pol2014_scaffold_24954_1865	1850331665
pol2014_scaffold_24985_3656	1850331666
pol2014_scaffold_24997_3415	1850331667
pol2014_scaffold_25015_3096	1850331668
pol2014_scaffold_25017_2029	1850331669
pol2014_scaffold_25017_2208	1850331670
pol2014_scaffold_25074_4410	1850331671
pol2014_scaffold_25074_4458	1850331672
pol2014_scaffold_25116_2650	1850331673
pol2014_scaffold_25116_2669	1850331674
pol2014_scaffold_25116_2736	1850331675
pol2014_scaffold_25143_2323	1850331676
pol2014_scaffold_25143_2337	1850331677
pol2014_scaffold_25202_2559	1850331678
pol2014_scaffold_25202_2628	1850331679
pol2014_scaffold_25205_1377	1850331680
pol2014_scaffold_25210_859	1850331681
pol2014_scaffold_25230_52	1850331682
pol2014_scaffold_25231_1359	1850331683
pol2014_scaffold_25231_1449	1850331684
pol2014_scaffold_25231_1465	1850331685
pol2014_scaffold_25231_1491	1850331686
pol2014_scaffold_25245_2144	1850331687
pol2014_scaffold_25251_2604	1850331688
pol2014_scaffold_25263_1974	1850331689
pol2014_scaffold_25310_4356	1850331690
pol2014_scaffold_25315_2064	1850331691
pol2014_scaffold_25332_3402	1850331692
pol2014_scaffold_25332_3417	1850331693
pol2014_scaffold_25332_4175	1850331694
pol2014_scaffold_25332_4261	1850331695
pol2014_scaffold_25351_2033	1850331696
pol2014_scaffold_25377_1385	1850331697
pol2014_scaffold_25394_4210	1850331698
pol2014_scaffold_25396_1327	1850331699
pol2014_scaffold_25405_879	1850331700
pol2014_scaffold_25405_895	1850331701
pol2014_scaffold_25405_908	1850331702
pol2014_scaffold_25415_1632	1850331703
pol2014_scaffold_25442_4101	1850331704
pol2014_scaffold_25458_2214	1850331705
pol2014_scaffold_25458_2285	1850331706
pol2014_scaffold_25483_644	1850331707
pol2014_scaffold_25483_2965	1850331708
pol2014_scaffold_25506_4252	1850331709
pol2014_scaffold_25506_4273	1850331710
pol2014_scaffold_25506_4295	1850331711
pol2014_scaffold_25506_4316	1850331712
pol2014_scaffold_25506_4320	1850331713
pol2014_scaffold_25552_4334	1850331714
pol2014_scaffold_25559_3431	1850331715
pol2014_scaffold_25559_3444	1850331716
pol2014_scaffold_25559_3446	1850331717
pol2014_scaffold_25615_186	1850331718
pol2014_scaffold_25619_730	1850331719
pol2014_scaffold_25619_774	1850331720
pol2014_scaffold_25619_855	1850331721
pol2014_scaffold_25620_2456	1850331722
pol2014_scaffold_25620_2595	1850331723
pol2014_scaffold_25624_4381	1850331724
pol2014_scaffold_25624_4382	1850331725
pol2014_scaffold_25624_4405	1850331726
pol2014_scaffold_25624_4422	1850331727
pol2014_scaffold_25707_2579	1850331728
pol2014_scaffold_25727_2686	1850331729
pol2014_scaffold_25728_1166	1850331730
pol2014_scaffold_25763_2123	1850331731
pol2014_scaffold_25763_2133	1850331732
pol2014_scaffold_25778_2786	1850331733
pol2014_scaffold_25778_2797	1850331734
pol2014_scaffold_25778_2798	1850331735
pol2014_scaffold_25778_2823	1850331736
pol2014_scaffold_25778_2836	1850331737
pol2014_scaffold_25782_4017	1850331738
pol2014_scaffold_25795_1067	1850331739
pol2014_scaffold_25814_2167	1850331740
pol2014_scaffold_25814_2248	1850331741
pol2014_scaffold_25828_1814	1850331742
pol2014_scaffold_25870_1669	1850331743
pol2014_scaffold_25880_3450	1850331744
pol2014_scaffold_25895_1836	1850331745
pol2014_scaffold_25952_3936	1850331746
pol2014_scaffold_25952_3977	1850331747
pol2014_scaffold_25952_3980	1850331748
pol2014_scaffold_26020_1644	1850331749
pol2014_scaffold_26020_1654	1850331750
pol2014_scaffold_26020_3490	1850331751
pol2014_scaffold_26020_3499	1850331752
pol2014_scaffold_26051_2418	1850331753
pol2014_scaffold_26051_3335	1850331754
pol2014_scaffold_26132_311	1850331755
pol2014_scaffold_26143_246	1850331756
pol2014_scaffold_26143_262	1850331757
pol2014_scaffold_26193_3138	1850331758
pol2014_scaffold_26211_1100	1850331759
pol2014_scaffold_26219_4095	1850331760
pol2014_scaffold_26262_1197	1850331761
pol2014_scaffold_26266_3959	1850331762
pol2014_scaffold_26339_222	1850331763
pol2014_scaffold_26339_228	1850331764
pol2014_scaffold_26339_305	1850331765
pol2014_scaffold_26339_307	1850331766
pol2014_scaffold_26339_322	1850331767
pol2014_scaffold_26339_1790	1850331768
pol2014_scaffold_26339_1806	1850331769
pol2014_scaffold_26343_44	1850331770
pol2014_scaffold_26343_49	1850331771
pol2014_scaffold_26343_78	1850331772
pol2014_scaffold_26343_90	1850331773
pol2014_scaffold_26343_93	1850331774
pol2014_scaffold_26343_94	1850331775
pol2014_scaffold_26343_125	1850331776
pol2014_scaffold_26343_139	1850331777
pol2014_scaffold_26343_153	1850331778
pol2014_scaffold_26343_170	1850331779
pol2014_scaffold_26352_1385	1850331780
pol2014_scaffold_26354_264	1850331781
pol2014_scaffold_26405_1611	1850331782
pol2014_scaffold_26452_1129	1850331783
pol2014_scaffold_26452_1178	1850331784
pol2014_scaffold_26472_1108	1850331785
pol2014_scaffold_26473_1684	1850331786
pol2014_scaffold_26473_2692	1850331787
pol2014_scaffold_26476_4041	1850331788
pol2014_scaffold_26476_4152	1850331789
pol2014_scaffold_26492_411	1850331790
pol2014_scaffold_26492_495	1850331791
pol2014_scaffold_26512_1632	1850331792
pol2014_scaffold_26522_3191	1850331793
pol2014_scaffold_26535_3032	1850331794
pol2014_scaffold_26535_3034	1850331795
pol2014_scaffold_26548_2569	1850331796
pol2014_scaffold_26548_2622	1850331797
pol2014_scaffold_26566_1471	1850331798
pol2014_scaffold_26584_1654	1850331799
pol2014_scaffold_26588_2790	1850331800
pol2014_scaffold_26588_4302	1850331801
pol2014_scaffold_26590_1213	1850331802
pol2014_scaffold_26628_3539	1850331803
pol2014_scaffold_26645_530	1850331804
pol2014_scaffold_26645_546	1850331805
pol2014_scaffold_26645_547	1850331806
pol2014_scaffold_26645_552	1850331807
pol2014_scaffold_26664_451	1850331808
pol2014_scaffold_26694_169	1850331809
pol2014_scaffold_26707_4138	1850331810
pol2014_scaffold_26718_3282	1850331811
pol2014_scaffold_26777_1592	1850331812
pol2014_scaffold_26783_2090	1850331813
pol2014_scaffold_26794_4199	1850331814
pol2014_scaffold_26817_3858	1850331815
pol2014_scaffold_26820_591	1850331816
pol2014_scaffold_26825_3227	1850331817
pol2014_scaffold_26825_3430	1850331818
pol2014_scaffold_26835_3660	1850331819
pol2014_scaffold_26836_3164	1850331820
pol2014_scaffold_26838_3218	1850331821
pol2014_scaffold_26864_4373	1850331822
pol2014_scaffold_26875_2437	1850331823
pol2014_scaffold_26875_2440	1850331824
pol2014_scaffold_26887_942	1850331825
pol2014_scaffold_26887_943	1850331826
pol2014_scaffold_26887_949	1850331827
pol2014_scaffold_26887_954	1850331828
pol2014_scaffold_26887_971	1850331829
pol2014_scaffold_26944_693	1850331830
pol2014_scaffold_26956_3463	1850331831
pol2014_scaffold_26981_1731	1850331832
pol2014_scaffold_26981_1738	1850331833
pol2014_scaffold_26981_1750	1850331834
pol2014_scaffold_26981_1754	1850331835
pol2014_scaffold_27004_2941	1850331836
pol2014_scaffold_27013_4111	1850331837
pol2014_scaffold_27013_4115	1850331838
pol2014_scaffold_27013_4131	1850331839
pol2014_scaffold_27017_1144	1850331840
pol2014_scaffold_27017_1297	1850331841
pol2014_scaffold_27034_1145	1850331842
pol2014_scaffold_27062_1058	1850331843
pol2014_scaffold_27082_1216	1850331844
pol2014_scaffold_27097_2248	1850331845
pol2014_scaffold_27108_780	1850331846
pol2014_scaffold_27119_4101	1850331847
pol2014_scaffold_27119_4104	1850331848
pol2014_scaffold_27119_4110	1850331849
pol2014_scaffold_27119_4130	1850331850
pol2014_scaffold_27119_4200	1850331851
pol2014_scaffold_27128_4325	1850331852
pol2014_scaffold_27130_3645	1850331853
pol2014_scaffold_27132_2709	1850331854
pol2014_scaffold_27132_2776	1850331855
pol2014_scaffold_27167_879	1850331856
pol2014_scaffold_27167_937	1850331857
pol2014_scaffold_27167_939	1850331858
pol2014_scaffold_27167_945	1850331859
pol2014_scaffold_27167_971	1850331860
pol2014_scaffold_27167_1068	1850331861
pol2014_scaffold_27167_1070	1850331862
pol2014_scaffold_27167_1071	1850331863
pol2014_scaffold_27167_1098	1850331864
pol2014_scaffold_27167_1105	1850331865
pol2014_scaffold_27167_1108	1850331866
pol2014_scaffold_27167_1122	1850331867
pol2014_scaffold_27176_3574	1850331868
pol2014_scaffold_27196_4009	1850331869
pol2014_scaffold_27196_4038	1850331870
pol2014_scaffold_27231_2370	1850331871
pol2014_scaffold_27234_981	1850331872
pol2014_scaffold_27234_1029	1850331873
pol2014_scaffold_27234_1190	1850331874
pol2014_scaffold_27242_3193	1850331875
pol2014_scaffold_27266_4138	1850331876
pol2014_scaffold_27319_2455	1850331877
pol2014_scaffold_27364_2287	1850331878
pol2014_scaffold_27378_1296	1850331879
pol2014_scaffold_27405_2733	1850331880
pol2014_scaffold_27405_2736	1850331881
pol2014_scaffold_27405_2738	1850331882
pol2014_scaffold_27433_613	1850331883
pol2014_scaffold_27433_641	1850331884
pol2014_scaffold_27529_2818	1850331885
pol2014_scaffold_27529_2819	1850331886
pol2014_scaffold_27541_3059	1850331887
pol2014_scaffold_27541_3063	1850331888
pol2014_scaffold_27541_3064	1850331889
pol2014_scaffold_27541_3085	1850331890
pol2014_scaffold_27541_3107	1850331891
pol2014_scaffold_27541_3110	1850331892
pol2014_scaffold_27566_82	1850331893
pol2014_scaffold_27566_95	1850331894
pol2014_scaffold_27566_109	1850331895
pol2014_scaffold_27566_111	1850331896
pol2014_scaffold_27566_112	1850331897
pol2014_scaffold_27566_128	1850331898
pol2014_scaffold_27578_2451	1850331899
pol2014_scaffold_27578_2464	1850331900
pol2014_scaffold_27584_917	1850331901
pol2014_scaffold_27584_1015	1850331902
pol2014_scaffold_27631_2392	1850331903
pol2014_scaffold_27644_1142	1850331904
pol2014_scaffold_27644_1286	1850331905
pol2014_scaffold_27672_3597	1850331906
pol2014_scaffold_27699_4259	1850331907
pol2014_scaffold_27703_3875	1850331908
pol2014_scaffold_27703_3878	1850331909
pol2014_scaffold_27703_3893	1850331910
pol2014_scaffold_27730_4073	1850331911
pol2014_scaffold_27730_4078	1850331912
pol2014_scaffold_27731_573	1850331913
pol2014_scaffold_27731_598	1850331914
pol2014_scaffold_27731_621	1850331915
pol2014_scaffold_27741_1619	1850331916
pol2014_scaffold_27768_2738	1850331917
pol2014_scaffold_27774_2939	1850331918
pol2014_scaffold_27798_3359	1850331919
pol2014_scaffold_27798_3427	1850331920
pol2014_scaffold_27807_322	1850331921
pol2014_scaffold_27807_326	1850331922
pol2014_scaffold_27816_158	1850331923
pol2014_scaffold_27870_3289	1850331924
pol2014_scaffold_27872_1456	1850331925
pol2014_scaffold_27901_2456	1850331926
pol2014_scaffold_27901_2503	1850331927
pol2014_scaffold_27938_3985	1850331928
pol2014_scaffold_27949_1363	1850331929
pol2014_scaffold_28041_700	1850331930
pol2014_scaffold_28050_206	1850331931
pol2014_scaffold_28071_2527	1850331932
pol2014_scaffold_28117_490	1850331933
pol2014_scaffold_28117_513	1850331934
pol2014_scaffold_28117_523	1850331935
pol2014_scaffold_28218_320	1850331936
pol2014_scaffold_28222_998	1850331937
pol2014_scaffold_28235_2302	1850331938
pol2014_scaffold_28271_2504	1850331939
pol2014_scaffold_28279_2688	1850331940
pol2014_scaffold_28308_2242	1850331941
pol2014_scaffold_28308_2499	1850331942
pol2014_scaffold_28333_3083	1850331943
pol2014_scaffold_28357_1166	1850331944
pol2014_scaffold_28357_1176	1850331945
pol2014_scaffold_28357_1191	1850331946
pol2014_scaffold_28375_1527	1850331947
pol2014_scaffold_28375_1528	1850331948
pol2014_scaffold_28375_1529	1850331949
pol2014_scaffold_28375_1546	1850331950
pol2014_scaffold_28387_377	1850331951
pol2014_scaffold_28400_218	1850331952
pol2014_scaffold_28423_2322	1850331953
pol2014_scaffold_28509_862	1850331954
pol2014_scaffold_28509_877	1850331955
pol2014_scaffold_28511_3841	1850331956
pol2014_scaffold_28511_3842	1850331957
pol2014_scaffold_28511_3847	1850331958
pol2014_scaffold_28511_3940	1850331959
pol2014_scaffold_28523_940	1850331960
pol2014_scaffold_28539_2202	1850331961
pol2014_scaffold_28559_4114	1850331962
pol2014_scaffold_28559_4137	1850331963
pol2014_scaffold_28559_4142	1850331964
pol2014_scaffold_28599_2618	1850331965
pol2014_scaffold_28612_4130	1850331966
pol2014_scaffold_28614_2264	1850331967
pol2014_scaffold_28630_2958	1850331968
pol2014_scaffold_28640_2400	1850331969
pol2014_scaffold_28660_353	1850331970
pol2014_scaffold_28685_1160	1850331971
pol2014_scaffold_28685_1255	1850331972
pol2014_scaffold_28740_664	1850331973
pol2014_scaffold_28756_2258	1850331974
pol2014_scaffold_28792_1608	1850331975
pol2014_scaffold_28792_1656	1850331976
pol2014_scaffold_28794_3667	1850331977
pol2014_scaffold_28799_648	1850331978
pol2014_scaffold_28799_731	1850331979
pol2014_scaffold_28849_2953	1850331980
pol2014_scaffold_28856_1909	1850331981
pol2014_scaffold_28856_1947	1850331982
pol2014_scaffold_28856_1997	1850331983
pol2014_scaffold_28856_2095	1850331984
pol2014_scaffold_28856_2099	1850331985
pol2014_scaffold_28880_991	1850331986
pol2014_scaffold_28885_1664	1850331987
pol2014_scaffold_28885_1694	1850331988
pol2014_scaffold_28912_2253	1850331989
pol2014_scaffold_28915_1658	1850331990
pol2014_scaffold_28915_1682	1850331991
pol2014_scaffold_28915_1755	1850331992
pol2014_scaffold_28923_1757	1850331993
pol2014_scaffold_28974_3273	1850331994
pol2014_scaffold_28974_3302	1850331995
pol2014_scaffold_29047_2048	1850331996
pol2014_scaffold_29047_2076	1850331997
pol2014_scaffold_29057_3354	1850331998
pol2014_scaffold_29092_721	1850331999
pol2014_scaffold_29128_891	1850332000
pol2014_scaffold_29135_2282	1850332001
pol2014_scaffold_29144_1632	1850332002
pol2014_scaffold_29207_3307	1850332003
pol2014_scaffold_29207_3340	1850332004
pol2014_scaffold_29231_3083	1850332005
pol2014_scaffold_29231_3092	1850332006
pol2014_scaffold_29241_3815	1850332007
pol2014_scaffold_29241_3829	1850332008
pol2014_scaffold_29241_3854	1850332009
pol2014_scaffold_29335_3057	1850332010
pol2014_scaffold_29335_3134	1850332011
pol2014_scaffold_29335_3193	1850332012
pol2014_scaffold_29336_265	1850332013
pol2014_scaffold_29355_3204	1850332014
pol2014_scaffold_29383_1956	1850332015
pol2014_scaffold_29399_427	1850332016
pol2014_scaffold_29426_721	1850332017
pol2014_scaffold_29426_748	1850332018
pol2014_scaffold_29457_199	1850332019
pol2014_scaffold_29480_3099	1850332020
pol2014_scaffold_29481_191	1850332021
pol2014_scaffold_29489_1464	1850332022
pol2014_scaffold_29501_2532	1850332023
pol2014_scaffold_29501_2595	1850332024
pol2014_scaffold_29509_476	1850332025
pol2014_scaffold_29516_1231	1850332026
pol2014_scaffold_29541_1440	1850332027
pol2014_scaffold_29554_615	1850332028
pol2014_scaffold_29570_920	1850332029
pol2014_scaffold_29576_3713	1850332030
pol2014_scaffold_29614_326	1850332031
pol2014_scaffold_29633_279	1850332032
pol2014_scaffold_29681_772	1850332033
pol2014_scaffold_29681_800	1850332034
pol2014_scaffold_29718_621	1850332035
pol2014_scaffold_29738_3741	1850332036
pol2014_scaffold_29780_2451	1850332037
pol2014_scaffold_29793_413	1850332038
pol2014_scaffold_29793_2137	1850332039
pol2014_scaffold_29794_757	1850332040
pol2014_scaffold_29794_924	1850332041
pol2014_scaffold_29800_884	1850332042
pol2014_scaffold_29844_2927	1850332043
pol2014_scaffold_29920_2780	1850332044
pol2014_scaffold_29934_1557	1850332045
pol2014_scaffold_29934_1564	1850332046
pol2014_scaffold_29956_2374	1850332047
pol2014_scaffold_29956_2435	1850332048
pol2014_scaffold_29956_2470	1850332049
pol2014_scaffold_29956_2473	1850332050
pol2014_scaffold_29958_2278	1850332051
pol2014_scaffold_29987_563	1850332052
pol2014_scaffold_29987_810	1850332053
pol2014_scaffold_30007_2569	1850332054
pol2014_scaffold_30007_2579	1850332055
pol2014_scaffold_30013_113	1850332056
pol2014_scaffold_30027_3163	1850332057
pol2014_scaffold_30060_649	1850332058
pol2014_scaffold_30060_673	1850332059
pol2014_scaffold_30060_1013	1850332060
pol2014_scaffold_30061_2463	1850332061
pol2014_scaffold_30061_2502	1850332062
pol2014_scaffold_30082_1361	1850332063
pol2014_scaffold_30086_1367	1850332064
pol2014_scaffold_30106_758	1850332065
pol2014_scaffold_30106_768	1850332066
pol2014_scaffold_30122_393	1850332067
pol2014_scaffold_30128_1137	1850332068
pol2014_scaffold_30133_3150	1850332069
pol2014_scaffold_30140_3160	1850332070
pol2014_scaffold_30156_3305	1850332071
pol2014_scaffold_30160_1343	1850332072
pol2014_scaffold_30160_1395	1850332073
pol2014_scaffold_30160_1414	1850332074
pol2014_scaffold_30160_1417	1850332075
pol2014_scaffold_30193_2101	1850332076
pol2014_scaffold_30193_2104	1850332077
pol2014_scaffold_30193_2295	1850332078
pol2014_scaffold_30201_1518	1850332079
pol2014_scaffold_30201_1557	1850332080
pol2014_scaffold_30213_2878	1850332081
pol2014_scaffold_30218_1491	1850332082
pol2014_scaffold_30218_1545	1850332083
pol2014_scaffold_30368_1149	1850332084
pol2014_scaffold_30421_1205	1850332085
pol2014_scaffold_30431_1072	1850332086
pol2014_scaffold_30431_1093	1850332087
pol2014_scaffold_30431_1114	1850332088
pol2014_scaffold_30431_1128	1850332089
pol2014_scaffold_30462_3194	1850332090
pol2014_scaffold_30468_976	1850332091
pol2014_scaffold_30468_1024	1850332092
pol2014_scaffold_30487_2146	1850332093
pol2014_scaffold_30487_2241	1850332094
pol2014_scaffold_30487_2242	1850332095
pol2014_scaffold_30487_2243	1850332096
pol2014_scaffold_30487_2244	1850332097
pol2014_scaffold_30502_3970	1850332098
pol2014_scaffold_30502_3978	1850332099
pol2014_scaffold_30505_2172	1850332100
pol2014_scaffold_30575_1415	1850332101
pol2014_scaffold_30575_1419	1850332102
pol2014_scaffold_30575_1420	1850332103
pol2014_scaffold_30575_1640	1850332104
pol2014_scaffold_30577_3814	1850332105
pol2014_scaffold_30591_62	1850332106
pol2014_scaffold_30651_1550	1850332107
pol2014_scaffold_30660_2837	1850332108
pol2014_scaffold_30661_2892	1850332109
pol2014_scaffold_30684_557	1850332110
pol2014_scaffold_30684_589	1850332111
pol2014_scaffold_30688_1474	1850332112
pol2014_scaffold_30694_2885	1850332113
pol2014_scaffold_30694_2957	1850332114
pol2014_scaffold_30747_2946	1850332115
pol2014_scaffold_30760_3145	1850332116
pol2014_scaffold_30763_3586	1850332117
pol2014_scaffold_30763_3649	1850332118
pol2014_scaffold_30765_3955	1850332119
pol2014_scaffold_30765_3957	1850332120
pol2014_scaffold_30765_3967	1850332121
pol2014_scaffold_30765_3979	1850332122
pol2014_scaffold_30770_2816	1850332123
pol2014_scaffold_30770_2866	1850332124
pol2014_scaffold_30770_2900	1850332125
pol2014_scaffold_30777_3168	1850332126
pol2014_scaffold_30777_3185	1850332127
pol2014_scaffold_30777_3198	1850332128
pol2014_scaffold_30785_1828	1850332129
pol2014_scaffold_30788_3800	1850332130
pol2014_scaffold_30871_2180	1850332131
pol2014_scaffold_30888_868	1850332132
pol2014_scaffold_30948_3506	1850332133
pol2014_scaffold_30978_1673	1850332134
pol2014_scaffold_30978_1677	1850332135
pol2014_scaffold_30980_795	1850332136
pol2014_scaffold_30993_256	1850332137
pol2014_scaffold_30993_288	1850332138
pol2014_scaffold_31007_3418	1850332139
pol2014_scaffold_31058_285	1850332140
pol2014_scaffold_31083_2764	1850332141
pol2014_scaffold_31083_2775	1850332142
pol2014_scaffold_31099_1946	1850332143
pol2014_scaffold_31163_2598	1850332144
pol2014_scaffold_31187_2503	1850332145
pol2014_scaffold_31191_1001	1850332146
pol2014_scaffold_31191_1008	1850332147
pol2014_scaffold_31191_1124	1850332148
pol2014_scaffold_31237_548	1850332149
pol2014_scaffold_31278_1677	1850332150
pol2014_scaffold_31290_2119	1850332151
pol2014_scaffold_31290_2139	1850332152
pol2014_scaffold_31291_1978	1850332153
pol2014_scaffold_31300_1944	1850332154
pol2014_scaffold_31313_1886	1850332155
pol2014_scaffold_31313_1900	1850332156
pol2014_scaffold_31368_330	1850332157
pol2014_scaffold_31373_419	1850332158
pol2014_scaffold_31412_2217	1850332159
pol2014_scaffold_31414_3211	1850332160
pol2014_scaffold_31431_336	1850332161
pol2014_scaffold_31484_2758	1850332162
pol2014_scaffold_31487_1792	1850332163
pol2014_scaffold_31487_1812	1850332164
pol2014_scaffold_31487_1828	1850332165
pol2014_scaffold_31501_3799	1850332166
pol2014_scaffold_31501_3877	1850332167
pol2014_scaffold_31543_1243	1850332168
pol2014_scaffold_31556_953	1850332169
pol2014_scaffold_31556_958	1850332170
pol2014_scaffold_31556_978	1850332171
pol2014_scaffold_31556_1150	1850332172
pol2014_scaffold_31556_1282	1850332173
pol2014_scaffold_31560_3806	1850332174
pol2014_scaffold_31578_1129	1850332175
pol2014_scaffold_31590_2799	1850332176
pol2014_scaffold_31621_2161	1850332177
pol2014_scaffold_31621_2174	1850332178
pol2014_scaffold_31631_3029	1850332179
pol2014_scaffold_31645_562	1850332180
pol2014_scaffold_31652_1610	1850332181
pol2014_scaffold_31700_3277	1850332182
pol2014_scaffold_31752_85	1850332183
pol2014_scaffold_31752_87	1850332184
pol2014_scaffold_31752_103	1850332185
pol2014_scaffold_31752_109	1850332186
pol2014_scaffold_31752_112	1850332187
pol2014_scaffold_31752_118	1850332188
pol2014_scaffold_31752_135	1850332189
pol2014_scaffold_31752_211	1850332190
pol2014_scaffold_31752_257	1850332191
pol2014_scaffold_31756_232	1850332192
pol2014_scaffold_31802_1350	1850332193
pol2014_scaffold_31819_751	1850332194
pol2014_scaffold_31844_2770	1850332195
pol2014_scaffold_31844_2897	1850332196
pol2014_scaffold_31849_429	1850332197
pol2014_scaffold_31856_1358	1850332198
pol2014_scaffold_31871_3849	1850332199
pol2014_scaffold_31952_1353	1850332200
pol2014_scaffold_31960_3222	1850332201
pol2014_scaffold_31968_1678	1850332202
pol2014_scaffold_31968_1730	1850332203
pol2014_scaffold_31968_1818	1850332204
pol2014_scaffold_31968_1878	1850332205
pol2014_scaffold_31973_619	1850332206
pol2014_scaffold_31973_621	1850332207
pol2014_scaffold_31973_630	1850332208
pol2014_scaffold_31973_631	1850332209
pol2014_scaffold_31978_561	1850332210
pol2014_scaffold_31993_90	1850332211
pol2014_scaffold_31995_3459	1850332212
pol2014_scaffold_31995_3479	1850332213
pol2014_scaffold_32004_3608	1850332214
pol2014_scaffold_32050_1947	1850332215
pol2014_scaffold_32066_3739	1850332216
pol2014_scaffold_32066_3783	1850332217
pol2014_scaffold_32098_1940	1850332218
pol2014_scaffold_32118_826	1850332219
pol2014_scaffold_32131_2139	1850332220
pol2014_scaffold_32131_2146	1850332221
pol2014_scaffold_32131_2162	1850332222
pol2014_scaffold_32134_275	1850332223
pol2014_scaffold_32134_278	1850332224
pol2014_scaffold_32159_3344	1850332225
pol2014_scaffold_32204_531	1850332226
pol2014_scaffold_32204_550	1850332227
pol2014_scaffold_32213_3009	1850332228
pol2014_scaffold_32222_3482	1850332229
pol2014_scaffold_32222_3522	1850332230
pol2014_scaffold_32229_1777	1850332231
pol2014_scaffold_32248_1991	1850332232
pol2014_scaffold_32325_2313	1850332233
pol2014_scaffold_32352_1941	1850332234
pol2014_scaffold_32357_1197	1850332235
pol2014_scaffold_32357_1199	1850332236
pol2014_scaffold_32358_2494	1850332237
pol2014_scaffold_32358_2565	1850332238
pol2014_scaffold_32358_2578	1850332239
pol2014_scaffold_32403_3373	1850332240
pol2014_scaffold_32412_3402	1850332241
pol2014_scaffold_32412_3424	1850332242
pol2014_scaffold_32417_1191	1850332243
pol2014_scaffold_32417_3433	1850332244
pol2014_scaffold_32417_3434	1850332245
pol2014_scaffold_32417_3436	1850332246
pol2014_scaffold_32417_3437	1850332247
pol2014_scaffold_32466_801	1850332248
pol2014_scaffold_32466_845	1850332249
pol2014_scaffold_32466_915	1850332250
pol2014_scaffold_32466_917	1850332251
pol2014_scaffold_32466_959	1850332252
pol2014_scaffold_32485_3398	1850332253
pol2014_scaffold_32491_867	1850332254
pol2014_scaffold_32491_874	1850332255
pol2014_scaffold_32491_877	1850332256
pol2014_scaffold_32504_717	1850332257
pol2014_scaffold_32504_721	1850332258
pol2014_scaffold_32513_1445	1850332259
pol2014_scaffold_32522_1336	1850332260
pol2014_scaffold_32553_2550	1850332261
pol2014_scaffold_32556_1018	1850332262
pol2014_scaffold_32559_3308	1850332263
pol2014_scaffold_32559_3515	1850332264
pol2014_scaffold_32588_3600	1850332265
pol2014_scaffold_32633_1467	1850332266
pol2014_scaffold_32710_1148	1850332267
pol2014_scaffold_32710_1172	1850332268
pol2014_scaffold_32712_1159	1850332269
pol2014_scaffold_32778_1122	1850332270
pol2014_scaffold_32778_1212	1850332271
pol2014_scaffold_32792_1200	1850332272
pol2014_scaffold_32820_11	1850332273
pol2014_scaffold_32842_3256	1850332274
pol2014_scaffold_32862_852	1850332275
pol2014_scaffold_32882_838	1850332276
pol2014_scaffold_32901_3664	1850332277
pol2014_scaffold_32919_297	1850332278
pol2014_scaffold_32919_317	1850332279
pol2014_scaffold_32964_1701	1850332280
pol2014_scaffold_32967_358	1850332281
pol2014_scaffold_33009_2143	1850332282
pol2014_scaffold_33010_3377	1850332283
pol2014_scaffold_33034_3513	1850332284
pol2014_scaffold_33034_3552	1850332285
pol2014_scaffold_33034_3567	1850332286
pol2014_scaffold_33043_2724	1850332287
pol2014_scaffold_33050_3168	1850332288
pol2014_scaffold_33179_3388	1850332289
pol2014_scaffold_33188_409	1850332290
pol2014_scaffold_33213_1893	1850332291
pol2014_scaffold_33221_731	1850332292
pol2014_scaffold_33241_1978	1850332293
pol2014_scaffold_33247_2083	1850332294
pol2014_scaffold_33284_2661	1850332295
pol2014_scaffold_33284_2680	1850332296
pol2014_scaffold_33284_2723	1850332297
pol2014_scaffold_33289_2092	1850332298
pol2014_scaffold_33289_2100	1850332299
pol2014_scaffold_33317_3130	1850332300
pol2014_scaffold_33350_840	1850332301
pol2014_scaffold_33364_873	1850332302
pol2014_scaffold_33364_892	1850332303
pol2014_scaffold_33369_2970	1850332304
pol2014_scaffold_33374_3187	1850332305
pol2014_scaffold_33384_2974	1850332306
pol2014_scaffold_33384_2975	1850332307
pol2014_scaffold_33384_3010	1850332308
pol2014_scaffold_33444_1679	1850332309
pol2014_scaffold_33471_2525	1850332310
pol2014_scaffold_33471_2683	1850332311
pol2014_scaffold_33511_532	1850332312
pol2014_scaffold_33524_2688	1850332313
pol2014_scaffold_33524_2696	1850332314
pol2014_scaffold_33524_2721	1850332315
pol2014_scaffold_33546_3051	1850332316
pol2014_scaffold_33546_3061	1850332317
pol2014_scaffold_33596_1894	1850332318
pol2014_scaffold_33596_1897	1850332319
pol2014_scaffold_33596_1931	1850332320
pol2014_scaffold_33601_2175	1850332321
pol2014_scaffold_33606_1753	1850332322
pol2014_scaffold_33608_2213	1850332323
pol2014_scaffold_33632_2407	1850332324
pol2014_scaffold_33632_2421	1850332325
pol2014_scaffold_33653_3534	1850332326
pol2014_scaffold_33693_971	1850332327
pol2014_scaffold_33693_976	1850332328
pol2014_scaffold_33697_3092	1850332329
pol2014_scaffold_33714_3153	1850332330
pol2014_scaffold_33718_1412	1850332331
pol2014_scaffold_33720_3650	1850332332
pol2014_scaffold_33720_3662	1850332333
pol2014_scaffold_33780_2692	1850332334
pol2014_scaffold_33804_3091	1850332335
pol2014_scaffold_33830_310	1850332336
pol2014_scaffold_33855_167	1850332337
pol2014_scaffold_33855_178	1850332338
pol2014_scaffold_33861_3240	1850332339
pol2014_scaffold_33876_2408	1850332340
pol2014_scaffold_33887_1673	1850332341
pol2014_scaffold_33887_1801	1850332342
pol2014_scaffold_33902_3433	1850332343
pol2014_scaffold_33912_3049	1850332344
pol2014_scaffold_33912_3175	1850332345
pol2014_scaffold_33914_306	1850332346
pol2014_scaffold_33914_312	1850332347
pol2014_scaffold_33914_316	1850332348
pol2014_scaffold_33926_2560	1850332349
pol2014_scaffold_34067_2425	1850332350
pol2014_scaffold_34084_3432	1850332351
pol2014_scaffold_34084_3460	1850332352
pol2014_scaffold_34104_56	1850332353
pol2014_scaffold_34104_57	1850332354
pol2014_scaffold_34239_1132	1850332355
pol2014_scaffold_34291_1111	1850332356
pol2014_scaffold_34291_1142	1850332357
pol2014_scaffold_34291_1154	1850332358
pol2014_scaffold_34330_3092	1850332359
pol2014_scaffold_34333_1478	1850332360
pol2014_scaffold_34398_3304	1850332361
pol2014_scaffold_34398_3358	1850332362
pol2014_scaffold_34398_3380	1850332363
pol2014_scaffold_34492_1275	1850332364
pol2014_scaffold_34559_2775	1850332365
pol2014_scaffold_34564_1079	1850332366
pol2014_scaffold_34564_1124	1850332367
pol2014_scaffold_34590_3437	1850332368
pol2014_scaffold_34641_3318	1850332369
pol2014_scaffold_34641_3333	1850332370
pol2014_scaffold_34641_3339	1850332371
pol2014_scaffold_34666_160	1850332372
pol2014_scaffold_34666_202	1850332373
pol2014_scaffold_34680_462	1850332374
pol2014_scaffold_34680_473	1850332375
pol2014_scaffold_34680_557	1850332376
pol2014_scaffold_34688_1152	1850332377
pol2014_scaffold_34688_1303	1850332378
pol2014_scaffold_34688_1305	1850332379
pol2014_scaffold_34688_1306	1850332380
pol2014_scaffold_34688_1311	1850332381
pol2014_scaffold_34688_1347	1850332382
pol2014_scaffold_34700_1827	1850332383
pol2014_scaffold_34702_2366	1850332384
pol2014_scaffold_34762_2755	1850332385
pol2014_scaffold_34762_2759	1850332386
pol2014_scaffold_34762_2917	1850332387
pol2014_scaffold_34780_2793	1850332388
pol2014_scaffold_34780_2834	1850332389
pol2014_scaffold_34815_1013	1850332390
pol2014_scaffold_34815_1014	1850332391
pol2014_scaffold_34815_1015	1850332392
pol2014_scaffold_34815_1016	1850332393
pol2014_scaffold_34870_1985	1850332394
pol2014_scaffold_34903_1018	1850332395
pol2014_scaffold_34929_3440	1850332396
pol2014_scaffold_35001_970	1850332397
pol2014_scaffold_35001_980	1850332398
pol2014_scaffold_35012_2581	1850332399
pol2014_scaffold_35027_1000	1850332400
pol2014_scaffold_35099_251	1850332401
pol2014_scaffold_35107_698	1850332402
pol2014_scaffold_35107_1013	1850332403
pol2014_scaffold_35107_1017	1850332404
pol2014_scaffold_35108_2080	1850332405
pol2014_scaffold_35108_2163	1850332406
pol2014_scaffold_35133_1375	1850332407
pol2014_scaffold_35142_2924	1850332408
pol2014_scaffold_35142_2933	1850332409
pol2014_scaffold_35142_2936	1850332410
pol2014_scaffold_35142_2960	1850332411
pol2014_scaffold_35159_2482	1850332412
pol2014_scaffold_35186_635	1850332413
pol2014_scaffold_35238_2154	1850332414
pol2014_scaffold_35238_2176	1850332415
pol2014_scaffold_35238_2177	1850332416
pol2014_scaffold_35259_1047	1850332417
pol2014_scaffold_35265_2858	1850332418
pol2014_scaffold_35265_2899	1850332419
pol2014_scaffold_35266_1275	1850332420
pol2014_scaffold_35314_2820	1850332421
pol2014_scaffold_35338_818	1850332422
pol2014_scaffold_35437_1858	1850332423
pol2014_scaffold_35437_2012	1850332424
pol2014_scaffold_35437_2025	1850332425
pol2014_scaffold_35437_2176	1850332426
pol2014_scaffold_35476_3023	1850332427
pol2014_scaffold_35493_2993	1850332428
pol2014_scaffold_35493_3014	1850332429
pol2014_scaffold_35493_3046	1850332430
pol2014_scaffold_35493_3052	1850332431
pol2014_scaffold_35493_3144	1850332432
pol2014_scaffold_35515_70	1850332433
pol2014_scaffold_35569_2846	1850332434
pol2014_scaffold_35569_2857	1850332435
pol2014_scaffold_35569_2896	1850332436
pol2014_scaffold_35578_3028	1850332437
pol2014_scaffold_35578_3029	1850332438
pol2014_scaffold_35578_3034	1850332439
pol2014_scaffold_35578_3036	1850332440
pol2014_scaffold_35590_3012	1850332441
pol2014_scaffold_35593_3209	1850332442
pol2014_scaffold_35599_973	1850332443
pol2014_scaffold_35599_986	1850332444
pol2014_scaffold_35609_797	1850332445
pol2014_scaffold_35689_771	1850332446
pol2014_scaffold_35700_3540	1850332447
pol2014_scaffold_35768_2811	1850332448
pol2014_scaffold_35768_2824	1850332449
pol2014_scaffold_35768_2834	1850332450
pol2014_scaffold_35775_2024	1850332451
pol2014_scaffold_35800_2379	1850332452
pol2014_scaffold_35805_3215	1850332453
pol2014_scaffold_35825_3442	1850332454
pol2014_scaffold_35837_2628	1850332455
pol2014_scaffold_35837_2642	1850332456
pol2014_scaffold_35889_2207	1850332457
pol2014_scaffold_35938_3289	1850332458
pol2014_scaffold_35938_3301	1850332459
pol2014_scaffold_35966_117	1850332460
pol2014_scaffold_35966_119	1850332461
pol2014_scaffold_35966_120	1850332462
pol2014_scaffold_35966_122	1850332463
pol2014_scaffold_35977_2889	1850332464
pol2014_scaffold_35977_2922	1850332465
pol2014_scaffold_35990_840	1850332466
pol2014_scaffold_36018_1621	1850332467
pol2014_scaffold_36018_1639	1850332468
pol2014_scaffold_36018_1667	1850332469
pol2014_scaffold_36026_1605	1850332470
pol2014_scaffold_36026_1634	1850332471
pol2014_scaffold_36125_2140	1850332472
pol2014_scaffold_36134_147	1850332473
pol2014_scaffold_36157_874	1850332474
pol2014_scaffold_36168_1965	1850332475
pol2014_scaffold_36195_3225	1850332476
pol2014_scaffold_36213_544	1850332477
pol2014_scaffold_36213_548	1850332478
pol2014_scaffold_36218_1236	1850332479
pol2014_scaffold_36218_1323	1850332480
pol2014_scaffold_36218_1862	1850332481
pol2014_scaffold_36218_1897	1850332482
pol2014_scaffold_36242_2035	1850332483
pol2014_scaffold_36242_2132	1850332484
pol2014_scaffold_36244_3126	1850332485
pol2014_scaffold_36257_2833	1850332486
pol2014_scaffold_36257_2836	1850332487
pol2014_scaffold_36257_2840	1850332488
pol2014_scaffold_36257_2871	1850332489
pol2014_scaffold_36257_2969	1850332490
pol2014_scaffold_36277_2655	1850332491
pol2014_scaffold_36316_2041	1850332492
pol2014_scaffold_36380_433	1850332493
pol2014_scaffold_36392_710	1850332494
pol2014_scaffold_36494_3162	1850332495
pol2014_scaffold_36494_3163	1850332496
pol2014_scaffold_36494_3177	1850332497
pol2014_scaffold_36494_3197	1850332498
pol2014_scaffold_36494_3212	1850332499
pol2014_scaffold_36500_3209	1850332500
pol2014_scaffold_36507_2247	1850332501
pol2014_scaffold_36512_2502	1850332502
pol2014_scaffold_36567_464	1850332503
pol2014_scaffold_36581_1133	1850332504
pol2014_scaffold_36581_1136	1850332505
pol2014_scaffold_36602_2222	1850332506
pol2014_scaffold_36632_1209	1850332507
pol2014_scaffold_36632_1228	1850332508
pol2014_scaffold_36662_1338	1850332509
pol2014_scaffold_36742_3173	1850332510
pol2014_scaffold_36742_3182	1850332511
pol2014_scaffold_36745_953	1850332512
pol2014_scaffold_36755_3247	1850332513
pol2014_scaffold_36772_1948	1850332514
pol2014_scaffold_36808_2311	1850332515
pol2014_scaffold_36821_2201	1850332516
pol2014_scaffold_36823_1211	1850332517
pol2014_scaffold_36840_2902	1850332518
pol2014_scaffold_36857_3306	1850332519
pol2014_scaffold_36857_3308	1850332520
pol2014_scaffold_36857_3316	1850332521
pol2014_scaffold_36857_3318	1850332522
pol2014_scaffold_36869_918	1850332523
pol2014_scaffold_36869_925	1850332524
pol2014_scaffold_36869_946	1850332525
pol2014_scaffold_36886_1616	1850332526
pol2014_scaffold_36895_1614	1850332527
pol2014_scaffold_37012_3205	1850332528
pol2014_scaffold_37012_3208	1850332529
pol2014_scaffold_37012_3218	1850332530
pol2014_scaffold_37069_3305	1850332531
pol2014_scaffold_37114_1866	1850332532
pol2014_scaffold_37124_691	1850332533
pol2014_scaffold_37146_830	1850332534
pol2014_scaffold_37158_1060	1850332535
pol2014_scaffold_37222_526	1850332536
pol2014_scaffold_37239_2606	1850332537
pol2014_scaffold_37239_2645	1850332538
pol2014_scaffold_37239_2649	1850332539
pol2014_scaffold_37239_2721	1850332540
pol2014_scaffold_37245_881	1850332541
pol2014_scaffold_37301_60	1850332542
pol2014_scaffold_37308_1692	1850332543
pol2014_scaffold_37323_2847	1850332544
pol2014_scaffold_37334_1854	1850332545
pol2014_scaffold_37334_1887	1850332546
pol2014_scaffold_37334_1895	1850332547
pol2014_scaffold_37334_3131	1850332548
pol2014_scaffold_37347_1140	1850332549
pol2014_scaffold_37347_1151	1850332550
pol2014_scaffold_37347_1152	1850332551
pol2014_scaffold_37347_1155	1850332552
pol2014_scaffold_37347_1204	1850332553
pol2014_scaffold_37347_1223	1850332554
pol2014_scaffold_37379_861	1850332555
pol2014_scaffold_37436_3264	1850332556
pol2014_scaffold_37436_3330	1850332557
pol2014_scaffold_37461_3262	1850332558
pol2014_scaffold_37461_3312	1850332559
pol2014_scaffold_37498_326	1850332560
pol2014_scaffold_37520_101	1850332561
pol2014_scaffold_37520_115	1850332562
pol2014_scaffold_37547_1024	1850332563
pol2014_scaffold_37549_3060	1850332564
pol2014_scaffold_37581_2438	1850332565
pol2014_scaffold_37581_2439	1850332566
pol2014_scaffold_37595_1144	1850332567
pol2014_scaffold_37595_1149	1850332568
pol2014_scaffold_37595_1155	1850332569
pol2014_scaffold_37595_1166	1850332570
pol2014_scaffold_37595_1238	1850332571
pol2014_scaffold_37595_1264	1850332572
pol2014_scaffold_37613_262	1850332573
pol2014_scaffold_37613_271	1850332574
pol2014_scaffold_37645_1131	1850332575
pol2014_scaffold_37695_765	1850332576
pol2014_scaffold_37708_141	1850332577
pol2014_scaffold_37769_1927	1850332578
pol2014_scaffold_37792_1500	1850332579
pol2014_scaffold_37794_2052	1850332580
pol2014_scaffold_37794_2076	1850332581
pol2014_scaffold_37899_1330	1850332582
pol2014_scaffold_37899_1331	1850332583
pol2014_scaffold_37899_1354	1850332584
pol2014_scaffold_37899_1455	1850332585
pol2014_scaffold_37931_378	1850332586
pol2014_scaffold_37931_416	1850332587
pol2014_scaffold_37939_1927	1850332588
pol2014_scaffold_37953_2229	1850332589
pol2014_scaffold_37953_2374	1850332590
pol2014_scaffold_37953_2377	1850332591
pol2014_scaffold_38000_2149	1850332592
pol2014_scaffold_38007_2011	1850332593
pol2014_scaffold_38011_704	1850332594
pol2014_scaffold_38059_2050	1850332595
pol2014_scaffold_38059_2197	1850332596
pol2014_scaffold_38077_2923	1850332597
pol2014_scaffold_38084_776	1850332598
pol2014_scaffold_38137_966	1850332599
pol2014_scaffold_38187_2604	1850332600
pol2014_scaffold_38212_2457	1850332601
pol2014_scaffold_38217_1120	1850332602
pol2014_scaffold_38217_1156	1850332603
pol2014_scaffold_38239_822	1850332604
pol2014_scaffold_38242_1902	1850332605
pol2014_scaffold_38242_1925	1850332606
pol2014_scaffold_38329_2902	1850332607
pol2014_scaffold_38434_1219	1850332608
pol2014_scaffold_38434_1354	1850332609
pol2014_scaffold_38434_1834	1850332610
pol2014_scaffold_38434_1854	1850332611
pol2014_scaffold_38482_1050	1850332612
pol2014_scaffold_38504_3155	1850332613
pol2014_scaffold_38562_2080	1850332614
pol2014_scaffold_38589_1151	1850332615
pol2014_scaffold_38606_2357	1850332616
pol2014_scaffold_38666_52	1850332617
pol2014_scaffold_38673_1604	1850332618
pol2014_scaffold_38673_1638	1850332619
pol2014_scaffold_38673_1777	1850332620
pol2014_scaffold_38679_360	1850332621
pol2014_scaffold_38679_3087	1850332622
pol2014_scaffold_38703_2724	1850332623
pol2014_scaffold_38719_2131	1850332624
pol2014_scaffold_38719_2132	1850332625
pol2014_scaffold_38771_2266	1850332626
pol2014_scaffold_38781_1495	1850332627
pol2014_scaffold_38787_3127	1850332628
pol2014_scaffold_38858_703	1850332629
pol2014_scaffold_38858_722	1850332630
pol2014_scaffold_38858_2957	1850332631
pol2014_scaffold_38873_463	1850332632
pol2014_scaffold_38895_237	1850332633
pol2014_scaffold_38945_3027	1850332634
pol2014_scaffold_38952_3144	1850332635
pol2014_scaffold_38952_3145	1850332636
pol2014_scaffold_38978_2057	1850332637
pol2014_scaffold_38990_630	1850332638
pol2014_scaffold_39051_1181	1850332639
pol2014_scaffold_39051_1184	1850332640
pol2014_scaffold_39051_1188	1850332641
pol2014_scaffold_39122_1554	1850332642
pol2014_scaffold_39122_1658	1850332643
pol2014_scaffold_39122_1673	1850332644
pol2014_scaffold_39156_1356	1850332645
pol2014_scaffold_39163_2776	1850332646
pol2014_scaffold_39165_111	1850332647
pol2014_scaffold_39193_792	1850332648
pol2014_scaffold_39268_2552	1850332649
pol2014_scaffold_39287_1446	1850332650
pol2014_scaffold_39287_1523	1850332651
pol2014_scaffold_39296_846	1850332652
pol2014_scaffold_39296_882	1850332653
pol2014_scaffold_39311_1240	1850332654
pol2014_scaffold_39344_153	1850332655
pol2014_scaffold_39345_990	1850332656
pol2014_scaffold_39345_1063	1850332657
pol2014_scaffold_39353_1420	1850332658
pol2014_scaffold_39353_1500	1850332659
pol2014_scaffold_39455_2370	1850332660
pol2014_scaffold_39455_2513	1850332661
pol2014_scaffold_39458_1747	1850332662
pol2014_scaffold_39489_1268	1850332663
pol2014_scaffold_39501_2089	1850332664
pol2014_scaffold_39562_2945	1850332665
pol2014_scaffold_39566_1005	1850332666
pol2014_scaffold_39619_2611	1850332667
pol2014_scaffold_39644_1773	1850332668
pol2014_scaffold_39660_2349	1850332669
pol2014_scaffold_39723_153	1850332670
pol2014_scaffold_39747_1377	1850332671
pol2014_scaffold_39811_2771	1850332672
pol2014_scaffold_39811_2803	1850332673
pol2014_scaffold_39868_793	1850332674
pol2014_scaffold_39868_794	1850332675
pol2014_scaffold_39868_796	1850332676
pol2014_scaffold_39893_1561	1850332677
pol2014_scaffold_39893_1608	1850332678
pol2014_scaffold_39896_942	1850332679
pol2014_scaffold_39896_956	1850332680
pol2014_scaffold_39936_2399	1850332681
pol2014_scaffold_39976_482	1850332682
pol2014_scaffold_40020_2876	1850332683
pol2014_scaffold_40020_2918	1850332684
pol2014_scaffold_40211_776	1850332685
pol2014_scaffold_40275_701	1850332686
pol2014_scaffold_40278_1295	1850332687
pol2014_scaffold_40286_2343	1850332688
pol2014_scaffold_40286_2363	1850332689
pol2014_scaffold_40304_1786	1850332690
pol2014_scaffold_40313_2133	1850332691
pol2014_scaffold_40313_2148	1850332692
pol2014_scaffold_40333_1050	1850332693
pol2014_scaffold_40333_1053	1850332694
pol2014_scaffold_40333_1056	1850332695
pol2014_scaffold_40333_1095	1850332696
pol2014_scaffold_40333_1098	1850332697
pol2014_scaffold_40357_3152	1850332698
pol2014_scaffold_40357_3153	1850332699
pol2014_scaffold_40357_3177	1850332700
pol2014_scaffold_40357_3190	1850332701
pol2014_scaffold_40397_985	1850332702
pol2014_scaffold_40447_2785	1850332703
pol2014_scaffold_40455_1498	1850332704
pol2014_scaffold_40505_520	1850332705
pol2014_scaffold_40505_529	1850332706
pol2014_scaffold_40505_534	1850332707
pol2014_scaffold_40544_2149	1850332708
pol2014_scaffold_40594_2907	1850332709
pol2014_scaffold_40629_1978	1850332710
pol2014_scaffold_40629_1986	1850332711
pol2014_scaffold_40629_1987	1850332712
pol2014_scaffold_40629_1990	1850332713
pol2014_scaffold_40629_1992	1850332714
pol2014_scaffold_40629_1994	1850332715
pol2014_scaffold_40635_1179	1850332716
pol2014_scaffold_40642_1771	1850332717
pol2014_scaffold_40642_1794	1850332718
pol2014_scaffold_40692_2050	1850332719
pol2014_scaffold_40699_2159	1850332720
pol2014_scaffold_40699_2238	1850332721
pol2014_scaffold_40699_2474	1850332722
pol2014_scaffold_40760_2840	1850332723
pol2014_scaffold_40808_2829	1850332724
pol2014_scaffold_40838_1976	1850332725
pol2014_scaffold_40838_1979	1850332726
pol2014_scaffold_40838_1995	1850332727
pol2014_scaffold_40840_1264	1850332728
pol2014_scaffold_40863_563	1850332729
pol2014_scaffold_40876_1293	1850332730
pol2014_scaffold_40876_1296	1850332731
pol2014_scaffold_40880_1057	1850332732
pol2014_scaffold_40899_1755	1850332733
pol2014_scaffold_40899_1795	1850332734
pol2014_scaffold_40899_1890	1850332735
pol2014_scaffold_40899_1967	1850332736
pol2014_scaffold_40899_1990	1850332737
pol2014_scaffold_40899_2018	1850332738
pol2014_scaffold_40899_2108	1850332739
pol2014_scaffold_40899_2121	1850332740
pol2014_scaffold_40899_2246	1850332741
pol2014_scaffold_40899_2290	1850332742
pol2014_scaffold_40899_2293	1850332743
pol2014_scaffold_40948_2457	1850332744
pol2014_scaffold_40948_2518	1850332745
pol2014_scaffold_40948_2521	1850332746
pol2014_scaffold_40948_2525	1850332747
pol2014_scaffold_40993_3056	1850332748
pol2014_scaffold_40993_3103	1850332749
pol2014_scaffold_40993_3105	1850332750
pol2014_scaffold_40998_2762	1850332751
pol2014_scaffold_40998_2912	1850332752
pol2014_scaffold_40998_2915	1850332753
pol2014_scaffold_40998_2938	1850332754
pol2014_scaffold_41006_294	1850332755
pol2014_scaffold_41055_2222	1850332756
pol2014_scaffold_41055_2497	1850332757
pol2014_scaffold_41055_2501	1850332758
pol2014_scaffold_41090_1392	1850332759
pol2014_scaffold_41120_329	1850332760
pol2014_scaffold_41129_1014	1850332761
pol2014_scaffold_41129_1033	1850332762
pol2014_scaffold_41129_1041	1850332763
pol2014_scaffold_41178_3081	1850332764
pol2014_scaffold_41178_3116	1850332765
pol2014_scaffold_41178_3129	1850332766
pol2014_scaffold_41190_1081	1850332767
pol2014_scaffold_41247_1279	1850332768
pol2014_scaffold_41247_1361	1850332769
pol2014_scaffold_41247_1380	1850332770
pol2014_scaffold_41261_2113	1850332771
pol2014_scaffold_41280_1812	1850332772
pol2014_scaffold_41280_1826	1850332773
pol2014_scaffold_41323_821	1850332774
pol2014_scaffold_41323_826	1850332775
pol2014_scaffold_41323_828	1850332776
pol2014_scaffold_41327_1994	1850332777
pol2014_scaffold_41327_2015	1850332778
pol2014_scaffold_41385_1874	1850332779
pol2014_scaffold_41493_2983	1850332780
pol2014_scaffold_41499_983	1850332781
pol2014_scaffold_41499_1012	1850332782
pol2014_scaffold_41499_1014	1850332783
pol2014_scaffold_41512_1102	1850332784
pol2014_scaffold_41591_1382	1850332785
pol2014_scaffold_41591_1492	1850332786
pol2014_scaffold_41591_1516	1850332787
pol2014_scaffold_41627_1283	1850332788
pol2014_scaffold_41627_1284	1850332789
pol2014_scaffold_41627_1286	1850332790
pol2014_scaffold_41627_1287	1850332791
pol2014_scaffold_41627_1302	1850332792
pol2014_scaffold_41627_1303	1850332793
pol2014_scaffold_41627_1305	1850332794
pol2014_scaffold_41665_2931	1850332795
pol2014_scaffold_41737_2850	1850332796
pol2014_scaffold_41737_2851	1850332797
pol2014_scaffold_41741_341	1850332798
pol2014_scaffold_41750_1478	1850332799
pol2014_scaffold_41819_1518	1850332800
pol2014_scaffold_41851_2642	1850332801
pol2014_scaffold_41851_2676	1850332802
pol2014_scaffold_41878_1647	1850332803
pol2014_scaffold_41901_2613	1850332804
pol2014_scaffold_41901_2736	1850332805
pol2014_scaffold_41902_945	1850332806
pol2014_scaffold_41902_971	1850332807
pol2014_scaffold_41944_2842	1850332808
pol2014_scaffold_41987_1327	1850332809
pol2014_scaffold_42014_1292	1850332810
pol2014_scaffold_42014_1307	1850332811
pol2014_scaffold_42029_741	1850332812
pol2014_scaffold_42029_793	1850332813
pol2014_scaffold_42029_822	1850332814
pol2014_scaffold_42036_1367	1850332815
pol2014_scaffold_42036_1389	1850332816
pol2014_scaffold_42036_1394	1850332817
pol2014_scaffold_42036_1399	1850332818
pol2014_scaffold_42093_373	1850332819
pol2014_scaffold_42138_74	1850332820
pol2014_scaffold_42138_96	1850332821
pol2014_scaffold_42138_168	1850332822
pol2014_scaffold_42138_246	1850332823
pol2014_scaffold_42168_423	1850332824
pol2014_scaffold_42201_817	1850332825
pol2014_scaffold_42230_1323	1850332826
pol2014_scaffold_42330_2535	1850332827
pol2014_scaffold_42350_1389	1850332828
pol2014_scaffold_42365_515	1850332829
pol2014_scaffold_42396_679	1850332830
pol2014_scaffold_42400_501	1850332831
pol2014_scaffold_42430_799	1850332832
pol2014_scaffold_42433_487	1850332833
pol2014_scaffold_42434_379	1850332834
pol2014_scaffold_42441_1313	1850332835
pol2014_scaffold_42460_234	1850332836
pol2014_scaffold_42513_36	1850332837
pol2014_scaffold_42513_141	1850332838
pol2014_scaffold_42523_2226	1850332839
pol2014_scaffold_42541_1773	1850332840
pol2014_scaffold_42547_1372	1850332841
pol2014_scaffold_42580_223	1850332842
pol2014_scaffold_42580_227	1850332843
pol2014_scaffold_42580_357	1850332844
pol2014_scaffold_42605_2287	1850332845
pol2014_scaffold_42605_2307	1850332846
pol2014_scaffold_42647_95	1850332847
pol2014_scaffold_42647_102	1850332848
pol2014_scaffold_42647_144	1850332849
pol2014_scaffold_42647_252	1850332850
pol2014_scaffold_42742_163	1850332851
pol2014_scaffold_42747_1500	1850332852
pol2014_scaffold_42755_973	1850332853
pol2014_scaffold_42762_1581	1850332854
pol2014_scaffold_42829_663	1850332855
pol2014_scaffold_42834_865	1850332856
pol2014_scaffold_42834_867	1850332857
pol2014_scaffold_42852_701	1850332858
pol2014_scaffold_42852_711	1850332859
pol2014_scaffold_42870_1968	1850332860
pol2014_scaffold_42870_1990	1850332861
pol2014_scaffold_42902_2228	1850332862
pol2014_scaffold_42902_2232	1850332863
pol2014_scaffold_42902_2263	1850332864
pol2014_scaffold_42902_2269	1850332865
pol2014_scaffold_42902_2273	1850332866
pol2014_scaffold_42968_1007	1850332867
pol2014_scaffold_42968_1791	1850332868
pol2014_scaffold_42968_1827	1850332869
pol2014_scaffold_42994_1177	1850332870
pol2014_scaffold_43081_2140	1850332871
pol2014_scaffold_43081_2183	1850332872
pol2014_scaffold_43134_384	1850332873
pol2014_scaffold_43134_399	1850332874
pol2014_scaffold_43157_898	1850332875
pol2014_scaffold_43230_2294	1850332876
pol2014_scaffold_43230_2307	1850332877
pol2014_scaffold_43230_2312	1850332878
pol2014_scaffold_43231_2397	1850332879
pol2014_scaffold_43256_1097	1850332880
pol2014_scaffold_43256_1132	1850332881
pol2014_scaffold_43267_850	1850332882
pol2014_scaffold_43273_2181	1850332883
pol2014_scaffold_43277_235	1850332884
pol2014_scaffold_43280_696	1850332885
pol2014_scaffold_43280_700	1850332886
pol2014_scaffold_43280_720	1850332887
pol2014_scaffold_43310_811	1850332888
pol2014_scaffold_43326_2017	1850332889
pol2014_scaffold_43339_425	1850332890
pol2014_scaffold_43354_1476	1850332891
pol2014_scaffold_43391_1586	1850332892
pol2014_scaffold_43416_1309	1850332893
pol2014_scaffold_43434_1261	1850332894
pol2014_scaffold_43464_1120	1850332895
pol2014_scaffold_43599_717	1850332896
pol2014_scaffold_43599_778	1850332897
pol2014_scaffold_43653_1752	1850332898
pol2014_scaffold_43659_2956	1850332899
pol2014_scaffold_43673_917	1850332900
pol2014_scaffold_43714_2328	1850332901
pol2014_scaffold_43714_2445	1850332902
pol2014_scaffold_43714_2475	1850332903
pol2014_scaffold_43714_2488	1850332904
pol2014_scaffold_43726_1274	1850332905
pol2014_scaffold_43752_379	1850332906
pol2014_scaffold_43784_2693	1850332907
pol2014_scaffold_43784_2725	1850332908
pol2014_scaffold_43784_2739	1850332909
pol2014_scaffold_43797_884	1850332910
pol2014_scaffold_43804_404	1850332911
pol2014_scaffold_43835_1332	1850332912
pol2014_scaffold_43861_871	1850332913
pol2014_scaffold_43861_3194	1850332914
pol2014_scaffold_43861_3218	1850332915
pol2014_scaffold_43861_3366	1850332916
pol2014_scaffold_43861_3391	1850332917
pol2014_scaffold_43861_3437	1850332918
pol2014_scaffold_43922_192	1850332919
pol2014_scaffold_43948_2436	1850332920
pol2014_scaffold_43948_2492	1850332921
pol2014_scaffold_43948_2669	1850332922
pol2014_scaffold_43948_2676	1850332923
pol2014_scaffold_43948_2764	1850332924
pol2014_scaffold_43967_1194	1850332925
pol2014_scaffold_43967_1225	1850332926
pol2014_scaffold_43967_1244	1850332927
pol2014_scaffold_43967_1276	1850332928
pol2014_scaffold_43967_1301	1850332929
pol2014_scaffold_43993_1851	1850332930
pol2014_scaffold_43993_1873	1850332931
pol2014_scaffold_43993_1894	1850332932
pol2014_scaffold_44031_2073	1850332933
pol2014_scaffold_44031_2119	1850332934
pol2014_scaffold_44149_1218	1850332935
pol2014_scaffold_44149_1264	1850332936
pol2014_scaffold_44150_1923	1850332937
pol2014_scaffold_44150_1925	1850332938
pol2014_scaffold_44150_1928	1850332939
pol2014_scaffold_44150_1930	1850332940
pol2014_scaffold_44150_1938	1850332941
pol2014_scaffold_44156_1175	1850332942
pol2014_scaffold_44176_375	1850332943
pol2014_scaffold_44176_389	1850332944
pol2014_scaffold_44176_396	1850332945
pol2014_scaffold_44176_402	1850332946
pol2014_scaffold_44200_496	1850332947
pol2014_scaffold_44206_1919	1850332948
pol2014_scaffold_44206_1961	1850332949
pol2014_scaffold_44221_1872	1850332950
pol2014_scaffold_44251_1234	1850332951
pol2014_scaffold_44253_545	1850332952
pol2014_scaffold_44261_1822	1850332953
pol2014_scaffold_44272_1125	1850332954
pol2014_scaffold_44309_1726	1850332955
pol2014_scaffold_44309_1889	1850332956
pol2014_scaffold_44335_2417	1850332957
pol2014_scaffold_44335_2455	1850332958
pol2014_scaffold_44335_2599	1850332959
pol2014_scaffold_44335_2609	1850332960
pol2014_scaffold_44339_2520	1850332961
pol2014_scaffold_44369_1307	1850332962
pol2014_scaffold_44403_1273	1850332963
pol2014_scaffold_44445_2790	1850332964
pol2014_scaffold_44445_2791	1850332965
pol2014_scaffold_44550_733	1850332966
pol2014_scaffold_44571_2874	1850332967
pol2014_scaffold_44609_43	1850332968
pol2014_scaffold_44609_99	1850332969
pol2014_scaffold_44613_1345	1850332970
pol2014_scaffold_44653_143	1850332971
pol2014_scaffold_44653_1571	1850332972
pol2014_scaffold_44658_898	1850332973
pol2014_scaffold_44732_1519	1850332974
pol2014_scaffold_44742_1731	1850332975
pol2014_scaffold_44867_496	1850332976
pol2014_scaffold_44867_497	1850332977
pol2014_scaffold_44867_517	1850332978
pol2014_scaffold_44867_523	1850332979
pol2014_scaffold_44867_557	1850332980
pol2014_scaffold_44881_490	1850332981
pol2014_scaffold_44881_506	1850332982
pol2014_scaffold_44881_528	1850332983
pol2014_scaffold_44881_531	1850332984
pol2014_scaffold_44967_1885	1850332985
pol2014_scaffold_45019_689	1850332986
pol2014_scaffold_45022_1071	1850332987
pol2014_scaffold_45078_744	1850332988
pol2014_scaffold_45085_2098	1850332989
pol2014_scaffold_45109_934	1850332990
pol2014_scaffold_45109_953	1850332991
pol2014_scaffold_45116_2562	1850332992
pol2014_scaffold_45130_2496	1850332993
pol2014_scaffold_45151_2781	1850332994
pol2014_scaffold_45169_1580	1850332995
pol2014_scaffold_45169_1598	1850332996
pol2014_scaffold_45191_576	1850332997
pol2014_scaffold_45206_2528	1850332998
pol2014_scaffold_45206_2630	1850332999
pol2014_scaffold_45206_2652	1850333000
pol2014_scaffold_45295_1327	1850333001
pol2014_scaffold_45329_1909	1850333002
pol2014_scaffold_45381_868	1850333003
pol2014_scaffold_45381_872	1850333004
pol2014_scaffold_45382_1510	1850333005
pol2014_scaffold_45382_2489	1850333006
pol2014_scaffold_45382_2493	1850333007
pol2014_scaffold_45382_2693	1850333008
pol2014_scaffold_45382_2696	1850333009
pol2014_scaffold_45382_2723	1850333010
pol2014_scaffold_45382_2752	1850333011
pol2014_scaffold_45382_2769	1850333012
pol2014_scaffold_45511_932	1850333013
pol2014_scaffold_45511_946	1850333014
pol2014_scaffold_45513_1234	1850333015
pol2014_scaffold_45520_371	1850333016
pol2014_scaffold_45522_1131	1850333017
pol2014_scaffold_45522_1132	1850333018
pol2014_scaffold_45522_1164	1850333019
pol2014_scaffold_45522_1168	1850333020
pol2014_scaffold_45522_1255	1850333021
pol2014_scaffold_45575_109	1850333022
pol2014_scaffold_45606_2211	1850333023
pol2014_scaffold_45606_2610	1850333024
pol2014_scaffold_45634_1846	1850333025
pol2014_scaffold_45661_2859	1850333026
pol2014_scaffold_45661_2869	1850333027
pol2014_scaffold_45661_2873	1850333028
pol2014_scaffold_45661_2880	1850333029
pol2014_scaffold_45782_2291	1850333030
pol2014_scaffold_45860_1257	1850333031
pol2014_scaffold_45877_1376	1850333032
pol2014_scaffold_45877_1394	1850333033
pol2014_scaffold_45877_1454	1850333034
pol2014_scaffold_45877_1458	1850333035
pol2014_scaffold_45944_2124	1850333036
pol2014_scaffold_45996_633	1850333037
pol2014_scaffold_46087_1446	1850333038
pol2014_scaffold_46135_1714	1850333039
pol2014_scaffold_46144_2472	1850333040
pol2014_scaffold_46144_2509	1850333041
pol2014_scaffold_46144_2617	1850333042
pol2014_scaffold_46144_2710	1850333043
pol2014_scaffold_46144_2727	1850333044
pol2014_scaffold_46186_1161	1850333045
pol2014_scaffold_46201_1191	1850333046
pol2014_scaffold_46201_1192	1850333047
pol2014_scaffold_46322_2741	1850333048
pol2014_scaffold_46366_1495	1850333049
pol2014_scaffold_46366_1531	1850333050
pol2014_scaffold_46366_1537	1850333051
pol2014_scaffold_46400_1023	1850333052
pol2014_scaffold_46424_524	1850333053
pol2014_scaffold_46429_170	1850333054
pol2014_scaffold_46437_1288	1850333055
pol2014_scaffold_46437_1290	1850333056
pol2014_scaffold_46437_1298	1850333057
pol2014_scaffold_46437_1310	1850333058
pol2014_scaffold_46437_1314	1850333059
pol2014_scaffold_46439_93	1850333060
pol2014_scaffold_46451_1146	1850333061
pol2014_scaffold_46488_1151	1850333062
pol2014_scaffold_46511_645	1850333063
pol2014_scaffold_46524_1677	1850333064
pol2014_scaffold_46525_586	1850333065
pol2014_scaffold_46525_833	1850333066
pol2014_scaffold_46537_1487	1850333067
pol2014_scaffold_46537_1505	1850333068
pol2014_scaffold_46576_1390	1850333069
pol2014_scaffold_46587_1825	1850333070
pol2014_scaffold_46587_1839	1850333071
pol2014_scaffold_46631_1185	1850333072
pol2014_scaffold_46631_1283	1850333073
pol2014_scaffold_46664_2463	1850333074
pol2014_scaffold_46664_2488	1850333075
pol2014_scaffold_46664_2491	1850333076
pol2014_scaffold_46674_505	1850333077
pol2014_scaffold_46777_69	1850333078
pol2014_scaffold_46777_171	1850333079
pol2014_scaffold_46777_193	1850333080
pol2014_scaffold_46777_199	1850333081
pol2014_scaffold_46910_387	1850333082
pol2014_scaffold_46910_499	1850333083
pol2014_scaffold_46948_2378	1850333084
pol2014_scaffold_46948_2420	1850333085
pol2014_scaffold_46954_428	1850333086
pol2014_scaffold_46999_2563	1850333087
pol2014_scaffold_47067_2400	1850333088
pol2014_scaffold_47067_2408	1850333089
pol2014_scaffold_47067_2449	1850333090
pol2014_scaffold_47109_461	1850333091
pol2014_scaffold_47137_351	1850333092
pol2014_scaffold_47214_1113	1850333093
pol2014_scaffold_47218_1068	1850333094
pol2014_scaffold_47226_1672	1850333095
pol2014_scaffold_47253_2294	1850333096
pol2014_scaffold_47323_1800	1850333097
pol2014_scaffold_47329_1182	1850333098
pol2014_scaffold_47424_2360	1850333099
pol2014_scaffold_47424_2529	1850333100
pol2014_scaffold_47424_2534	1850333101
pol2014_scaffold_47470_1455	1850333102
pol2014_scaffold_47470_1619	1850333103
pol2014_scaffold_47500_1132	1850333104
pol2014_scaffold_47503_1750	1850333105
pol2014_scaffold_47503_1752	1850333106
pol2014_scaffold_47531_233	1850333107
pol2014_scaffold_47531_242	1850333108
pol2014_scaffold_47531_373	1850333109
pol2014_scaffold_47546_1357	1850333110
pol2014_scaffold_47556_483	1850333111
pol2014_scaffold_47556_626	1850333112
pol2014_scaffold_47570_2090	1850333113
pol2014_scaffold_47570_2172	1850333114
pol2014_scaffold_47582_361	1850333115
pol2014_scaffold_47582_452	1850333116
pol2014_scaffold_47623_1414	1850333117
pol2014_scaffold_47624_1052	1850333118
pol2014_scaffold_47649_390	1850333119
pol2014_scaffold_47665_2055	1850333120
pol2014_scaffold_47787_264	1850333121
pol2014_scaffold_47798_1882	1850333122
pol2014_scaffold_47798_2069	1850333123
pol2014_scaffold_47860_2068	1850333124
pol2014_scaffold_47860_2089	1850333125
pol2014_scaffold_47860_2114	1850333126
pol2014_scaffold_47860_2140	1850333127
pol2014_scaffold_47870_548	1850333128
pol2014_scaffold_47870_587	1850333129
pol2014_scaffold_47892_200	1850333130
pol2014_scaffold_47922_2048	1850333131
pol2014_scaffold_47978_1736	1850333132
pol2014_scaffold_47978_1771	1850333133
pol2014_scaffold_48000_2086	1850333134
pol2014_scaffold_48044_1072	1850333135
pol2014_scaffold_48048_1608	1850333136
pol2014_scaffold_48060_1269	1850333137
pol2014_scaffold_48060_1390	1850333138
pol2014_scaffold_48077_1858	1850333139
pol2014_scaffold_48077_1915	1850333140
pol2014_scaffold_48109_1051	1850333141
pol2014_scaffold_48281_2402	1850333142
pol2014_scaffold_48281_2414	1850333143
pol2014_scaffold_48281_2501	1850333144
pol2014_scaffold_48290_2239	1850333145
pol2014_scaffold_48302_1713	1850333146
pol2014_scaffold_48302_1719	1850333147
pol2014_scaffold_48302_1737	1850333148
pol2014_scaffold_48331_519	1850333149
pol2014_scaffold_48331_561	1850333150
pol2014_scaffold_48373_2047	1850333151
pol2014_scaffold_48424_1719	1850333152
pol2014_scaffold_48424_1730	1850333153
pol2014_scaffold_48474_2028	1850333154
pol2014_scaffold_48474_2126	1850333155
pol2014_scaffold_48474_2132	1850333156
pol2014_scaffold_48474_2136	1850333157
pol2014_scaffold_48474_2143	1850333158
pol2014_scaffold_48474_2147	1850333159
pol2014_scaffold_48474_2150	1850333160
pol2014_scaffold_48477_1656	1850333161
pol2014_scaffold_48501_697	1850333162
pol2014_scaffold_48504_1471	1850333163
pol2014_scaffold_48557_1043	1850333164
pol2014_scaffold_48564_1511	1850333165
pol2014_scaffold_48564_1675	1850333166
pol2014_scaffold_48567_1355	1850333167
pol2014_scaffold_48581_1824	1850333168
pol2014_scaffold_48637_2471	1850333169
pol2014_scaffold_48655_1299	1850333170
pol2014_scaffold_48655_1466	1850333171
pol2014_scaffold_48655_1474	1850333172
pol2014_scaffold_48655_1476	1850333173
pol2014_scaffold_48655_1502	1850333174
pol2014_scaffold_48675_2016	1850333175
pol2014_scaffold_48695_1198	1850333176
pol2014_scaffold_48745_906	1850333177
pol2014_scaffold_48814_2384	1850333178
pol2014_scaffold_48826_85	1850333179
pol2014_scaffold_48826_94	1850333180
pol2014_scaffold_48833_933	1850333181
pol2014_scaffold_48833_935	1850333182
pol2014_scaffold_48833_937	1850333183
pol2014_scaffold_48833_951	1850333184
pol2014_scaffold_49013_2185	1850333185
pol2014_scaffold_49013_2205	1850333186
pol2014_scaffold_49040_312	1850333187
pol2014_scaffold_49068_2579	1850333188
pol2014_scaffold_49068_2619	1850333189
pol2014_scaffold_49068_2622	1850333190
pol2014_scaffold_49114_478	1850333191
pol2014_scaffold_49114_485	1850333192
pol2014_scaffold_49114_509	1850333193
pol2014_scaffold_49127_1442	1850333194
pol2014_scaffold_49144_617	1850333195
pol2014_scaffold_49144_620	1850333196
pol2014_scaffold_49144_715	1850333197
pol2014_scaffold_49208_980	1850333198
pol2014_scaffold_49208_996	1850333199
pol2014_scaffold_49216_1283	1850333200
pol2014_scaffold_49223_1835	1850333201
pol2014_scaffold_49226_835	1850333202
pol2014_scaffold_49282_741	1850333203
pol2014_scaffold_49282_1545	1850333204
pol2014_scaffold_49289_590	1850333205
pol2014_scaffold_49289_591	1850333206
pol2014_scaffold_49289_592	1850333207
pol2014_scaffold_49289_664	1850333208
pol2014_scaffold_49289_770	1850333209
pol2014_scaffold_49323_151	1850333210
pol2014_scaffold_49323_153	1850333211
pol2014_scaffold_49344_1687	1850333212
pol2014_scaffold_49344_1877	1850333213
pol2014_scaffold_49344_1920	1850333214
pol2014_scaffold_49376_1738	1850333215
pol2014_scaffold_49378_228	1850333216
pol2014_scaffold_49385_369	1850333217
pol2014_scaffold_49385_464	1850333218
pol2014_scaffold_49385_1487	1850333219
pol2014_scaffold_49397_2084	1850333220
pol2014_scaffold_49506_996	1850333221
pol2014_scaffold_49506_1086	1850333222
pol2014_scaffold_49517_2516	1850333223
pol2014_scaffold_49548_2207	1850333224
pol2014_scaffold_49549_2235	1850333225
pol2014_scaffold_49564_566	1850333226
pol2014_scaffold_49571_561	1850333227
pol2014_scaffold_49600_378	1850333228
pol2014_scaffold_49600_387	1850333229
pol2014_scaffold_49600_396	1850333230
pol2014_scaffold_49600_428	1850333231
pol2014_scaffold_49612_430	1850333232
pol2014_scaffold_49616_2230	1850333233
pol2014_scaffold_49619_1752	1850333234
pol2014_scaffold_49619_1769	1850333235
pol2014_scaffold_49619_1893	1850333236
pol2014_scaffold_49619_1920	1850333237
pol2014_scaffold_49638_809	1850333238
pol2014_scaffold_49638_848	1850333239
pol2014_scaffold_49648_827	1850333240
pol2014_scaffold_49706_1942	1850333241
pol2014_scaffold_49711_279	1850333242
pol2014_scaffold_49711_304	1850333243
pol2014_scaffold_49711_317	1850333244
pol2014_scaffold_49717_1688	1850333245
pol2014_scaffold_49747_1867	1850333246
pol2014_scaffold_49749_788	1850333247
pol2014_scaffold_49844_2260	1850333248
pol2014_scaffold_49844_2271	1850333249
pol2014_scaffold_49886_1961	1850333250
pol2014_scaffold_49886_1997	1850333251
pol2014_scaffold_49892_347	1850333252
pol2014_scaffold_49892_392	1850333253
pol2014_scaffold_49919_1037	1850333254
pol2014_scaffold_49919_1039	1850333255
pol2014_scaffold_49919_1060	1850333256
pol2014_scaffold_50003_1254	1850333257
pol2014_scaffold_50003_1379	1850333258
pol2014_scaffold_50003_1381	1850333259
pol2014_scaffold_50033_1488	1850333260
pol2014_scaffold_50052_1595	1850333261
pol2014_scaffold_50052_1631	1850333262
pol2014_scaffold_50089_1498	1850333263
pol2014_scaffold_50146_147	1850333264
pol2014_scaffold_50146_166	1850333265
pol2014_scaffold_50146_173	1850333266
pol2014_scaffold_50146_187	1850333267
pol2014_scaffold_50146_205	1850333268
pol2014_scaffold_50146_225	1850333269
pol2014_scaffold_50199_571	1850333270
pol2014_scaffold_50199_589	1850333271
pol2014_scaffold_50216_824	1850333272
pol2014_scaffold_50255_1838	1850333273
pol2014_scaffold_50284_968	1850333274
pol2014_scaffold_50284_1086	1850333275
pol2014_scaffold_50320_1397	1850333276
pol2014_scaffold_50376_1213	1850333277
pol2014_scaffold_50416_504	1850333278
pol2014_scaffold_50439_2370	1850333279
pol2014_scaffold_50439_2377	1850333280
pol2014_scaffold_50439_2379	1850333281
pol2014_scaffold_50439_2380	1850333282
pol2014_scaffold_50439_2381	1850333283
pol2014_scaffold_50450_1430	1850333284
pol2014_scaffold_50465_2508	1850333285
pol2014_scaffold_50465_2544	1850333286
pol2014_scaffold_50465_2545	1850333287
pol2014_scaffold_50465_2567	1850333288
pol2014_scaffold_50467_828	1850333289
pol2014_scaffold_50499_1887	1850333290
pol2014_scaffold_50500_427	1850333291
pol2014_scaffold_50500_442	1850333292
pol2014_scaffold_50506_1876	1850333293
pol2014_scaffold_50509_1174	1850333294
pol2014_scaffold_50534_2504	1850333295
pol2014_scaffold_50614_1881	1850333296
pol2014_scaffold_50614_1897	1850333297
pol2014_scaffold_50614_1946	1850333298
pol2014_scaffold_50678_1308	1850333299
pol2014_scaffold_50678_1309	1850333300
pol2014_scaffold_50871_118	1850333301
pol2014_scaffold_50932_1640	1850333302
pol2014_scaffold_50932_1681	1850333303
pol2014_scaffold_50980_2298	1850333304
pol2014_scaffold_50997_727	1850333305
pol2014_scaffold_51008_572	1850333306
pol2014_scaffold_51042_2517	1850333307
pol2014_scaffold_51106_1438	1850333308
pol2014_scaffold_51133_1712	1850333309
pol2014_scaffold_51138_759	1850333310
pol2014_scaffold_51144_289	1850333311
pol2014_scaffold_51171_1689	1850333312
pol2014_scaffold_51171_1694	1850333313
pol2014_scaffold_51254_1480	1850333314
pol2014_scaffold_51256_1213	1850333315
pol2014_scaffold_51318_1219	1850333316
pol2014_scaffold_51318_1361	1850333317
pol2014_scaffold_51318_1363	1850333318
pol2014_scaffold_51463_1587	1850333319
pol2014_scaffold_51491_921	1850333320
pol2014_scaffold_51514_2267	1850333321
pol2014_scaffold_51568_342	1850333322
pol2014_scaffold_51568_354	1850333323
pol2014_scaffold_51660_1253	1850333324
pol2014_scaffold_51672_24	1850333325
pol2014_scaffold_51678_1380	1850333326
pol2014_scaffold_51715_1701	1850333327
pol2014_scaffold_51728_260	1850333328
pol2014_scaffold_51728_263	1850333329
pol2014_scaffold_51747_1076	1850333330
pol2014_scaffold_51783_1198	1850333331
pol2014_scaffold_51783_1230	1850333332
pol2014_scaffold_51783_1243	1850333333
pol2014_scaffold_51816_1276	1850333334
pol2014_scaffold_51846_237	1850333335
pol2014_scaffold_51846_249	1850333336
pol2014_scaffold_51846_312	1850333337
pol2014_scaffold_51846_349	1850333338
pol2014_scaffold_51846_357	1850333339
pol2014_scaffold_51867_2210	1850333340
pol2014_scaffold_51867_2259	1850333341
pol2014_scaffold_51867_2363	1850333342
pol2014_scaffold_51867_2385	1850333343
pol2014_scaffold_51888_1216	1850333344
pol2014_scaffold_51894_366	1850333345
pol2014_scaffold_51953_256	1850333346
pol2014_scaffold_51963_3413	1850333347
pol2014_scaffold_51963_3422	1850333348
pol2014_scaffold_51963_3464	1850333349
pol2014_scaffold_51963_3465	1850333350
pol2014_scaffold_51987_1251	1850333351
pol2014_scaffold_51997_1424	1850333352
pol2014_scaffold_51997_1509	1850333353
pol2014_scaffold_52013_1565	1850333354
pol2014_scaffold_52013_1586	1850333355
pol2014_scaffold_52036_290	1850333356
pol2014_scaffold_52061_1998	1850333357
pol2014_scaffold_52077_1326	1850333358
pol2014_scaffold_52106_445	1850333359
pol2014_scaffold_52119_1893	1850333360
pol2014_scaffold_52137_1208	1850333361
pol2014_scaffold_52137_1218	1850333362
pol2014_scaffold_52137_1220	1850333363
pol2014_scaffold_52139_189	1850333364
pol2014_scaffold_52139_1407	1850333365
pol2014_scaffold_52145_1927	1850333366
pol2014_scaffold_52203_1414	1850333367
pol2014_scaffold_52236_472	1850333368
pol2014_scaffold_52236_1117	1850333369
pol2014_scaffold_52236_1220	1850333370
pol2014_scaffold_52236_1221	1850333371
pol2014_scaffold_52236_1268	1850333372
pol2014_scaffold_52287_1260	1850333373
pol2014_scaffold_52303_1856	1850333374
pol2014_scaffold_52378_1312	1850333375
pol2014_scaffold_52378_1326	1850333376
pol2014_scaffold_52378_1347	1850333377
pol2014_scaffold_52521_614	1850333378
pol2014_scaffold_52540_95	1850333379
pol2014_scaffold_52619_144	1850333380
pol2014_scaffold_52643_2102	1850333381
pol2014_scaffold_52643_2112	1850333382
pol2014_scaffold_52643_2159	1850333383
pol2014_scaffold_52659_1515	1850333384
pol2014_scaffold_52659_1618	1850333385
pol2014_scaffold_52659_1628	1850333386
pol2014_scaffold_52659_1728	1850333387
pol2014_scaffold_52659_1763	1850333388
pol2014_scaffold_52753_392	1850333389
pol2014_scaffold_52753_409	1850333390
pol2014_scaffold_52753_446	1850333391
pol2014_scaffold_52772_564	1850333392
pol2014_scaffold_52772_578	1850333393
pol2014_scaffold_52837_533	1850333394
pol2014_scaffold_52837_550	1850333395
pol2014_scaffold_52964_1634	1850333396
pol2014_scaffold_53044_185	1850333397
pol2014_scaffold_53060_642	1850333398
pol2014_scaffold_53060_1132	1850333399
pol2014_scaffold_53065_1508	1850333400
pol2014_scaffold_53070_1288	1850333401
pol2014_scaffold_53114_2351	1850333402
pol2014_scaffold_53136_342	1850333403
pol2014_scaffold_53176_2059	1850333404
pol2014_scaffold_53266_606	1850333405
pol2014_scaffold_53332_313	1850333406
pol2014_scaffold_53375_1865	1850333407
pol2014_scaffold_53449_498	1850333408
pol2014_scaffold_53449_530	1850333409
pol2014_scaffold_53462_368	1850333410
pol2014_scaffold_53462_373	1850333411
pol2014_scaffold_53462_381	1850333412
pol2014_scaffold_53462_387	1850333413
pol2014_scaffold_53486_1411	1850333414
pol2014_scaffold_53514_267	1850333415
pol2014_scaffold_53514_270	1850333416
pol2014_scaffold_53514_276	1850333417
pol2014_scaffold_53514_280	1850333418
pol2014_scaffold_53521_1007	1850333419
pol2014_scaffold_53560_1541	1850333420
pol2014_scaffold_53575_2053	1850333421
pol2014_scaffold_53587_1538	1850333422
pol2014_scaffold_53615_1662	1850333423
pol2014_scaffold_53617_1709	1850333424
pol2014_scaffold_53617_1720	1850333425
pol2014_scaffold_53617_1743	1850333426
pol2014_scaffold_53617_1810	1850333427
pol2014_scaffold_53727_1270	1850333428
pol2014_scaffold_53758_245	1850333429
pol2014_scaffold_53819_448	1850333430
pol2014_scaffold_53840_832	1850333431
pol2014_scaffold_53840_834	1850333432
pol2014_scaffold_53840_835	1850333433
pol2014_scaffold_53840_836	1850333434
pol2014_scaffold_53840_838	1850333435
pol2014_scaffold_53883_2224	1850333436
pol2014_scaffold_53883_2243	1850333437
pol2014_scaffold_53883_2244	1850333438
pol2014_scaffold_53919_858	1850333439
pol2014_scaffold_53939_1976	1850333440
pol2014_scaffold_53939_1979	1850333441
pol2014_scaffold_53968_1035	1850333442
pol2014_scaffold_53968_1134	1850333443
pol2014_scaffold_53968_1169	1850333444
pol2014_scaffold_53968_1350	1850333445
pol2014_scaffold_53984_166	1850333446
pol2014_scaffold_54035_645	1850333447
pol2014_scaffold_54067_2020	1850333448
pol2014_scaffold_54067_2030	1850333449
pol2014_scaffold_54067_2153	1850333450
pol2014_scaffold_54092_1338	1850333451
pol2014_scaffold_54129_725	1850333452
pol2014_scaffold_54129_913	1850333453
pol2014_scaffold_54129_1190	1850333454
pol2014_scaffold_54139_1642	1850333455
pol2014_scaffold_54139_1643	1850333456
pol2014_scaffold_54139_1670	1850333457
pol2014_scaffold_54139_1845	1850333458
pol2014_scaffold_54139_1854	1850333459
pol2014_scaffold_54139_2376	1850333460
pol2014_scaffold_54139_2417	1850333461
pol2014_scaffold_54195_1492	1850333462
pol2014_scaffold_54195_1495	1850333463
pol2014_scaffold_54212_9	1850333464
pol2014_scaffold_54228_377	1850333465
pol2014_scaffold_54236_2038	1850333466
pol2014_scaffold_54241_922	1850333467
pol2014_scaffold_54287_1242	1850333468
pol2014_scaffold_54304_23	1850333469
pol2014_scaffold_54304_38	1850333470
pol2014_scaffold_54310_1233	1850333471
pol2014_scaffold_54382_172	1850333472
pol2014_scaffold_54401_1287	1850333473
pol2014_scaffold_54418_483	1850333474
pol2014_scaffold_54475_84	1850333475
pol2014_scaffold_54475_150	1850333476
pol2014_scaffold_54537_1893	1850333477
pol2014_scaffold_54537_1898	1850333478
pol2014_scaffold_54537_1937	1850333479
pol2014_scaffold_54537_2005	1850333480
pol2014_scaffold_54537_2035	1850333481
pol2014_scaffold_54537_2052	1850333482
pol2014_scaffold_54579_1193	1850333483
pol2014_scaffold_54603_1691	1850333484
pol2014_scaffold_54603_1721	1850333485
pol2014_scaffold_54623_1746	1850333486
pol2014_scaffold_54628_174	1850333487
pol2014_scaffold_54656_638	1850333488
pol2014_scaffold_54656_645	1850333489
pol2014_scaffold_54729_2085	1850333490
pol2014_scaffold_54739_1039	1850333491
pol2014_scaffold_54739_1173	1850333492
pol2014_scaffold_54785_1107	1850333493
pol2014_scaffold_54792_54	1850333494
pol2014_scaffold_54797_392	1850333495
pol2014_scaffold_54808_1823	1850333496
pol2014_scaffold_54808_1901	1850333497
pol2014_scaffold_54851_1993	1850333498
pol2014_scaffold_54877_1023	1850333499
pol2014_scaffold_54877_1055	1850333500
pol2014_scaffold_54986_428	1850333501
pol2014_scaffold_54986_588	1850333502
pol2014_scaffold_54986_590	1850333503
pol2014_scaffold_54986_593	1850333504
pol2014_scaffold_54986_622	1850333505
pol2014_scaffold_54986_817	1850333506
pol2014_scaffold_54986_840	1850333507
pol2014_scaffold_54986_877	1850333508
pol2014_scaffold_55015_1489	1850333509
pol2014_scaffold_55064_1309	1850333510
pol2014_scaffold_55109_683	1850333511
pol2014_scaffold_55109_684	1850333512
pol2014_scaffold_55109_701	1850333513
pol2014_scaffold_55109_909	1850333514
pol2014_scaffold_55109_917	1850333515
pol2014_scaffold_55109_963	1850333516
pol2014_scaffold_55124_552	1850333517
pol2014_scaffold_55124_952	1850333518
pol2014_scaffold_55124_979	1850333519
pol2014_scaffold_55145_1241	1850333520
pol2014_scaffold_55170_281	1850333521
pol2014_scaffold_55177_1756	1850333522
pol2014_scaffold_55209_1202	1850333523
pol2014_scaffold_55209_1311	1850333524
pol2014_scaffold_55209_1342	1850333525
pol2014_scaffold_55219_1486	1850333526
pol2014_scaffold_55248_2308	1850333527
pol2014_scaffold_55266_292	1850333528
pol2014_scaffold_55266_328	1850333529
pol2014_scaffold_55267_2104	1850333530
pol2014_scaffold_55384_1489	1850333531
pol2014_scaffold_55384_1494	1850333532
pol2014_scaffold_55384_1497	1850333533
pol2014_scaffold_55407_1135	1850333534
pol2014_scaffold_55451_1310	1850333535
pol2014_scaffold_55451_1402	1850333536
pol2014_scaffold_55482_425	1850333537
pol2014_scaffold_55487_505	1850333538
pol2014_scaffold_55487_684	1850333539
pol2014_scaffold_55507_341	1850333540
pol2014_scaffold_55514_2039	1850333541
pol2014_scaffold_55570_1219	1850333542
pol2014_scaffold_55570_1220	1850333543
pol2014_scaffold_55661_422	1850333544
pol2014_scaffold_55686_827	1850333545
pol2014_scaffold_55686_945	1850333546
pol2014_scaffold_55690_808	1850333547
pol2014_scaffold_55714_1726	1850333548
pol2014_scaffold_55714_1744	1850333549
pol2014_scaffold_55812_1447	1850333550
pol2014_scaffold_55819_1727	1850333551
pol2014_scaffold_55819_1877	1850333552
pol2014_scaffold_55865_1593	1850333553
pol2014_scaffold_55923_1590	1850333554
pol2014_scaffold_55923_1591	1850333555
pol2014_scaffold_55939_484	1850333556
pol2014_scaffold_55942_2292	1850333557
pol2014_scaffold_55942_2294	1850333558
pol2014_scaffold_55942_2299	1850333559
pol2014_scaffold_55945_713	1850333560
pol2014_scaffold_56057_466	1850333561
pol2014_scaffold_56089_1579	1850333562
pol2014_scaffold_56127_912	1850333563
pol2014_scaffold_56133_1865	1850333564
pol2014_scaffold_56138_1758	1850333565
pol2014_scaffold_56193_647	1850333566
pol2014_scaffold_56236_2160	1850333567
pol2014_scaffold_56239_1942	1850333568
pol2014_scaffold_56243_890	1850333569
pol2014_scaffold_56320_134	1850333570
pol2014_scaffold_56320_135	1850333571
pol2014_scaffold_56320_139	1850333572
pol2014_scaffold_56320_140	1850333573
pol2014_scaffold_56352_160	1850333574
pol2014_scaffold_56373_2256	1850333575
pol2014_scaffold_56441_2060	1850333576
pol2014_scaffold_56548_1982	1850333577
pol2014_scaffold_56586_1719	1850333578
pol2014_scaffold_56662_845	1850333579
pol2014_scaffold_56695_1788	1850333580
pol2014_scaffold_56695_1863	1850333581
pol2014_scaffold_56734_1093	1850333582
pol2014_scaffold_56734_1132	1850333583
pol2014_scaffold_56778_1733	1850333584
pol2014_scaffold_56801_16	1850333585
pol2014_scaffold_56801_17	1850333586
pol2014_scaffold_56821_2217	1850333587
pol2014_scaffold_56836_1453	1850333588
pol2014_scaffold_56836_1478	1850333589
pol2014_scaffold_57061_1255	1850333590
pol2014_scaffold_57070_1345	1850333591
pol2014_scaffold_57090_1776	1850333592
pol2014_scaffold_57090_1795	1850333593
pol2014_scaffold_57103_1540	1850333594
pol2014_scaffold_57144_1671	1850333595
pol2014_scaffold_57162_945	1850333596
pol2014_scaffold_57166_2070	1850333597
pol2014_scaffold_57166_2071	1850333598
pol2014_scaffold_57166_2072	1850333599
pol2014_scaffold_57166_2083	1850333600
pol2014_scaffold_57166_2102	1850333601
pol2014_scaffold_57166_2109	1850333602
pol2014_scaffold_57166_2111	1850333603
pol2014_scaffold_57166_2112	1850333604
pol2014_scaffold_57166_2117	1850333605
pol2014_scaffold_57172_1336	1850333606
pol2014_scaffold_57172_1360	1850333607
pol2014_scaffold_57178_807	1850333608
pol2014_scaffold_57178_817	1850333609
pol2014_scaffold_57183_678	1850333610
pol2014_scaffold_57190_1793	1850333611
pol2014_scaffold_57248_610	1850333612
pol2014_scaffold_57296_2125	1850333613
pol2014_scaffold_57296_2225	1850333614
pol2014_scaffold_57324_1841	1850333615
pol2014_scaffold_57324_1853	1850333616
pol2014_scaffold_57329_2004	1850333617
pol2014_scaffold_57381_722	1850333618
pol2014_scaffold_57381_750	1850333619
pol2014_scaffold_57381_849	1850333620
pol2014_scaffold_57382_1932	1850333621
pol2014_scaffold_57382_1960	1850333622
pol2014_scaffold_57397_425	1850333623
pol2014_scaffold_57397_428	1850333624
pol2014_scaffold_57397_529	1850333625
pol2014_scaffold_57397_542	1850333626
pol2014_scaffold_57405_2008	1850333627
pol2014_scaffold_57405_2009	1850333628
pol2014_scaffold_57438_750	1850333629
pol2014_scaffold_57453_1006	1850333630
pol2014_scaffold_57453_1044	1850333631
pol2014_scaffold_57453_1060	1850333632
pol2014_scaffold_57475_1323	1850333633
pol2014_scaffold_57475_1337	1850333634
pol2014_scaffold_57475_1353	1850333635
pol2014_scaffold_57488_1708	1850333636
pol2014_scaffold_57511_112	1850333637
pol2014_scaffold_57511_144	1850333638
pol2014_scaffold_57511_179	1850333639
pol2014_scaffold_57591_1931	1850333640
pol2014_scaffold_57617_2069	1850333641
pol2014_scaffold_57651_1284	1850333642
pol2014_scaffold_57682_768	1850333643
pol2014_scaffold_57723_1852	1850333644
pol2014_scaffold_57766_2239	1850333645
pol2014_scaffold_57766_2241	1850333646
pol2014_scaffold_57793_951	1850333647
pol2014_scaffold_57811_1527	1850333648
pol2014_scaffold_57811_1564	1850333649
pol2014_scaffold_57811_1716	1850333650
pol2014_scaffold_57811_1732	1850333651
pol2014_scaffold_57811_1749	1850333652
pol2014_scaffold_57811_1751	1850333653
pol2014_scaffold_57811_1755	1850333654
pol2014_scaffold_57811_1756	1850333655
pol2014_scaffold_57831_1995	1850333656
pol2014_scaffold_57841_1710	1850333657
pol2014_scaffold_57841_1725	1850333658
pol2014_scaffold_57841_1738	1850333659
pol2014_scaffold_57841_1740	1850333660
pol2014_scaffold_57841_1761	1850333661
pol2014_scaffold_57845_967	1850333662
pol2014_scaffold_57870_740	1850333663
pol2014_scaffold_57917_2042	1850333664
pol2014_scaffold_57964_421	1850333665
pol2014_scaffold_58080_1055	1850333666
pol2014_scaffold_58135_392	1850333667
pol2014_scaffold_58152_507	1850333668
pol2014_scaffold_58203_1938	1850333669
pol2014_scaffold_58203_1939	1850333670
pol2014_scaffold_58203_1956	1850333671
pol2014_scaffold_58203_1961	1850333672
pol2014_scaffold_58263_1895	1850333673
pol2014_scaffold_58263_1897	1850333674
pol2014_scaffold_58263_1900	1850333675
pol2014_scaffold_58263_1906	1850333676
pol2014_scaffold_58314_754	1850333677
pol2014_scaffold_58358_2203	1850333678
pol2014_scaffold_58358_2222	1850333679
pol2014_scaffold_58370_1534	1850333680
pol2014_scaffold_58384_1610	1850333681
pol2014_scaffold_58406_183	1850333682
pol2014_scaffold_58418_1533	1850333683
pol2014_scaffold_58418_1540	1850333684
pol2014_scaffold_58418_1571	1850333685
pol2014_scaffold_58422_200	1850333686
pol2014_scaffold_58468_150	1850333687
pol2014_scaffold_58468_167	1850333688
pol2014_scaffold_58535_970	1850333689
pol2014_scaffold_58535_986	1850333690
pol2014_scaffold_58535_992	1850333691
pol2014_scaffold_58550_910	1850333692
pol2014_scaffold_58550_973	1850333693
pol2014_scaffold_58550_1006	1850333694
pol2014_scaffold_58572_1459	1850333695
pol2014_scaffold_58572_1483	1850333696
pol2014_scaffold_58572_1543	1850333697
pol2014_scaffold_58572_1545	1850333698
pol2014_scaffold_58572_1574	1850333699
pol2014_scaffold_58572_1576	1850333700
pol2014_scaffold_58572_1755	1850333701
pol2014_scaffold_58633_892	1850333702
pol2014_scaffold_58637_256	1850333703
pol2014_scaffold_58699_1475	1850333704
pol2014_scaffold_58699_1531	1850333705
pol2014_scaffold_58717_949	1850333706
pol2014_scaffold_58717_991	1850333707
pol2014_scaffold_58817_599	1850333708
pol2014_scaffold_58817_768	1850333709
pol2014_scaffold_58817_769	1850333710
pol2014_scaffold_58873_1806	1850333711
pol2014_scaffold_58873_1818	1850333712
pol2014_scaffold_58873_1823	1850333713
pol2014_scaffold_58873_1826	1850333714
pol2014_scaffold_58926_848	1850333715
pol2014_scaffold_58944_583	1850333716
pol2014_scaffold_58982_213	1850333717
pol2014_scaffold_59091_93	1850333718
pol2014_scaffold_59091_171	1850333719
pol2014_scaffold_59091_194	1850333720
pol2014_scaffold_59197_1385	1850333721
pol2014_scaffold_59197_1397	1850333722
pol2014_scaffold_59197_1404	1850333723
pol2014_scaffold_59210_173	1850333724
pol2014_scaffold_59210_272	1850333725
pol2014_scaffold_59244_276	1850333726
pol2014_scaffold_59245_719	1850333727
pol2014_scaffold_59262_895	1850333728
pol2014_scaffold_59262_1005	1850333729
pol2014_scaffold_59262_1011	1850333730
pol2014_scaffold_59299_131	1850333731
pol2014_scaffold_59303_103	1850333732
pol2014_scaffold_59303_107	1850333733
pol2014_scaffold_59355_1495	1850333734
pol2014_scaffold_59364_401	1850333735
pol2014_scaffold_59401_2066	1850333736
pol2014_scaffold_59431_529	1850333737
pol2014_scaffold_59431_1002	1850333738
pol2014_scaffold_59431_1401	1850333739
pol2014_scaffold_59431_1424	1850333740
pol2014_scaffold_59431_1430	1850333741
pol2014_scaffold_59446_2185	1850333742
pol2014_scaffold_59466_1468	1850333743
pol2014_scaffold_59466_1469	1850333744
pol2014_scaffold_59466_1472	1850333745
pol2014_scaffold_59466_1518	1850333746
pol2014_scaffold_59487_2134	1850333747
pol2014_scaffold_59487_2145	1850333748
pol2014_scaffold_59509_1016	1850333749
pol2014_scaffold_59545_1381	1850333750
pol2014_scaffold_59545_1383	1850333751
pol2014_scaffold_59552_543	1850333752
pol2014_scaffold_59552_573	1850333753
pol2014_scaffold_59552_576	1850333754
pol2014_scaffold_59552_1128	1850333755
pol2014_scaffold_59564_865	1850333756
pol2014_scaffold_59570_577	1850333757
pol2014_scaffold_59598_424	1850333758
pol2014_scaffold_59630_2039	1850333759
pol2014_scaffold_59630_2050	1850333760
pol2014_scaffold_59657_1014	1850333761
pol2014_scaffold_59688_228	1850333762
pol2014_scaffold_59697_1170	1850333763
pol2014_scaffold_59709_425	1850333764
pol2014_scaffold_59709_467	1850333765
pol2014_scaffold_59713_737	1850333766
pol2014_scaffold_59713_749	1850333767
pol2014_scaffold_59713_753	1850333768
pol2014_scaffold_59719_1916	1850333769
pol2014_scaffold_59795_1875	1850333770
pol2014_scaffold_59795_1881	1850333771
pol2014_scaffold_59795_1882	1850333772
pol2014_scaffold_59806_1158	1850333773
pol2014_scaffold_59824_2125	1850333774
pol2014_scaffold_59824_2148	1850333775
pol2014_scaffold_59824_2152	1850333776
pol2014_scaffold_59824_2153	1850333777
pol2014_scaffold_59824_2155	1850333778
pol2014_scaffold_59878_144	1850333779
pol2014_scaffold_59878_148	1850333780
pol2014_scaffold_59878_167	1850333781
pol2014_scaffold_59926_752	1850333782
pol2014_scaffold_59926_757	1850333783
pol2014_scaffold_59926_769	1850333784
pol2014_scaffold_59938_497	1850333785
pol2014_scaffold_60004_1026	1850333786
pol2014_scaffold_60004_1142	1850333787
pol2014_scaffold_60038_1382	1850333788
pol2014_scaffold_60057_1337	1850333789
pol2014_scaffold_60062_1726	1850333790
pol2014_scaffold_60074_1720	1850333791
pol2014_scaffold_60140_355	1850333792
pol2014_scaffold_60203_1155	1850333793
pol2014_scaffold_60209_1634	1850333794
pol2014_scaffold_60209_1652	1850333795
pol2014_scaffold_60267_600	1850333796
pol2014_scaffold_60267_646	1850333797
pol2014_scaffold_60268_1859	1850333798
pol2014_scaffold_60268_1863	1850333799
pol2014_scaffold_60268_1907	1850333800
pol2014_scaffold_60306_1438	1850333801
pol2014_scaffold_60356_772	1850333802
pol2014_scaffold_60371_1668	1850333803
pol2014_scaffold_60371_1686	1850333804
pol2014_scaffold_60371_1693	1850333805
pol2014_scaffold_60371_1703	1850333806
pol2014_scaffold_60409_1215	1850333807
pol2014_scaffold_60419_1654	1850333808
pol2014_scaffold_60419_1656	1850333809
pol2014_scaffold_60419_1659	1850333810
pol2014_scaffold_60419_1687	1850333811
pol2014_scaffold_60441_1041	1850333812
pol2014_scaffold_60555_795	1850333813
pol2014_scaffold_60556_75	1850333814
pol2014_scaffold_60556_82	1850333815
pol2014_scaffold_60556_116	1850333816
pol2014_scaffold_60556_189	1850333817
pol2014_scaffold_60556_191	1850333818
pol2014_scaffold_60556_195	1850333819
pol2014_scaffold_60556_229	1850333820
pol2014_scaffold_60765_2081	1850333821
pol2014_scaffold_60798_1265	1850333822
pol2014_scaffold_60857_693	1850333823
pol2014_scaffold_60857_695	1850333824
pol2014_scaffold_60857_697	1850333825
pol2014_scaffold_60857_723	1850333826
pol2014_scaffold_61087_1103	1850333827
pol2014_scaffold_61117_1033	1850333828
pol2014_scaffold_61117_1085	1850333829
pol2014_scaffold_61162_697	1850333830
pol2014_scaffold_61162_705	1850333831
pol2014_scaffold_61162_718	1850333832
pol2014_scaffold_61183_1841	1850333833
pol2014_scaffold_61224_468	1850333834
pol2014_scaffold_61233_1251	1850333835
pol2014_scaffold_61253_517	1850333836
pol2014_scaffold_61253_518	1850333837
pol2014_scaffold_61253_527	1850333838
pol2014_scaffold_61277_2011	1850333839
pol2014_scaffold_61281_506	1850333840
pol2014_scaffold_61281_518	1850333841
pol2014_scaffold_61281_599	1850333842
pol2014_scaffold_61281_633	1850333843
pol2014_scaffold_61281_637	1850333844
pol2014_scaffold_61340_508	1850333845
pol2014_scaffold_61356_1841	1850333846
pol2014_scaffold_61484_808	1850333847
pol2014_scaffold_61487_1055	1850333848
pol2014_scaffold_61487_1057	1850333849
pol2014_scaffold_61487_1084	1850333850
pol2014_scaffold_61487_1101	1850333851
pol2014_scaffold_61535_584	1850333852
pol2014_scaffold_61575_203	1850333853
pol2014_scaffold_61581_474	1850333854
pol2014_scaffold_61682_1180	1850333855
pol2014_scaffold_61682_1390	1850333856
pol2014_scaffold_61684_408	1850333857
pol2014_scaffold_61684_412	1850333858
pol2014_scaffold_61697_36	1850333859
pol2014_scaffold_61697_62	1850333860
pol2014_scaffold_61747_244	1850333861
pol2014_scaffold_61747_254	1850333862
pol2014_scaffold_61919_429	1850333863
pol2014_scaffold_62076_862	1850333864
pol2014_scaffold_62138_1058	1850333865
pol2014_scaffold_62142_1175	1850333866
pol2014_scaffold_62142_1185	1850333867
pol2014_scaffold_62142_1216	1850333868
pol2014_scaffold_62146_770	1850333869
pol2014_scaffold_62235_1297	1850333870
pol2014_scaffold_62258_1328	1850333871
pol2014_scaffold_62302_445	1850333872
pol2014_scaffold_62302_451	1850333873
pol2014_scaffold_62302_458	1850333874
pol2014_scaffold_62302_570	1850333875
pol2014_scaffold_62302_580	1850333876
pol2014_scaffold_62302_619	1850333877
pol2014_scaffold_62302_620	1850333878
pol2014_scaffold_62347_2063	1850333879
pol2014_scaffold_62359_1239	1850333880
pol2014_scaffold_62376_440	1850333881
pol2014_scaffold_62395_1380	1850333882
pol2014_scaffold_62395_1601	1850333883
pol2014_scaffold_62395_1781	1850333884
pol2014_scaffold_62488_1988	1850333885
pol2014_scaffold_62488_1994	1850333886
pol2014_scaffold_62488_2012	1850333887
pol2014_scaffold_62488_2029	1850333888
pol2014_scaffold_62514_690	1850333889
pol2014_scaffold_62514_781	1850333890
pol2014_scaffold_62514_876	1850333891
pol2014_scaffold_62586_1474	1850333892
pol2014_scaffold_62603_693	1850333893
pol2014_scaffold_62603_729	1850333894
pol2014_scaffold_62613_1980	1850333895
pol2014_scaffold_62638_380	1850333896
pol2014_scaffold_62655_1406	1850333897
pol2014_scaffold_62655_1463	1850333898
pol2014_scaffold_62655_1469	1850333899
pol2014_scaffold_62655_1481	1850333900
pol2014_scaffold_62655_1485	1850333901
pol2014_scaffold_62655_1487	1850333902
pol2014_scaffold_62655_1491	1850333903
pol2014_scaffold_62655_1497	1850333904
pol2014_scaffold_62659_347	1850333905
pol2014_scaffold_62659_360	1850333906
pol2014_scaffold_62659_361	1850333907
pol2014_scaffold_62659_377	1850333908
pol2014_scaffold_62678_1430	1850333909
pol2014_scaffold_62678_1435	1850333910
pol2014_scaffold_62701_531	1850333911
pol2014_scaffold_62727_827	1850333912
pol2014_scaffold_62739_665	1850333913
pol2014_scaffold_62766_1991	1850333914
pol2014_scaffold_62809_142	1850333915
pol2014_scaffold_62933_806	1850333916
pol2014_scaffold_62933_808	1850333917
pol2014_scaffold_62933_828	1850333918
pol2014_scaffold_62948_639	1850333919
pol2014_scaffold_63006_1843	1850333920
pol2014_scaffold_63006_1856	1850333921
pol2014_scaffold_63099_1099	1850333922
pol2014_scaffold_63132_592	1850333923
pol2014_scaffold_63157_599	1850333924
pol2014_scaffold_63228_1319	1850333925
pol2014_scaffold_63244_246	1850333926
pol2014_scaffold_63244_260	1850333927
pol2014_scaffold_63244_269	1850333928
pol2014_scaffold_63264_928	1850333929
pol2014_scaffold_63438_577	1850333930
pol2014_scaffold_63438_662	1850333931
pol2014_scaffold_63456_1876	1850333932
pol2014_scaffold_63518_1474	1850333933
pol2014_scaffold_63518_1592	1850333934
pol2014_scaffold_63562_450	1850333935
pol2014_scaffold_63562_466	1850333936
pol2014_scaffold_63562_492	1850333937
pol2014_scaffold_63608_809	1850333938
pol2014_scaffold_63609_1395	1850333939
pol2014_scaffold_63609_1928	1850333940
pol2014_scaffold_63609_1970	1850333941
pol2014_scaffold_63625_1817	1850333942
pol2014_scaffold_63685_933	1850333943
pol2014_scaffold_63756_1916	1850333944
pol2014_scaffold_63756_1935	1850333945
pol2014_scaffold_63756_1942	1850333946
pol2014_scaffold_63756_1946	1850333947
pol2014_scaffold_63756_1954	1850333948
pol2014_scaffold_63804_1841	1850333949
pol2014_scaffold_63852_1018	1850333950
pol2014_scaffold_63922_351	1850333951
pol2014_scaffold_63922_420	1850333952
pol2014_scaffold_63936_265	1850333953
pol2014_scaffold_63939_100	1850333954
pol2014_scaffold_63939_108	1850333955
pol2014_scaffold_63939_123	1850333956
pol2014_scaffold_63939_136	1850333957
pol2014_scaffold_63947_427	1850333958
pol2014_scaffold_63948_1438	1850333959
pol2014_scaffold_63990_1662	1850333960
pol2014_scaffold_63990_1847	1850333961
pol2014_scaffold_63993_1419	1850333962
pol2014_scaffold_64009_1771	1850333963
pol2014_scaffold_64060_1916	1850333964
pol2014_scaffold_64091_806	1850333965
pol2014_scaffold_64091_968	1850333966
pol2014_scaffold_64091_1003	1850333967
pol2014_scaffold_64140_154	1850333968
pol2014_scaffold_64140_169	1850333969
pol2014_scaffold_64205_1675	1850333970
pol2014_scaffold_64205_1765	1850333971
pol2014_scaffold_64212_454	1850333972
pol2014_scaffold_64213_947	1850333973
pol2014_scaffold_64216_1757	1850333974
pol2014_scaffold_64216_1759	1850333975
pol2014_scaffold_64216_1763	1850333976
pol2014_scaffold_64216_1786	1850333977
pol2014_scaffold_64256_140	1850333978
pol2014_scaffold_64332_1557	1850333979
pol2014_scaffold_64361_247	1850333980
pol2014_scaffold_64372_774	1850333981
pol2014_scaffold_64410_1	1850333982
pol2014_scaffold_64410_16	1850333983
pol2014_scaffold_64410_41	1850333984
pol2014_scaffold_64410_46	1850333985
pol2014_scaffold_64410_47	1850333986
pol2014_scaffold_64428_665	1850333987
pol2014_scaffold_64428_671	1850333988
pol2014_scaffold_64428_1005	1850333989
pol2014_scaffold_64445_351	1850333990
pol2014_scaffold_64445_682	1850333991
pol2014_scaffold_64448_1279	1850333992
pol2014_scaffold_64497_1447	1850333993
pol2014_scaffold_64497_1460	1850333994
pol2014_scaffold_64497_1469	1850333995
pol2014_scaffold_64497_1587	1850333996
pol2014_scaffold_64497_1614	1850333997
pol2014_scaffold_64537_1864	1850333998
pol2014_scaffold_64537_1890	1850333999
pol2014_scaffold_64606_419	1850334000
pol2014_scaffold_64658_1073	1850334001
pol2014_scaffold_64688_441	1850334002
pol2014_scaffold_64688_510	1850334003
pol2014_scaffold_64776_1169	1850334004
pol2014_scaffold_64939_1515	1850334005
pol2014_scaffold_64939_1552	1850334006
pol2014_scaffold_64976_957	1850334007
pol2014_scaffold_64996_1622	1850334008
pol2014_scaffold_65155_1387	1850334009
pol2014_scaffold_65167_1193	1850334010
pol2014_scaffold_65167_1239	1850334011
pol2014_scaffold_65167_1348	1850334012
pol2014_scaffold_65177_1129	1850334013
pol2014_scaffold_65297_1295	1850334014
pol2014_scaffold_65323_1244	1850334015
pol2014_scaffold_65323_1295	1850334016
pol2014_scaffold_65376_286	1850334017
pol2014_scaffold_65387_812	1850334018
pol2014_scaffold_65387_813	1850334019
pol2014_scaffold_65391_498	1850334020
pol2014_scaffold_65506_1419	1850334021
pol2014_scaffold_65519_138	1850334022
pol2014_scaffold_65536_1403	1850334023
pol2014_scaffold_65634_1789	1850334024
pol2014_scaffold_65634_1790	1850334025
pol2014_scaffold_65696_1602	1850334026
pol2014_scaffold_65696_1625	1850334027
pol2014_scaffold_65794_301	1850334028
pol2014_scaffold_65833_429	1850334029
pol2014_scaffold_65833_1786	1850334030
pol2014_scaffold_66027_804	1850334031
pol2014_scaffold_66027_811	1850334032
pol2014_scaffold_66027_813	1850334033
pol2014_scaffold_66114_1025	1850334034
pol2014_scaffold_66132_490	1850334035
pol2014_scaffold_66159_612	1850334036
pol2014_scaffold_66167_373	1850334037
pol2014_scaffold_66167_381	1850334038
pol2014_scaffold_66259_215	1850334039
pol2014_scaffold_66259_217	1850334040
pol2014_scaffold_66259_220	1850334041
pol2014_scaffold_66259_400	1850334042
pol2014_scaffold_66261_1258	1850334043
pol2014_scaffold_66261_1275	1850334044
pol2014_scaffold_66261_1417	1850334045
pol2014_scaffold_66294_1225	1850334046
pol2014_scaffold_66303_200	1850334047
pol2014_scaffold_66303_210	1850334048
pol2014_scaffold_66303_217	1850334049
pol2014_scaffold_66303_255	1850334050
pol2014_scaffold_66303_256	1850334051
pol2014_scaffold_66430_1020	1850334052
pol2014_scaffold_66430_1029	1850334053
pol2014_scaffold_66430_1064	1850334054
pol2014_scaffold_66430_1072	1850334055
pol2014_scaffold_66452_1080	1850334056
pol2014_scaffold_66457_1908	1850334057
pol2014_scaffold_66505_1858	1850334058
pol2014_scaffold_66505_1879	1850334059
pol2014_scaffold_66505_1901	1850334060
pol2014_scaffold_66519_1065	1850334061
pol2014_scaffold_66546_1774	1850334062
pol2014_scaffold_66547_719	1850334063
pol2014_scaffold_66697_1451	1850334064
pol2014_scaffold_66779_961	1850334065
pol2014_scaffold_66828_228	1850334066
pol2014_scaffold_66897_943	1850334067
pol2014_scaffold_66901_229	1850334068
pol2014_scaffold_66901_243	1850334069
pol2014_scaffold_66901_254	1850334070
pol2014_scaffold_66901_790	1850334071
pol2014_scaffold_66939_1710	1850334072
pol2014_scaffold_66984_1402	1850334073
pol2014_scaffold_66990_977	1850334074
pol2014_scaffold_67093_1148	1850334075
pol2014_scaffold_67154_709	1850334076
pol2014_scaffold_67154_742	1850334077
pol2014_scaffold_67183_2577	1850334078
pol2014_scaffold_67183_2619	1850334079
pol2014_scaffold_67225_1543	1850334080
pol2014_scaffold_67470_1299	1850334081
pol2014_scaffold_67540_1121	1850334082
pol2014_scaffold_67540_1122	1850334083
pol2014_scaffold_67747_1573	1850334084
pol2014_scaffold_67747_1602	1850334085
pol2014_scaffold_67747_1603	1850334086
pol2014_scaffold_67747_1617	1850334087
pol2014_scaffold_67779_294	1850334088
pol2014_scaffold_67779_300	1850334089
pol2014_scaffold_67779_385	1850334090
pol2014_scaffold_67825_2215	1850334091
pol2014_scaffold_67845_229	1850334092
pol2014_scaffold_67845_257	1850334093
pol2014_scaffold_67859_386	1850334094
pol2014_scaffold_67859_400	1850334095
pol2014_scaffold_67859_401	1850334096
pol2014_scaffold_67861_231	1850334097
pol2014_scaffold_67861_258	1850334098
pol2014_scaffold_67861_267	1850334099
pol2014_scaffold_67861_276	1850334100
pol2014_scaffold_67861_317	1850334101
pol2014_scaffold_67861_333	1850334102
pol2014_scaffold_67861_385	1850334103
pol2014_scaffold_67861_410	1850334104
pol2014_scaffold_67861_411	1850334105
pol2014_scaffold_67861_418	1850334106
pol2014_scaffold_67901_1555	1850334107
pol2014_scaffold_67904_758	1850334108
pol2014_scaffold_67904_760	1850334109
pol2014_scaffold_67904_797	1850334110
pol2014_scaffold_67907_512	1850334111
pol2014_scaffold_67907_519	1850334112
pol2014_scaffold_67907_546	1850334113
pol2014_scaffold_67907_568	1850334114
pol2014_scaffold_67928_1143	1850334115
pol2014_scaffold_67928_1173	1850334116
pol2014_scaffold_67934_527	1850334117
pol2014_scaffold_68016_1742	1850334118
pol2014_scaffold_68016_1757	1850334119
pol2014_scaffold_68072_794	1850334120
pol2014_scaffold_68094_1349	1850334121
pol2014_scaffold_68094_1379	1850334122
pol2014_scaffold_68094_1463	1850334123
pol2014_scaffold_68111_727	1850334124
pol2014_scaffold_68111_736	1850334125
pol2014_scaffold_68111_742	1850334126
pol2014_scaffold_68111_794	1850334127
pol2014_scaffold_68111_801	1850334128
pol2014_scaffold_68111_810	1850334129
pol2014_scaffold_68201_613	1850334130
pol2014_scaffold_68225_888	1850334131
pol2014_scaffold_68330_223	1850334132
pol2014_scaffold_68332_624	1850334133
pol2014_scaffold_68346_1623	1850334134
pol2014_scaffold_68346_1733	1850334135
pol2014_scaffold_68346_1752	1850334136
pol2014_scaffold_68346_1780	1850334137
pol2014_scaffold_68346_1806	1850334138
pol2014_scaffold_68358_358	1850334139
pol2014_scaffold_68502_443	1850334140
pol2014_scaffold_68564_451	1850334141
pol2014_scaffold_68603_1526	1850334142
pol2014_scaffold_68603_1565	1850334143
pol2014_scaffold_68686_1244	1850334144
pol2014_scaffold_68686_1291	1850334145
pol2014_scaffold_68686_1292	1850334146
pol2014_scaffold_68708_1669	1850334147
pol2014_scaffold_68745_975	1850334148
pol2014_scaffold_68825_682	1850334149
pol2014_scaffold_68927_461	1850334150
pol2014_scaffold_68972_1139	1850334151
pol2014_scaffold_68972_1184	1850334152
pol2014_scaffold_68972_1228	1850334153
pol2014_scaffold_69011_1688	1850334154
pol2014_scaffold_69192_1122	1850334155
pol2014_scaffold_69346_606	1850334156
pol2014_scaffold_69428_134	1850334157
pol2014_scaffold_69428_401	1850334158
pol2014_scaffold_69505_1274	1850334159
pol2014_scaffold_69546_1416	1850334160
pol2014_scaffold_69616_40	1850334161
pol2014_scaffold_69616_61	1850334162
pol2014_scaffold_69643_1338	1850334163
pol2014_scaffold_69643_1347	1850334164
pol2014_scaffold_69649_782	1850334165
pol2014_scaffold_69654_1568	1850334166
pol2014_scaffold_69654_1606	1850334167
pol2014_scaffold_69672_1411	1850334168
pol2014_scaffold_69672_1423	1850334169
pol2014_scaffold_69672_1562	1850334170
pol2014_scaffold_69712_1035	1850334171
pol2014_scaffold_69755_817	1850334172
pol2014_scaffold_69755_831	1850334173
pol2014_scaffold_69761_142	1850334174
pol2014_scaffold_69817_876	1850334175
pol2014_scaffold_69817_878	1850334176
pol2014_scaffold_69817_880	1850334177
pol2014_scaffold_69817_881	1850334178
pol2014_scaffold_69817_884	1850334179
pol2014_scaffold_69838_316	1850334180
pol2014_scaffold_69849_278	1850334181
pol2014_scaffold_69849_302	1850334182
pol2014_scaffold_69849_304	1850334183
pol2014_scaffold_69964_38	1850334184
pol2014_scaffold_70042_940	1850334185
pol2014_scaffold_70042_968	1850334186
pol2014_scaffold_70070_1734	1850334187
pol2014_scaffold_70070_1741	1850334188
pol2014_scaffold_70070_1748	1850334189
pol2014_scaffold_70071_808	1850334190
pol2014_scaffold_70077_1397	1850334191
pol2014_scaffold_70138_1273	1850334192
pol2014_scaffold_70138_1297	1850334193
pol2014_scaffold_70138_1445	1850334194
pol2014_scaffold_70138_1458	1850334195
pol2014_scaffold_70138_1476	1850334196
pol2014_scaffold_70180_394	1850334197
pol2014_scaffold_70204_1236	1850334198
pol2014_scaffold_70273_1406	1850334199
pol2014_scaffold_70403_65	1850334200
pol2014_scaffold_70422_1318	1850334201
pol2014_scaffold_70425_77	1850334202
pol2014_scaffold_70449_214	1850334203
pol2014_scaffold_70510_821	1850334204
pol2014_scaffold_70726_1028	1850334205
pol2014_scaffold_70806_1371	1850334206
pol2014_scaffold_70819_248	1850334207
pol2014_scaffold_70854_753	1850334208
pol2014_scaffold_70962_1187	1850334209
pol2014_scaffold_70982_777	1850334210
pol2014_scaffold_71024_1614	1850334211
pol2014_scaffold_71088_1331	1850334212
pol2014_scaffold_71113_855	1850334213
pol2014_scaffold_71113_927	1850334214
pol2014_scaffold_71162_594	1850334215
pol2014_scaffold_71166_1639	1850334216
pol2014_scaffold_71166_1666	1850334217
pol2014_scaffold_71187_619	1850334218
pol2014_scaffold_71187_650	1850334219
pol2014_scaffold_71187_665	1850334220
pol2014_scaffold_71187_674	1850334221
pol2014_scaffold_71187_696	1850334222
pol2014_scaffold_71187_703	1850334223
pol2014_scaffold_71187_719	1850334224
pol2014_scaffold_71187_725	1850334225
pol2014_scaffold_71200_1491	1850334226
pol2014_scaffold_71223_732	1850334227
pol2014_scaffold_71372_378	1850334228
pol2014_scaffold_71372_415	1850334229
pol2014_scaffold_71420_940	1850334230
pol2014_scaffold_71463_1203	1850334231
pol2014_scaffold_71488_857	1850334232
pol2014_scaffold_71505_693	1850334233
pol2014_scaffold_71505_694	1850334234
pol2014_scaffold_71505_783	1850334235
pol2014_scaffold_71505_818	1850334236
pol2014_scaffold_71525_1564	1850334237
pol2014_scaffold_71533_131	1850334238
pol2014_scaffold_71559_93	1850334239
pol2014_scaffold_71573_363	1850334240
pol2014_scaffold_71573_390	1850334241
pol2014_scaffold_71573_393	1850334242
pol2014_scaffold_71573_407	1850334243
pol2014_scaffold_71573_458	1850334244
pol2014_scaffold_71573_464	1850334245
pol2014_scaffold_71631_1225	1850334246
pol2014_scaffold_71644_1241	1850334247
pol2014_scaffold_71644_1324	1850334248
pol2014_scaffold_71660_1333	1850334249
pol2014_scaffold_71660_1457	1850334250
pol2014_scaffold_71824_1301	1850334251
pol2014_scaffold_71851_333	1850334252
pol2014_scaffold_72028_219	1850334253
pol2014_scaffold_72028_1540	1850334254
pol2014_scaffold_72028_1545	1850334255
pol2014_scaffold_72056_1168	1850334256
pol2014_scaffold_72061_795	1850334257
pol2014_scaffold_72151_969	1850334258
pol2014_scaffold_72151_1039	1850334259
pol2014_scaffold_72210_704	1850334260
pol2014_scaffold_72236_1066	1850334261
pol2014_scaffold_72307_241	1850334262
pol2014_scaffold_72352_1197	1850334263
pol2014_scaffold_72353_1646	1850334264
pol2014_scaffold_72415_63	1850334265
pol2014_scaffold_72415_70	1850334266
pol2014_scaffold_72422_1279	1850334267
pol2014_scaffold_72422_1301	1850334268
pol2014_scaffold_72474_394	1850334269
pol2014_scaffold_72474_435	1850334270
pol2014_scaffold_72495_1145	1850334271
pol2014_scaffold_72495_1164	1850334272
pol2014_scaffold_72495_1168	1850334273
pol2014_scaffold_72495_1169	1850334274
pol2014_scaffold_72495_1184	1850334275
pol2014_scaffold_72578_1155	1850334276
pol2014_scaffold_72578_1174	1850334277
pol2014_scaffold_72578_1292	1850334278
pol2014_scaffold_72638_1480	1850334279
pol2014_scaffold_72640_175	1850334280
pol2014_scaffold_72703_1193	1850334281
pol2014_scaffold_72724_1068	1850334282
pol2014_scaffold_72750_1093	1850334283
pol2014_scaffold_72771_1316	1850334284
pol2014_scaffold_72806_607	1850334285
pol2014_scaffold_72806_620	1850334286
pol2014_scaffold_72806_634	1850334287
pol2014_scaffold_72806_637	1850334288
pol2014_scaffold_72806_700	1850334289
pol2014_scaffold_72821_1430	1850334290
pol2014_scaffold_73046_694	1850334291
pol2014_scaffold_73065_560	1850334292
pol2014_scaffold_73065_570	1850334293
pol2014_scaffold_73112_1219	1850334294
pol2014_scaffold_73116_380	1850334295
pol2014_scaffold_73305_240	1850334296
pol2014_scaffold_73329_440	1850334297
pol2014_scaffold_73329_507	1850334298
pol2014_scaffold_73369_4	1850334299
pol2014_scaffold_73369_19	1850334300
pol2014_scaffold_73369_49	1850334301
pol2014_scaffold_73369_127	1850334302
pol2014_scaffold_73369_166	1850334303
pol2014_scaffold_73425_570	1850334304
pol2014_scaffold_73425_619	1850334305
pol2014_scaffold_73434_1208	1850334306
pol2014_scaffold_73441_609	1850334307
pol2014_scaffold_73455_1589	1850334308
pol2014_scaffold_73485_1455	1850334309
pol2014_scaffold_73485_1472	1850334310
pol2014_scaffold_73485_1496	1850334311
pol2014_scaffold_73494_747	1850334312
pol2014_scaffold_73501_769	1850334313
pol2014_scaffold_73591_960	1850334314
pol2014_scaffold_73693_498	1850334315
pol2014_scaffold_73845_1425	1850334316
pol2014_scaffold_73869_652	1850334317
pol2014_scaffold_73869_657	1850334318
pol2014_scaffold_73898_1500	1850334319
pol2014_scaffold_74021_1107	1850334320
pol2014_scaffold_74021_1137	1850334321
pol2014_scaffold_74021_1141	1850334322
pol2014_scaffold_74053_948	1850334323
pol2014_scaffold_74053_1006	1850334324
pol2014_scaffold_74054_262	1850334325
pol2014_scaffold_74140_1427	1850334326
pol2014_scaffold_74153_940	1850334327
pol2014_scaffold_74153_951	1850334328
pol2014_scaffold_74181_130	1850334329
pol2014_scaffold_74218_403	1850334330
pol2014_scaffold_74395_198	1850334331
pol2014_scaffold_74406_762	1850334332
pol2014_scaffold_74558_24	1850334333
pol2014_scaffold_74562_637	1850334334
pol2014_scaffold_74562_666	1850334335
pol2014_scaffold_74562_671	1850334336
pol2014_scaffold_74562_673	1850334337
pol2014_scaffold_74624_182	1850334338
pol2014_scaffold_74624_248	1850334339
pol2014_scaffold_74793_853	1850334340
pol2014_scaffold_74837_389	1850334341
pol2014_scaffold_74837_396	1850334342
pol2014_scaffold_74874_1148	1850334343
pol2014_scaffold_74874_1149	1850334344
pol2014_scaffold_74874_1179	1850334345
pol2014_scaffold_74938_118	1850334346
pol2014_scaffold_74938_137	1850334347
pol2014_scaffold_74938_166	1850334348
pol2014_scaffold_75017_264	1850334349
pol2014_scaffold_75017_271	1850334350
pol2014_scaffold_75017_350	1850334351
pol2014_scaffold_75017_368	1850334352
pol2014_scaffold_75017_369	1850334353
pol2014_scaffold_75032_171	1850334354
pol2014_scaffold_75052_282	1850334355
pol2014_scaffold_75052_424	1850334356
pol2014_scaffold_75059_1365	1850334357
pol2014_scaffold_75073_264	1850334358
pol2014_scaffold_75092_1026	1850334359
pol2014_scaffold_75092_1030	1850334360
pol2014_scaffold_75092_1150	1850334361
pol2014_scaffold_75098_35	1850334362
pol2014_scaffold_75098_66	1850334363
pol2014_scaffold_75098_79	1850334364
pol2014_scaffold_75114_847	1850334365
pol2014_scaffold_75204_251	1850334366
pol2014_scaffold_75204_303	1850334367
pol2014_scaffold_75222_296	1850334368
pol2014_scaffold_75253_1014	1850334369
pol2014_scaffold_75301_1264	1850334370
pol2014_scaffold_75301_1285	1850334371
pol2014_scaffold_75301_1294	1850334372
pol2014_scaffold_75306_1303	1850334373
pol2014_scaffold_75306_1314	1850334374
pol2014_scaffold_75389_682	1850334375
pol2014_scaffold_75488_193	1850334376
pol2014_scaffold_75488_247	1850334377
pol2014_scaffold_75533_79	1850334378
pol2014_scaffold_75617_1013	1850334379
pol2014_scaffold_75617_1047	1850334380
pol2014_scaffold_75672_1002	1850334381
pol2014_scaffold_75716_1446	1850334382
pol2014_scaffold_75759_112	1850334383
pol2014_scaffold_75872_1296	1850334384
pol2014_scaffold_75872_1322	1850334385
pol2014_scaffold_75872_1335	1850334386
pol2014_scaffold_75920_458	1850334387
pol2014_scaffold_75958_931	1850334388
pol2014_scaffold_75958_958	1850334389
pol2014_scaffold_76023_125	1850334390
pol2014_scaffold_76080_956	1850334391
pol2014_scaffold_76089_1420	1850334392
pol2014_scaffold_76089_1435	1850334393
pol2014_scaffold_76130_520	1850334394
pol2014_scaffold_76150_303	1850334395
pol2014_scaffold_76161_1307	1850334396
pol2014_scaffold_76346_1153	1850334397
pol2014_scaffold_76346_1162	1850334398
pol2014_scaffold_76346_1178	1850334399
pol2014_scaffold_76346_1183	1850334400
pol2014_scaffold_76369_1171	1850334401
pol2014_scaffold_76418_174	1850334402
pol2014_scaffold_76418_403	1850334403
pol2014_scaffold_76445_850	1850334404
pol2014_scaffold_76462_893	1850334405
pol2014_scaffold_76507_369	1850334406
pol2014_scaffold_76507_384	1850334407
pol2014_scaffold_76516_252	1850334408
pol2014_scaffold_76526_332	1850334409
pol2014_scaffold_76717_1056	1850334410
pol2014_scaffold_76717_1078	1850334411
pol2014_scaffold_76717_1090	1850334412
pol2014_scaffold_76717_1092	1850334413
pol2014_scaffold_76717_1093	1850334414
pol2014_scaffold_76717_1096	1850334415
pol2014_scaffold_76736_1131	1850334416
pol2014_scaffold_76745_885	1850334417
pol2014_scaffold_76748_1406	1850334418
pol2014_scaffold_76748_1414	1850334419
pol2014_scaffold_76748_1419	1850334420
pol2014_scaffold_76782_211	1850334421
pol2014_scaffold_76782_236	1850334422
pol2014_scaffold_76856_921	1850334423
pol2014_scaffold_76856_924	1850334424
pol2014_scaffold_76926_317	1850334425
pol2014_scaffold_76927_18	1850334426
pol2014_scaffold_76983_677	1850334427
pol2014_scaffold_76993_1122	1850334428
pol2014_scaffold_77055_270	1850334429
pol2014_scaffold_77156_595	1850334430
pol2014_scaffold_77156_601	1850334431
pol2014_scaffold_77156_615	1850334432
pol2014_scaffold_77156_636	1850334433
pol2014_scaffold_77156_640	1850334434
pol2014_scaffold_77305_513	1850334435
pol2014_scaffold_77478_1218	1850334436
pol2014_scaffold_77498_565	1850334437
pol2014_scaffold_77615_1320	1850334438
pol2014_scaffold_77650_173	1850334439
pol2014_scaffold_77650_191	1850334440
pol2014_scaffold_77758_825	1850334441
pol2014_scaffold_77776_776	1850334442
pol2014_scaffold_77824_778	1850334443
pol2014_scaffold_77824_1049	1850334444
pol2014_scaffold_77828_2418	1850334445
pol2014_scaffold_77898_266	1850334446
pol2014_scaffold_77970_546	1850334447
pol2014_scaffold_77970_566	1850334448
pol2014_scaffold_77994_784	1850334449
pol2014_scaffold_78069_1019	1850334450
pol2014_scaffold_78204_722	1850334451
pol2014_scaffold_78204_724	1850334452
pol2014_scaffold_78204_738	1850334453
pol2014_scaffold_78204_761	1850334454
pol2014_scaffold_78204_768	1850334455
pol2014_scaffold_78221_648	1850334456
pol2014_scaffold_78221_659	1850334457
pol2014_scaffold_78221_879	1850334458
pol2014_scaffold_78308_1287	1850334459
pol2014_scaffold_78308_1321	1850334460
pol2014_scaffold_78308_1323	1850334461
pol2014_scaffold_78308_1325	1850334462
pol2014_scaffold_78308_1327	1850334463
pol2014_scaffold_78308_1328	1850334464
pol2014_scaffold_78313_892	1850334465
pol2014_scaffold_78313_901	1850334466
pol2014_scaffold_78313_902	1850334467
pol2014_scaffold_78313_985	1850334468
pol2014_scaffold_78314_1267	1850334469
pol2014_scaffold_78373_134	1850334470
pol2014_scaffold_78441_1345	1850334471
pol2014_scaffold_78441_1427	1850334472
pol2014_scaffold_78516_1342	1850334473
pol2014_scaffold_78553_292	1850334474
pol2014_scaffold_78584_1170	1850334475
pol2014_scaffold_78584_1198	1850334476
pol2014_scaffold_78584_1213	1850334477
pol2014_scaffold_78615_581	1850334478
pol2014_scaffold_78646_1274	1850334479
pol2014_scaffold_78684_388	1850334480
pol2014_scaffold_78684_446	1850334481
pol2014_scaffold_78684_455	1850334482
pol2014_scaffold_78698_78	1850334483
pol2014_scaffold_78857_1153	1850334484
pol2014_scaffold_78914_518	1850334485
pol2014_scaffold_78926_1418	1850334486
pol2014_scaffold_78965_864	1850334487
pol2014_scaffold_78973_198	1850334488
pol2014_scaffold_78973_276	1850334489
pol2014_scaffold_79143_1116	1850334490
pol2014_scaffold_79173_913	1850334491
pol2014_scaffold_79226_362	1850334492
pol2014_scaffold_79226_380	1850334493
pol2014_scaffold_79287_1011	1850334494
pol2014_scaffold_79323_408	1850334495
pol2014_scaffold_79339_1108	1850334496
pol2014_scaffold_79339_1109	1850334497
pol2014_scaffold_79349_877	1850334498
pol2014_scaffold_79364_418	1850334499
pol2014_scaffold_79392_656	1850334500
pol2014_scaffold_79392_660	1850334501
pol2014_scaffold_79392_672	1850334502
pol2014_scaffold_79399_276	1850334503
pol2014_scaffold_79399_286	1850334504
pol2014_scaffold_79399_294	1850334505
pol2014_scaffold_79409_1279	1850334506
pol2014_scaffold_79446_1040	1850334507
pol2014_scaffold_79510_407	1850334508
pol2014_scaffold_79690_744	1850334509
pol2014_scaffold_79704_604	1850334510
pol2014_scaffold_79768_1115	1850334511
pol2014_scaffold_79768_1121	1850334512
pol2014_scaffold_79768_1133	1850334513
pol2014_scaffold_79768_1145	1850334514
pol2014_scaffold_79892_1285	1850334515
pol2014_scaffold_79892_1289	1850334516
pol2014_scaffold_79892_1308	1850334517
pol2014_scaffold_79921_366	1850334518
pol2014_scaffold_79987_712	1850334519
pol2014_scaffold_79987_757	1850334520
pol2014_scaffold_80063_354	1850334521
pol2014_scaffold_80076_923	1850334522
pol2014_scaffold_80076_930	1850334523
pol2014_scaffold_80076_935	1850334524
pol2014_scaffold_80076_938	1850334525
pol2014_scaffold_80076_941	1850334526
pol2014_scaffold_80145_93	1850334527
pol2014_scaffold_80215_1408	1850334528
pol2014_scaffold_80215_1418	1850334529
pol2014_scaffold_80215_1430	1850334530
pol2014_scaffold_80215_1437	1850334531
pol2014_scaffold_80493_282	1850334532
pol2014_scaffold_80519_400	1850334533
pol2014_scaffold_80531_868	1850334534
pol2014_scaffold_80531_869	1850334535
pol2014_scaffold_80531_882	1850334536
pol2014_scaffold_80531_904	1850334537
pol2014_scaffold_80531_910	1850334538
pol2014_scaffold_80531_915	1850334539
pol2014_scaffold_80531_921	1850334540
pol2014_scaffold_80542_1301	1850334541
pol2014_scaffold_80542_1334	1850334542
pol2014_scaffold_80670_430	1850334543
pol2014_scaffold_80880_163	1850334544
pol2014_scaffold_80880_173	1850334545
pol2014_scaffold_80880_176	1850334546
pol2014_scaffold_80880_198	1850334547
pol2014_scaffold_80923_1123	1850334548
pol2014_scaffold_80923_1125	1850334549
pol2014_scaffold_80933_966	1850334550
pol2014_scaffold_80933_992	1850334551
pol2014_scaffold_81148_991	1850334552
pol2014_scaffold_81157_434	1850334553
pol2014_scaffold_81157_436	1850334554
pol2014_scaffold_81157_478	1850334555
pol2014_scaffold_81157_480	1850334556
pol2014_scaffold_81281_87	1850334557
pol2014_scaffold_81323_154	1850334558
pol2014_scaffold_81407_1162	1850334559
pol2014_scaffold_81420_1006	1850334560
pol2014_scaffold_81446_1003	1850334561
pol2014_scaffold_81446_1032	1850334562
pol2014_scaffold_81503_1092	1850334563
pol2014_scaffold_81644_903	1850334564
pol2014_scaffold_81644_947	1850334565
pol2014_scaffold_81716_1205	1850334566
pol2014_scaffold_81716_1211	1850334567
pol2014_scaffold_81822_1213	1850334568
pol2014_scaffold_81822_1249	1850334569
pol2014_scaffold_81893_1272	1850334570
pol2014_scaffold_81893_1296	1850334571
pol2014_scaffold_82004_1083	1850334572
pol2014_scaffold_82021_112	1850334573
pol2014_scaffold_82090_221	1850334574
pol2014_scaffold_82090_379	1850334575
pol2014_scaffold_82126_543	1850334576
pol2014_scaffold_82165_376	1850334577
pol2014_scaffold_82203_1141	1850334578
pol2014_scaffold_82274_764	1850334579
pol2014_scaffold_82368_1230	1850334580
pol2014_scaffold_82560_930	1850334581
pol2014_scaffold_82560_931	1850334582
pol2014_scaffold_82560_970	1850334583
pol2014_scaffold_82560_1006	1850334584
pol2014_scaffold_82560_1018	1850334585
pol2014_scaffold_82565_187	1850334586
pol2014_scaffold_82611_240	1850334587
pol2014_scaffold_82631_465	1850334588
pol2014_scaffold_82631_546	1850334589
pol2014_scaffold_82644_758	1850334590
pol2014_scaffold_82675_613	1850334591
pol2014_scaffold_82675_627	1850334592
pol2014_scaffold_82675_629	1850334593
pol2014_scaffold_82698_1161	1850334594
pol2014_scaffold_82720_693	1850334595
pol2014_scaffold_82720_706	1850334596
pol2014_scaffold_82722_1352	1850334597
pol2014_scaffold_82728_337	1850334598
pol2014_scaffold_82740_195	1850334599
pol2014_scaffold_82930_73	1850334600
pol2014_scaffold_82996_449	1850334601
pol2014_scaffold_83012_935	1850334602
pol2014_scaffold_83012_954	1850334603
pol2014_scaffold_83012_1150	1850334604
pol2014_scaffold_83082_307	1850334605
pol2014_scaffold_83153_652	1850334606
pol2014_scaffold_83153_778	1850334607
pol2014_scaffold_83185_408	1850334608
pol2014_scaffold_83185_409	1850334609
pol2014_scaffold_83185_571	1850334610
pol2014_scaffold_83189_642	1850334611
pol2014_scaffold_83189_661	1850334612
pol2014_scaffold_83189_708	1850334613
pol2014_scaffold_83189_874	1850334614
pol2014_scaffold_83189_933	1850334615
pol2014_scaffold_83189_947	1850334616
pol2014_scaffold_83189_960	1850334617
pol2014_scaffold_83189_978	1850334618
pol2014_scaffold_83199_506	1850334619
pol2014_scaffold_83199_509	1850334620
pol2014_scaffold_83262_749	1850334621
pol2014_scaffold_83321_1101	1850334622
pol2014_scaffold_83331_243	1850334623
pol2014_scaffold_83546_53	1850334624
pol2014_scaffold_83550_1274	1850334625
pol2014_scaffold_83752_1040	1850334626
pol2014_scaffold_83752_1086	1850334627
pol2014_scaffold_83777_1061	1850334628
pol2014_scaffold_83814_231	1850334629
pol2014_scaffold_83814_232	1850334630
pol2014_scaffold_83814_278	1850334631
pol2014_scaffold_83870_340	1850334632
pol2014_scaffold_83934_790	1850334633
pol2014_scaffold_83934_865	1850334634
pol2014_scaffold_83934_879	1850334635
pol2014_scaffold_83934_909	1850334636
pol2014_scaffold_84052_364	1850334637
pol2014_scaffold_84167_981	1850334638
pol2014_scaffold_84186_326	1850334639
pol2014_scaffold_84191_329	1850334640
pol2014_scaffold_84357_639	1850334641
pol2014_scaffold_84357_827	1850334642
pol2014_scaffold_84369_736	1850334643
pol2014_scaffold_84369_759	1850334644
pol2014_scaffold_84632_927	1850334645
pol2014_scaffold_84682_293	1850334646
pol2014_scaffold_84731_561	1850334647
pol2014_scaffold_84731_572	1850334648
pol2014_scaffold_84731_588	1850334649
pol2014_scaffold_84778_1309	1850334650
pol2014_scaffold_84778_1330	1850334651
pol2014_scaffold_84794_1149	1850334652
pol2014_scaffold_84794_1157	1850334653
pol2014_scaffold_84794_1164	1850334654
pol2014_scaffold_84794_1174	1850334655
pol2014_scaffold_84794_1177	1850334656
pol2014_scaffold_84794_1178	1850334657
pol2014_scaffold_85013_1295	1850334658
pol2014_scaffold_85066_97	1850334659
pol2014_scaffold_85066_171	1850334660
pol2014_scaffold_85131_569	1850334661
pol2014_scaffold_85131_571	1850334662
pol2014_scaffold_85207_796	1850334663
pol2014_scaffold_85207_809	1850334664
pol2014_scaffold_85207_835	1850334665
pol2014_scaffold_85316_876	1850334666
pol2014_scaffold_85353_971	1850334667
pol2014_scaffold_85353_989	1850334668
pol2014_scaffold_85353_994	1850334669
pol2014_scaffold_85353_1013	1850334670
pol2014_scaffold_85390_385	1850334671
pol2014_scaffold_85390_412	1850334672
pol2014_scaffold_85482_682	1850334673
pol2014_scaffold_85548_1287	1850334674
pol2014_scaffold_85585_331	1850334675
pol2014_scaffold_85585_341	1850334676
pol2014_scaffold_85585_491	1850334677
pol2014_scaffold_85652_525	1850334678
pol2014_scaffold_85691_707	1850334679
pol2014_scaffold_85735_381	1850334680
pol2014_scaffold_85748_479	1850334681
pol2014_scaffold_85748_525	1850334682
pol2014_scaffold_85751_70	1850334683
pol2014_scaffold_85787_274	1850334684
pol2014_scaffold_85787_276	1850334685
pol2014_scaffold_85787_304	1850334686
pol2014_scaffold_85787_313	1850334687
pol2014_scaffold_85787_315	1850334688
pol2014_scaffold_85787_431	1850334689
pol2014_scaffold_85829_1239	1850334690
pol2014_scaffold_85911_227	1850334691
pol2014_scaffold_85955_698	1850334692
pol2014_scaffold_85955_711	1850334693
pol2014_scaffold_85955_736	1850334694
pol2014_scaffold_85955_845	1850334695
pol2014_scaffold_85973_339	1850334696
pol2014_scaffold_85998_175	1850334697
pol2014_scaffold_85998_177	1850334698
pol2014_scaffold_86009_769	1850334699
pol2014_scaffold_86009_795	1850334700
pol2014_scaffold_86009_799	1850334701
pol2014_scaffold_86239_369	1850334702
pol2014_scaffold_86239_376	1850334703
pol2014_scaffold_86259_1061	1850334704
pol2014_scaffold_86259_1074	1850334705
pol2014_scaffold_86283_1191	1850334706
pol2014_scaffold_86283_1221	1850334707
pol2014_scaffold_86283_1261	1850334708
pol2014_scaffold_86480_585	1850334709
pol2014_scaffold_86507_811	1850334710
pol2014_scaffold_86562_1216	1850334711
pol2014_scaffold_86562_1224	1850334712
pol2014_scaffold_86562_1238	1850334713
pol2014_scaffold_86562_1249	1850334714
pol2014_scaffold_86629_1261	1850334715
pol2014_scaffold_86640_845	1850334716
pol2014_scaffold_86640_884	1850334717
pol2014_scaffold_86641_477	1850334718
pol2014_scaffold_86641_479	1850334719
pol2014_scaffold_86678_1031	1850334720
pol2014_scaffold_86815_898	1850334721
pol2014_scaffold_86815_924	1850334722
pol2014_scaffold_86815_950	1850334723
pol2014_scaffold_86815_952	1850334724
pol2014_scaffold_86839_804	1850334725
pol2014_scaffold_86839_815	1850334726
pol2014_scaffold_86839_820	1850334727
pol2014_scaffold_86951_179	1850334728
pol2014_scaffold_87094_405	1850334729
pol2014_scaffold_87094_414	1850334730
pol2014_scaffold_87118_611	1850334731
pol2014_scaffold_87118_646	1850334732
pol2014_scaffold_87118_657	1850334733
pol2014_scaffold_87118_663	1850334734
pol2014_scaffold_87171_411	1850334735
pol2014_scaffold_87171_558	1850334736
pol2014_scaffold_87171_564	1850334737
pol2014_scaffold_87171_574	1850334738
pol2014_scaffold_87171_727	1850334739
pol2014_scaffold_87211_1054	1850334740
pol2014_scaffold_87216_192	1850334741
pol2014_scaffold_87216_198	1850334742
pol2014_scaffold_87216_201	1850334743
pol2014_scaffold_87231_944	1850334744
pol2014_scaffold_87263_806	1850334745
pol2014_scaffold_87271_692	1850334746
pol2014_scaffold_87271_694	1850334747
pol2014_scaffold_87271_698	1850334748
pol2014_scaffold_87271_703	1850334749
pol2014_scaffold_87360_1156	1850334750
pol2014_scaffold_87380_125	1850334751
pol2014_scaffold_87414_956	1850334752
pol2014_scaffold_87434_1025	1850334753
pol2014_scaffold_87455_74	1850334754
pol2014_scaffold_87539_983	1850334755
pol2014_scaffold_87539_1023	1850334756
pol2014_scaffold_87641_1208	1850334757
pol2014_scaffold_87641_1229	1850334758
pol2014_scaffold_87654_477	1850334759
pol2014_scaffold_87689_959	1850334760
pol2014_scaffold_87689_965	1850334761
pol2014_scaffold_87722_519	1850334762
pol2014_scaffold_87722_526	1850334763
pol2014_scaffold_87725_328	1850334764
pol2014_scaffold_87725_353	1850334765
pol2014_scaffold_87725_364	1850334766
pol2014_scaffold_87725_376	1850334767
pol2014_scaffold_87725_466	1850334768
pol2014_scaffold_87725_499	1850334769
pol2014_scaffold_87788_1040	1850334770
pol2014_scaffold_87788_1043	1850334771
pol2014_scaffold_87870_84	1850334772
pol2014_scaffold_87870_102	1850334773
pol2014_scaffold_87870_143	1850334774
pol2014_scaffold_87870_172	1850334775
pol2014_scaffold_87870_178	1850334776
pol2014_scaffold_87919_287	1850334777
pol2014_scaffold_88005_52	1850334778
pol2014_scaffold_88005_63	1850334779
pol2014_scaffold_88005_68	1850334780
pol2014_scaffold_88005_78	1850334781
pol2014_scaffold_88005_110	1850334782
pol2014_scaffold_88315_403	1850334783
pol2014_scaffold_88399_539	1850334784
pol2014_scaffold_88427_686	1850334785
pol2014_scaffold_88431_862	1850334786
pol2014_scaffold_88516_368	1850334787
pol2014_scaffold_88516_378	1850334788
pol2014_scaffold_88519_1055	1850334789
pol2014_scaffold_88563_957	1850334790
pol2014_scaffold_88563_1153	1850334791
pol2014_scaffold_88563_1155	1850334792
pol2014_scaffold_88563_1162	1850334793
pol2014_scaffold_88570_383	1850334794
pol2014_scaffold_88636_1214	1850334795
pol2014_scaffold_88644_1255	1850334796
pol2014_scaffold_88644_1260	1850334797
pol2014_scaffold_88644_1265	1850334798
pol2014_scaffold_88664_663	1850334799
pol2014_scaffold_88772_989	1850334800
pol2014_scaffold_88772_1012	1850334801
pol2014_scaffold_88816_801	1850334802
pol2014_scaffold_88817_266	1850334803
pol2014_scaffold_88817_426	1850334804
pol2014_scaffold_88817_427	1850334805
pol2014_scaffold_88817_643	1850334806
pol2014_scaffold_88817_678	1850334807
pol2014_scaffold_88838_843	1850334808
pol2014_scaffold_88838_855	1850334809
pol2014_scaffold_88838_858	1850334810
pol2014_scaffold_88838_871	1850334811
pol2014_scaffold_88972_309	1850334812
pol2014_scaffold_88979_1115	1850334813
pol2014_scaffold_88979_1120	1850334814
pol2014_scaffold_88979_1128	1850334815
pol2014_scaffold_89091_70	1850334816
pol2014_scaffold_89091_258	1850334817
pol2014_scaffold_89130_451	1850334818
pol2014_scaffold_89151_796	1850334819
pol2014_scaffold_89172_1241	1850334820
pol2014_scaffold_89187_84	1850334821
pol2014_scaffold_89214_1033	1850334822
pol2014_scaffold_89267_673	1850334823
pol2014_scaffold_89267_722	1850334824
pol2014_scaffold_89281_1165	1850334825
pol2014_scaffold_89355_97	1850334826
pol2014_scaffold_89355_104	1850334827
pol2014_scaffold_89355_174	1850334828
pol2014_scaffold_89362_247	1850334829
pol2014_scaffold_89362_311	1850334830
pol2014_scaffold_89536_348	1850334831
pol2014_scaffold_89536_435	1850334832
pol2014_scaffold_89536_436	1850334833
pol2014_scaffold_89536_437	1850334834
pol2014_scaffold_89536_438	1850334835
pol2014_scaffold_89536_439	1850334836
pol2014_scaffold_89554_711	1850334837
pol2014_scaffold_89554_748	1850334838
pol2014_scaffold_89673_809	1850334839
pol2014_scaffold_89712_1762	1850334840
pol2014_scaffold_89768_544	1850334841
pol2014_scaffold_89768_575	1850334842
pol2014_scaffold_89815_135	1850334843
pol2014_scaffold_89883_102	1850334844
pol2014_scaffold_89935_601	1850334845
pol2014_scaffold_90270_1154	1850334846
pol2014_scaffold_90354_812	1850334847
pol2014_scaffold_90402_452	1850334848
pol2014_scaffold_90404_225	1850334849
pol2014_scaffold_90413_411	1850334850
pol2014_scaffold_90420_530	1850334851
pol2014_scaffold_90420_542	1850334852
pol2014_scaffold_90420_549	1850334853
pol2014_scaffold_90420_626	1850334854
pol2014_scaffold_90442_204	1850334855
pol2014_scaffold_90443_206	1850334856
pol2014_scaffold_90453_156	1850334857
pol2014_scaffold_90453_158	1850334858
pol2014_scaffold_90506_779	1850334859
pol2014_scaffold_90506_799	1850334860
pol2014_scaffold_90506_813	1850334861
pol2014_scaffold_90508_15	1850334862
pol2014_scaffold_90508_24	1850334863
pol2014_scaffold_90528_1718	1850334864
pol2014_scaffold_90565_266	1850334865
pol2014_scaffold_90565_270	1850334866
pol2014_scaffold_90565_285	1850334867
pol2014_scaffold_90626_263	1850334868
pol2014_scaffold_90626_366	1850334869
pol2014_scaffold_90626_419	1850334870
pol2014_scaffold_90626_453	1850334871
pol2014_scaffold_90626_783	1850334872
pol2014_scaffold_90626_797	1850334873
pol2014_scaffold_90639_533	1850334874
pol2014_scaffold_90664_358	1850334875
pol2014_scaffold_90664_361	1850334876
pol2014_scaffold_90664_544	1850334877
pol2014_scaffold_90664_610	1850334878
pol2014_scaffold_90664_800	1850334879
pol2014_scaffold_90827_400	1850334880
pol2014_scaffold_90827_659	1850334881
pol2014_scaffold_90865_444	1850334882
pol2014_scaffold_90988_453	1850334883
pol2014_scaffold_90988_465	1850334884
pol2014_scaffold_90988_470	1850334885
pol2014_scaffold_91065_486	1850334886
pol2014_scaffold_91065_549	1850334887
pol2014_scaffold_91148_665	1850334888
pol2014_scaffold_91149_149	1850334889
pol2014_scaffold_91186_478	1850334890
pol2014_scaffold_91186_492	1850334891
pol2014_scaffold_91197_911	1850334892
pol2014_scaffold_91216_1152	1850334893
pol2014_scaffold_91277_62	1850334894
pol2014_scaffold_91427_254	1850334895
pol2014_scaffold_91429_901	1850334896
pol2014_scaffold_91429_903	1850334897
pol2014_scaffold_91693_922	1850334898
pol2014_scaffold_91693_943	1850334899
pol2014_scaffold_91693_952	1850334900
pol2014_scaffold_91922_277	1850334901
pol2014_scaffold_91922_297	1850334902
pol2014_scaffold_91931_793	1850334903
pol2014_scaffold_91938_860	1850334904
pol2014_scaffold_91999_435	1850334905
pol2014_scaffold_92075_1124	1850334906
pol2014_scaffold_92112_606	1850334907
pol2014_scaffold_92157_123	1850334908
pol2014_scaffold_92157_125	1850334909
pol2014_scaffold_92157_127	1850334910
pol2014_scaffold_92157_129	1850334911
pol2014_scaffold_92197_272	1850334912
pol2014_scaffold_92197_274	1850334913
pol2014_scaffold_92197_290	1850334914
pol2014_scaffold_92197_291	1850334915
pol2014_scaffold_92197_292	1850334916
pol2014_scaffold_92197_294	1850334917
pol2014_scaffold_92249_484	1850334918
pol2014_scaffold_92400_801	1850334919
pol2014_scaffold_92478_820	1850334920
pol2014_scaffold_92478_850	1850334921
pol2014_scaffold_92478_857	1850334922
pol2014_scaffold_92486_842	1850334923
pol2014_scaffold_92594_451	1850334924
pol2014_scaffold_92811_1082	1850334925
pol2014_scaffold_92827_539	1850334926
pol2014_scaffold_92922_312	1850334927
pol2014_scaffold_92996_201	1850334928
pol2014_scaffold_92996_202	1850334929
pol2014_scaffold_92996_203	1850334930
pol2014_scaffold_93026_936	1850334931
pol2014_scaffold_93028_376	1850334932
pol2014_scaffold_93261_433	1850334933
pol2014_scaffold_93275_495	1850334934
pol2014_scaffold_93275_515	1850334935
pol2014_scaffold_93275_523	1850334936
pol2014_scaffold_93275_527	1850334937
pol2014_scaffold_93293_94	1850334938
pol2014_scaffold_93477_47	1850334939
pol2014_scaffold_93481_337	1850334940
pol2014_scaffold_93492_1000	1850334941
pol2014_scaffold_93522_243	1850334942
pol2014_scaffold_93522_258	1850334943
pol2014_scaffold_93522_327	1850334944
pol2014_scaffold_93693_309	1850334945
pol2014_scaffold_93696_174	1850334946
pol2014_scaffold_93696_178	1850334947
pol2014_scaffold_93696_204	1850334948
pol2014_scaffold_93701_418	1850334949
pol2014_scaffold_93701_1110	1850334950
pol2014_scaffold_93751_1575	1850334951
pol2014_scaffold_93751_1669	1850334952
pol2014_scaffold_93751_1690	1850334953
pol2014_scaffold_93768_1108	1850334954
pol2014_scaffold_93830_824	1850334955
pol2014_scaffold_93925_177	1850334956
pol2014_scaffold_94022_765	1850334957
pol2014_scaffold_94175_806	1850334958
pol2014_scaffold_94210_463	1850334959
pol2014_scaffold_94261_133	1850334960
pol2014_scaffold_94262_148	1850334961
pol2014_scaffold_94354_1052	1850334962
pol2014_scaffold_94354_1113	1850334963
pol2014_scaffold_94354_1122	1850334964
pol2014_scaffold_94405_165	1850334965
pol2014_scaffold_94405_245	1850334966
pol2014_scaffold_94520_688	1850334967
pol2014_scaffold_94520_694	1850334968
pol2014_scaffold_94520_721	1850334969
pol2014_scaffold_94520_733	1850334970
pol2014_scaffold_94520_739	1850334971
pol2014_scaffold_94531_926	1850334972
pol2014_scaffold_94531_929	1850334973
pol2014_scaffold_94531_943	1850334974
pol2014_scaffold_94648_515	1850334975
pol2014_scaffold_94648_548	1850334976
pol2014_scaffold_94648_549	1850334977
pol2014_scaffold_94712_593	1850334978
pol2014_scaffold_94806_103	1850334979
pol2014_scaffold_94806_161	1850334980
pol2014_scaffold_94806_203	1850334981
pol2014_scaffold_94908_894	1850334982
pol2014_scaffold_94908_896	1850334983
pol2014_scaffold_94908_899	1850334984
pol2014_scaffold_94985_861	1850334985
pol2014_scaffold_95115_667	1850334986
pol2014_scaffold_95115_668	1850334987
pol2014_scaffold_95332_586	1850334988
pol2014_scaffold_95341_678	1850334989
pol2014_scaffold_95395_497	1850334990
pol2014_scaffold_95560_861	1850334991
pol2014_scaffold_95575_980	1850334992
pol2014_scaffold_95575_985	1850334993
pol2014_scaffold_95677_941	1850334994
pol2014_scaffold_95741_912	1850334995
pol2014_scaffold_95741_914	1850334996
pol2014_scaffold_95773_129	1850334997
pol2014_scaffold_95773_135	1850334998
pol2014_scaffold_95773_192	1850334999
pol2014_scaffold_95773_198	1850335000
pol2014_scaffold_95773_206	1850335001
pol2014_scaffold_95773_210	1850335002
pol2014_scaffold_95773_217	1850335003
pol2014_scaffold_95857_229	1850335004
pol2014_scaffold_95857_239	1850335005
pol2014_scaffold_95913_1153	1850335006
pol2014_scaffold_95983_59	1850335007
pol2014_scaffold_95983_82	1850335008
pol2014_scaffold_95992_721	1850335009
pol2014_scaffold_95992_729	1850335010
pol2014_scaffold_96061_802	1850335011
pol2014_scaffold_96061_815	1850335012
pol2014_scaffold_96061_821	1850335013
pol2014_scaffold_96061_844	1850335014
pol2014_scaffold_96168_750	1850335015
pol2014_scaffold_96168_780	1850335016
pol2014_scaffold_96221_189	1850335017
pol2014_scaffold_96221_198	1850335018
pol2014_scaffold_96221_199	1850335019
pol2014_scaffold_96221_207	1850335020
pol2014_scaffold_96221_229	1850335021
pol2014_scaffold_96306_633	1850335022
pol2014_scaffold_96465_597	1850335023
pol2014_scaffold_96465_621	1850335024
pol2014_scaffold_96487_936	1850335025
pol2014_scaffold_96590_376	1850335026
pol2014_scaffold_96606_382	1850335027
pol2014_scaffold_96624_224	1850335028
pol2014_scaffold_96752_138	1850335029
pol2014_scaffold_96859_244	1850335030
pol2014_scaffold_96859_255	1850335031
pol2014_scaffold_96859_271	1850335032
pol2014_scaffold_97016_157	1850335033
pol2014_scaffold_97016_160	1850335034
pol2014_scaffold_97016_196	1850335035
pol2014_scaffold_97016_354	1850335036
pol2014_scaffold_97016_357	1850335037
pol2014_scaffold_97035_859	1850335038
pol2014_scaffold_97035_932	1850335039
pol2014_scaffold_97069_585	1850335040
pol2014_scaffold_97139_170	1850335041
pol2014_scaffold_97235_813	1850335042
pol2014_scaffold_97235_903	1850335043
pol2014_scaffold_97260_371	1850335044
pol2014_scaffold_97288_232	1850335045
pol2014_scaffold_97288_259	1850335046
pol2014_scaffold_97342_296	1850335047
pol2014_scaffold_97342_515	1850335048
pol2014_scaffold_97438_341	1850335049
pol2014_scaffold_97438_343	1850335050
pol2014_scaffold_97438_350	1850335051
pol2014_scaffold_97458_643	1850335052
pol2014_scaffold_97458_701	1850335053
pol2014_scaffold_97480_224	1850335054
pol2014_scaffold_97530_690	1850335055
pol2014_scaffold_97576_996	1850335056
pol2014_scaffold_97621_426	1850335057
pol2014_scaffold_97645_107	1850335058
pol2014_scaffold_97695_1039	1850335059
pol2014_scaffold_97811_75	1850335060
pol2014_scaffold_97811_108	1850335061
pol2014_scaffold_97811_131	1850335062
pol2014_scaffold_97874_302	1850335063
pol2014_scaffold_97874_314	1850335064
pol2014_scaffold_97922_695	1850335065
pol2014_scaffold_97957_613	1850335066
pol2014_scaffold_97957_626	1850335067
pol2014_scaffold_98371_393	1850335068
pol2014_scaffold_98423_683	1850335069
pol2014_scaffold_98423_717	1850335070
pol2014_scaffold_98474_988	1850335071
pol2014_scaffold_98506_975	1850335072
pol2014_scaffold_98506_993	1850335073
pol2014_scaffold_98542_146	1850335074
pol2014_scaffold_98542_644	1850335075
pol2014_scaffold_98559_1015	1850335076
pol2014_scaffold_98559_1033	1850335077
pol2014_scaffold_98607_985	1850335078
pol2014_scaffold_98632_128	1850335079
pol2014_scaffold_98656_123	1850335080
pol2014_scaffold_99002_66	1850335081
pol2014_scaffold_99080_463	1850335082
pol2014_scaffold_99080_464	1850335083
pol2014_scaffold_99080_466	1850335084
pol2014_scaffold_99133_443	1850335085
pol2014_scaffold_99392_211	1850335086
pol2014_scaffold_99405_400	1850335087
pol2014_scaffold_99405_423	1850335088
pol2014_scaffold_99405_438	1850335089
pol2014_scaffold_99405_491	1850335090
pol2014_scaffold_99451_668	1850335091
pol2014_scaffold_99457_319	1850335092
pol2014_scaffold_99556_56	1850335093
pol2014_scaffold_99556_669	1850335094
pol2014_scaffold_99556_771	1850335095
pol2014_scaffold_99689_926	1850335096
pol2014_scaffold_99714_328	1850335097
pol2014_scaffold_99907_268	1850335098
pol2014_scaffold_100064_206	1850335099
pol2014_scaffold_100064_249	1850335100
pol2014_scaffold_100064_256	1850335101
pol2014_scaffold_100190_229	1850335102
pol2014_scaffold_100329_132	1850335103
pol2014_scaffold_100329_140	1850335104
pol2014_scaffold_100329_150	1850335105
pol2014_scaffold_100329_164	1850335106
pol2014_scaffold_100544_222	1850335107
pol2014_scaffold_100615_874	1850335108
pol2014_scaffold_100615_891	1850335109
pol2014_scaffold_100615_892	1850335110
pol2014_scaffold_100759_305	1850335111
pol2014_scaffold_100759_345	1850335112
pol2014_scaffold_100864_866	1850335113
pol2014_scaffold_100864_879	1850335114
pol2014_scaffold_100864_911	1850335115
pol2014_scaffold_100897_858	1850335116
pol2014_scaffold_100897_864	1850335117
pol2014_scaffold_100897_868	1850335118
pol2014_scaffold_100975_707	1850335119
pol2014_scaffold_100975_742	1850335120
pol2014_scaffold_100991_458	1850335121
pol2014_scaffold_100991_528	1850335122
pol2014_scaffold_101019_44	1850335123
pol2014_scaffold_101019_49	1850335124
pol2014_scaffold_101019_58	1850335125
pol2014_scaffold_101019_69	1850335126
pol2014_scaffold_101019_176	1850335127
pol2014_scaffold_101041_374	1850335128
pol2014_scaffold_101041_395	1850335129
pol2014_scaffold_101041_396	1850335130
pol2014_scaffold_101041_435	1850335131
pol2014_scaffold_101041_449	1850335132
pol2014_scaffold_101118_92	1850335133
pol2014_scaffold_101412_368	1850335134
pol2014_scaffold_101413_281	1850335135
pol2014_scaffold_101441_324	1850335136
pol2014_scaffold_101600_219	1850335137
pol2014_scaffold_101645_694	1850335138
pol2014_scaffold_101679_312	1850335139
pol2014_scaffold_101679_385	1850335140
pol2014_scaffold_101757_852	1850335141
pol2014_scaffold_101757_859	1850335142
pol2014_scaffold_101757_863	1850335143
pol2014_scaffold_101757_865	1850335144
pol2014_scaffold_101757_878	1850335145
pol2014_scaffold_101757_884	1850335146
pol2014_scaffold_101757_891	1850335147
pol2014_scaffold_101757_910	1850335148
pol2014_scaffold_101763_867	1850335149
pol2014_scaffold_101763_885	1850335150
pol2014_scaffold_101763_895	1850335151
pol2014_scaffold_101904_419	1850335152
pol2014_scaffold_101986_512	1850335153
pol2014_scaffold_101986_526	1850335154
pol2014_scaffold_101986_535	1850335155
pol2014_scaffold_101986_553	1850335156
pol2014_scaffold_101986_558	1850335157
pol2014_scaffold_101986_918	1850335158
pol2014_scaffold_101986_922	1850335159
pol2014_scaffold_101986_927	1850335160
pol2014_scaffold_101986_944	1850335161
pol2014_scaffold_101986_951	1850335162
pol2014_scaffold_102110_334	1850335163
pol2014_scaffold_102110_358	1850335164
pol2014_scaffold_102126_82	1850335165
pol2014_scaffold_102126_133	1850335166
pol2014_scaffold_102166_798	1850335167
pol2014_scaffold_102166_824	1850335168
pol2014_scaffold_102220_549	1850335169
pol2014_scaffold_102340_324	1850335170
pol2014_scaffold_102465_281	1850335171
pol2014_scaffold_102465_331	1850335172
pol2014_scaffold_102465_607	1850335173
pol2014_scaffold_102523_31	1850335174
pol2014_scaffold_102595_264	1850335175
pol2014_scaffold_102595_272	1850335176
pol2014_scaffold_102595_274	1850335177
pol2014_scaffold_102735_163	1850335178
pol2014_scaffold_102753_466	1850335179
pol2014_scaffold_102753_472	1850335180
pol2014_scaffold_102753_476	1850335181
pol2014_scaffold_102754_764	1850335182
pol2014_scaffold_102754_783	1850335183
pol2014_scaffold_102879_424	1850335184
pol2014_scaffold_102935_230	1850335185
pol2014_scaffold_102935_234	1850335186
pol2014_scaffold_102935_262	1850335187
pol2014_scaffold_102935_362	1850335188
pol2014_scaffold_102935_382	1850335189
pol2014_scaffold_102935_461	1850335190
pol2014_scaffold_102935_462	1850335191
pol2014_scaffold_102935_478	1850335192
pol2014_scaffold_103001_225	1850335193
pol2014_scaffold_103064_683	1850335194
pol2014_scaffold_103107_262	1850335195
pol2014_scaffold_103203_439	1850335196
pol2014_scaffold_103203_440	1850335197
pol2014_scaffold_103453_956	1850335198
pol2014_scaffold_103453_957	1850335199
pol2014_scaffold_103516_820	1850335200
pol2014_scaffold_103539_830	1850335201
pol2014_scaffold_103539_831	1850335202
pol2014_scaffold_103556_120	1850335203
pol2014_scaffold_103556_142	1850335204
pol2014_scaffold_103681_484	1850335205
pol2014_scaffold_103681_497	1850335206
pol2014_scaffold_103729_118	1850335207
pol2014_scaffold_103838_294	1850335208
pol2014_scaffold_103922_806	1850335209
pol2014_scaffold_103922_819	1850335210
pol2014_scaffold_103922_894	1850335211
pol2014_scaffold_103993_433	1850335212
pol2014_scaffold_103996_657	1850335213
pol2014_scaffold_104019_470	1850335214
pol2014_scaffold_104075_541	1850335215
pol2014_scaffold_104075_556	1850335216
pol2014_scaffold_104075_558	1850335217
pol2014_scaffold_104075_559	1850335218
pol2014_scaffold_104075_582	1850335219
pol2014_scaffold_104290_908	1850335220
pol2014_scaffold_104290_912	1850335221
pol2014_scaffold_104290_926	1850335222
pol2014_scaffold_104290_936	1850335223
pol2014_scaffold_104350_426	1850335224
pol2014_scaffold_104350_487	1850335225
pol2014_scaffold_104350_511	1850335226
pol2014_scaffold_104350_512	1850335227
pol2014_scaffold_104371_713	1850335228
pol2014_scaffold_104371_727	1850335229
pol2014_scaffold_104410_103	1850335230
pol2014_scaffold_104485_172	1850335231
pol2014_scaffold_104485_175	1850335232
pol2014_scaffold_104485_209	1850335233
pol2014_scaffold_104485_210	1850335234
pol2014_scaffold_104578_129	1850335235
pol2014_scaffold_104579_512	1850335236
pol2014_scaffold_104657_558	1850335237
pol2014_scaffold_104657_560	1850335238
pol2014_scaffold_104707_390	1850335239
pol2014_scaffold_104707_397	1850335240
pol2014_scaffold_104707_437	1850335241
pol2014_scaffold_104714_73	1850335242
pol2014_scaffold_104749_758	1850335243
pol2014_scaffold_104749_777	1850335244
pol2014_scaffold_104749_787	1850335245
pol2014_scaffold_104749_792	1850335246
pol2014_scaffold_104749_820	1850335247
pol2014_scaffold_104749_822	1850335248
pol2014_scaffold_104822_409	1850335249
pol2014_scaffold_104859_352	1850335250
pol2014_scaffold_104859_376	1850335251
pol2014_scaffold_104947_324	1850335252
pol2014_scaffold_105009_478	1850335253
pol2014_scaffold_105147_888	1850335254
pol2014_scaffold_105165_459	1850335255
pol2014_scaffold_105165_461	1850335256
pol2014_scaffold_105165_468	1850335257
pol2014_scaffold_105210_34	1850335258
pol2014_scaffold_105210_35	1850335259
pol2014_scaffold_105210_75	1850335260
pol2014_scaffold_105210_84	1850335261
pol2014_scaffold_105214_583	1850335262
pol2014_scaffold_105214_601	1850335263
pol2014_scaffold_105237_497	1850335264
pol2014_scaffold_105375_402	1850335265
pol2014_scaffold_105540_275	1850335266
pol2014_scaffold_105540_305	1850335267
pol2014_scaffold_105587_462	1850335268
pol2014_scaffold_105770_771	1850335269
pol2014_scaffold_105870_310	1850335270
pol2014_scaffold_105870_321	1850335271
pol2014_scaffold_105870_362	1850335272
pol2014_scaffold_105870_374	1850335273
pol2014_scaffold_105884_636	1850335274
pol2014_scaffold_105894_650	1850335275
pol2014_scaffold_105894_688	1850335276
pol2014_scaffold_105894_694	1850335277
pol2014_scaffold_105895_731	1850335278
pol2014_scaffold_105895_775	1850335279
pol2014_scaffold_105955_129	1850335280
pol2014_scaffold_105955_262	1850335281
pol2014_scaffold_105955_522	1850335282
pol2014_scaffold_105955_554	1850335283
pol2014_scaffold_105955_555	1850335284
pol2014_scaffold_105955_574	1850335285
pol2014_scaffold_105955_583	1850335286
pol2014_scaffold_105955_585	1850335287
pol2014_scaffold_105955_729	1850335288
pol2014_scaffold_106161_163	1850335289
pol2014_scaffold_106161_204	1850335290
pol2014_scaffold_106397_221	1850335291
pol2014_scaffold_106397_222	1850335292
pol2014_scaffold_106397_237	1850335293
pol2014_scaffold_106397_253	1850335294
pol2014_scaffold_106401_468	1850335295
pol2014_scaffold_106588_724	1850335296
pol2014_scaffold_106611_583	1850335297
pol2014_scaffold_106611_618	1850335298
pol2014_scaffold_106655_330	1850335299
pol2014_scaffold_106655_423	1850335300
pol2014_scaffold_106655_552	1850335301
pol2014_scaffold_106895_552	1850335302
pol2014_scaffold_106895_571	1850335303
pol2014_scaffold_106908_678	1850335304
pol2014_scaffold_106908_680	1850335305
pol2014_scaffold_106934_593	1850335306
pol2014_scaffold_107086_545	1850335307
pol2014_scaffold_107167_79	1850335308
pol2014_scaffold_107167_95	1850335309
pol2014_scaffold_107578_99	1850335310
pol2014_scaffold_107680_766	1850335311
pol2014_scaffold_108056_31	1850335312
pol2014_scaffold_108056_44	1850335313
pol2014_scaffold_108056_46	1850335314
pol2014_scaffold_108056_49	1850335315
pol2014_scaffold_108056_75	1850335316
pol2014_scaffold_108075_717	1850335317
pol2014_scaffold_108075_718	1850335318
pol2014_scaffold_108200_491	1850335319
pol2014_scaffold_108249_493	1850335320
pol2014_scaffold_108454_435	1850335321
pol2014_scaffold_108454_440	1850335322
pol2014_scaffold_108454_542	1850335323
pol2014_scaffold_108454_546	1850335324
pol2014_scaffold_108488_387	1850335325
pol2014_scaffold_108730_32	1850335326
pol2014_scaffold_108914_165	1850335327
pol2014_scaffold_109040_391	1850335328
pol2014_scaffold_109040_407	1850335329
pol2014_scaffold_109040_534	1850335330
pol2014_scaffold_109040_556	1850335331
pol2014_scaffold_109040_558	1850335332
pol2014_scaffold_109158_300	1850335333
pol2014_scaffold_109281_692	1850335334
pol2014_scaffold_109281_806	1850335335
pol2014_scaffold_109459_101	1850335336
pol2014_scaffold_109495_451	1850335337
pol2014_scaffold_109817_651	1850335338
pol2014_scaffold_109830_204	1850335339
pol2014_scaffold_109849_178	1850335340
pol2014_scaffold_109933_616	1850335341
pol2014_scaffold_109933_619	1850335342
pol2014_scaffold_109933_953	1850335343
pol2014_scaffold_109972_115	1850335344
pol2014_scaffold_110175_487	1850335345
pol2014_scaffold_110204_363	1850335346
pol2014_scaffold_110423_570	1850335347
pol2014_scaffold_110582_149	1850335348
pol2014_scaffold_110782_759	1850335349
pol2014_scaffold_110788_415	1850335350
pol2014_scaffold_110788_503	1850335351
pol2014_scaffold_111146_748	1850335352
pol2014_scaffold_111154_265	1850335353
pol2014_scaffold_111198_179	1850335354
pol2014_scaffold_111265_181	1850335355
pol2014_scaffold_111265_183	1850335356
pol2014_scaffold_111292_465	1850335357
pol2014_scaffold_111363_224	1850335358
pol2014_scaffold_111363_238	1850335359
pol2014_scaffold_111363_247	1850335360
pol2014_scaffold_111363_265	1850335361
pol2014_scaffold_111376_126	1850335362
pol2014_scaffold_111379_351	1850335363
pol2014_scaffold_111540_1079	1850335364
pol2014_scaffold_111986_359	1850335365
pol2014_scaffold_112006_715	1850335366
pol2014_scaffold_112044_225	1850335367
pol2014_scaffold_112044_239	1850335368
pol2014_scaffold_112044_264	1850335369
pol2014_scaffold_112062_270	1850335370
pol2014_scaffold_112062_336	1850335371
pol2014_scaffold_112062_365	1850335372
pol2014_scaffold_112097_397	1850335373
pol2014_scaffold_112097_415	1850335374
pol2014_scaffold_112097_555	1850335375
pol2014_scaffold_112256_779	1850335376
pol2014_scaffold_112259_528	1850335377
pol2014_scaffold_112265_660	1850335378
pol2014_scaffold_112468_718	1850335379
pol2014_scaffold_112468_734	1850335380
pol2014_scaffold_112468_735	1850335381
pol2014_scaffold_112479_568	1850335382
pol2014_scaffold_112479_569	1850335383
pol2014_scaffold_112479_594	1850335384
pol2014_scaffold_112479_596	1850335385
pol2014_scaffold_112479_605	1850335386
pol2014_scaffold_112623_348	1850335387
pol2014_scaffold_112665_614	1850335388
pol2014_scaffold_112692_697	1850335389
pol2014_scaffold_112701_235	1850335390
pol2014_scaffold_112701_297	1850335391
pol2014_scaffold_112701_307	1850335392
pol2014_scaffold_112701_319	1850335393
pol2014_scaffold_112701_320	1850335394
pol2014_scaffold_112731_135	1850335395
pol2014_scaffold_112731_152	1850335396
pol2014_scaffold_113050_127	1850335397
pol2014_scaffold_113050_134	1850335398
pol2014_scaffold_113112_492	1850335399
pol2014_scaffold_113156_448	1850335400
pol2014_scaffold_113192_301	1850335401
pol2014_scaffold_113192_302	1850335402
pol2014_scaffold_113192_304	1850335403
pol2014_scaffold_113192_312	1850335404
pol2014_scaffold_113192_331	1850335405
pol2014_scaffold_113192_336	1850335406
pol2014_scaffold_113453_514	1850335407
pol2014_scaffold_113453_577	1850335408
pol2014_scaffold_113473_247	1850335409
pol2014_scaffold_113473_310	1850335410
pol2014_scaffold_113473_311	1850335411
pol2014_scaffold_113550_188	1850335412
pol2014_scaffold_113569_522	1850335413
pol2014_scaffold_113569_618	1850335414
pol2014_scaffold_113755_679	1850335415
pol2014_scaffold_113755_700	1850335416
pol2014_scaffold_113755_716	1850335417
pol2014_scaffold_113755_721	1850335418
pol2014_scaffold_113770_329	1850335419
pol2014_scaffold_113790_474	1850335420
pol2014_scaffold_114282_266	1850335421
pol2014_scaffold_114433_329	1850335422
pol2014_scaffold_114433_333	1850335423
pol2014_scaffold_114433_338	1850335424
pol2014_scaffold_114433_379	1850335425
pol2014_scaffold_114731_103	1850335426
pol2014_scaffold_114746_251	1850335427
pol2014_scaffold_114746_280	1850335428
pol2014_scaffold_114746_284	1850335429
pol2014_scaffold_114953_80	1850335430
pol2014_scaffold_114953_85	1850335431
pol2014_scaffold_114978_218	1850335432
pol2014_scaffold_114978_226	1850335433
pol2014_scaffold_114978_270	1850335434
pol2014_scaffold_115015_576	1850335435
pol2014_scaffold_115015_578	1850335436
pol2014_scaffold_115015_580	1850335437
pol2014_scaffold_115180_643	1850335438
pol2014_scaffold_115180_671	1850335439
pol2014_scaffold_115180_675	1850335440
pol2014_scaffold_115180_682	1850335441
pol2014_scaffold_115280_182	1850335442
pol2014_scaffold_115494_562	1850335443
pol2014_scaffold_115510_661	1850335444
pol2014_scaffold_115562_401	1850335445
pol2014_scaffold_115725_156	1850335446
pol2014_scaffold_115725_231	1850335447
pol2014_scaffold_115725_256	1850335448
pol2014_scaffold_115743_699	1850335449
pol2014_scaffold_115876_332	1850335450
pol2014_scaffold_115876_363	1850335451
pol2014_scaffold_115876_367	1850335452
pol2014_scaffold_115876_379	1850335453
pol2014_scaffold_115876_381	1850335454
pol2014_scaffold_115876_463	1850335455
pol2014_scaffold_115971_74	1850335456
pol2014_scaffold_116054_70	1850335457
pol2014_scaffold_116080_547	1850335458
pol2014_scaffold_116080_600	1850335459
pol2014_scaffold_116080_611	1850335460
pol2014_scaffold_116107_588	1850335461
pol2014_scaffold_116107_616	1850335462
pol2014_scaffold_116134_463	1850335463
pol2014_scaffold_116137_268	1850335464
pol2014_scaffold_116162_664	1850335465
pol2014_scaffold_116162_676	1850335466
pol2014_scaffold_116176_140	1850335467
pol2014_scaffold_116176_183	1850335468
pol2014_scaffold_116176_264	1850335469
pol2014_scaffold_116176_272	1850335470
pol2014_scaffold_116214_85	1850335471
pol2014_scaffold_116214_90	1850335472
pol2014_scaffold_116227_260	1850335473
pol2014_scaffold_116227_261	1850335474
pol2014_scaffold_116249_28	1850335475
pol2014_scaffold_116249_41	1850335476
pol2014_scaffold_116484_341	1850335477
pol2014_scaffold_116484_352	1850335478
pol2014_scaffold_116525_260	1850335479
pol2014_scaffold_116525_279	1850335480
pol2014_scaffold_116525_300	1850335481
pol2014_scaffold_116525_309	1850335482
pol2014_scaffold_116525_313	1850335483
pol2014_scaffold_116654_488	1850335484
pol2014_scaffold_116983_232	1850335485
pol2014_scaffold_116989_589	1850335486
pol2014_scaffold_117050_533	1850335487
pol2014_scaffold_117050_563	1850335488
pol2014_scaffold_117159_173	1850335489
pol2014_scaffold_117354_289	1850335490
pol2014_scaffold_117402_260	1850335491
pol2014_scaffold_117402_261	1850335492
pol2014_scaffold_117402_262	1850335493
pol2014_scaffold_117779_389	1850335494
pol2014_scaffold_117779_413	1850335495
pol2014_scaffold_117882_187	1850335496
pol2014_scaffold_117882_303	1850335497
pol2014_scaffold_117942_557	1850335498
pol2014_scaffold_118256_543	1850335499
pol2014_scaffold_118264_222	1850335500
pol2014_scaffold_118272_506	1850335501
pol2014_scaffold_118272_513	1850335502
pol2014_scaffold_118272_549	1850335503
pol2014_scaffold_118272_608	1850335504
pol2014_scaffold_118272_626	1850335505
pol2014_scaffold_118272_629	1850335506
pol2014_scaffold_118272_648	1850335507
pol2014_scaffold_118306_321	1850335508
pol2014_scaffold_118439_323	1850335509
pol2014_scaffold_118439_331	1850335510
pol2014_scaffold_118568_578	1850335511
pol2014_scaffold_118649_596	1850335512
pol2014_scaffold_118707_673	1850335513
pol2014_scaffold_118942_176	1850335514
pol2014_scaffold_118946_594	1850335515
pol2014_scaffold_118949_622	1850335516
pol2014_scaffold_118949_644	1850335517
pol2014_scaffold_118949_655	1850335518
pol2014_scaffold_119057_127	1850335519
pol2014_scaffold_119057_149	1850335520
pol2014_scaffold_119057_162	1850335521
pol2014_scaffold_119092_456	1850335522
pol2014_scaffold_119092_472	1850335523
pol2014_scaffold_119389_255	1850335524
pol2014_scaffold_119389_364	1850335525
pol2014_scaffold_119389_445	1850335526
pol2014_scaffold_119389_446	1850335527
pol2014_scaffold_119389_451	1850335528
pol2014_scaffold_119452_488	1850335529
pol2014_scaffold_119452_519	1850335530
pol2014_scaffold_119477_664	1850335531
pol2014_scaffold_119477_666	1850335532
pol2014_scaffold_119477_689	1850335533
pol2014_scaffold_119477_693	1850335534
pol2014_scaffold_119477_695	1850335535
pol2014_scaffold_119477_696	1850335536
pol2014_scaffold_119477_697	1850335537
pol2014_scaffold_119587_480	1850335538
pol2014_scaffold_119587_500	1850335539
pol2014_scaffold_119587_525	1850335540
pol2014_scaffold_119621_277	1850335541
pol2014_scaffold_119692_597	1850335542
pol2014_scaffold_119801_313	1850335543
pol2014_scaffold_119843_102	1850335544
pol2014_scaffold_119843_175	1850335545
pol2014_scaffold_119843_205	1850335546
pol2014_scaffold_119843_227	1850335547
pol2014_scaffold_119921_407	1850335548
pol2014_scaffold_119921_409	1850335549
pol2014_scaffold_119921_413	1850335550
pol2014_scaffold_119921_452	1850335551
pol2014_scaffold_120056_636	1850335552
pol2014_scaffold_120056_637	1850335553
pol2014_scaffold_120079_714	1850335554
pol2014_scaffold_120095_24	1850335555
pol2014_scaffold_120192_162	1850335556
pol2014_scaffold_120192_179	1850335557
pol2014_scaffold_120192_195	1850335558
pol2014_scaffold_120229_394	1850335559
pol2014_scaffold_120229_408	1850335560
pol2014_scaffold_120229_431	1850335561
pol2014_scaffold_120229_435	1850335562
pol2014_scaffold_120368_107	1850335563
pol2014_scaffold_120380_351	1850335564
pol2014_scaffold_120434_558	1850335565
pol2014_scaffold_120473_608	1850335566
pol2014_scaffold_120473_622	1850335567
pol2014_scaffold_120473_623	1850335568
pol2014_scaffold_120473_624	1850335569
pol2014_scaffold_120473_650	1850335570
pol2014_scaffold_120473_651	1850335571
pol2014_scaffold_120473_653	1850335572
pol2014_scaffold_120553_193	1850335573
pol2014_scaffold_120553_245	1850335574
pol2014_scaffold_120641_251	1850335575
pol2014_scaffold_120641_255	1850335576
pol2014_scaffold_120641_281	1850335577
pol2014_scaffold_120641_285	1850335578
pol2014_scaffold_120641_286	1850335579
pol2014_scaffold_120641_289	1850335580
pol2014_scaffold_120641_294	1850335581
pol2014_scaffold_120835_366	1850335582
pol2014_scaffold_120835_367	1850335583
pol2014_scaffold_120835_541	1850335584
pol2014_scaffold_120835_579	1850335585
pol2014_scaffold_120895_137	1850335586
pol2014_scaffold_120895_144	1850335587
pol2014_scaffold_120895_153	1850335588
pol2014_scaffold_120913_200	1850335589
pol2014_scaffold_120913_306	1850335590
pol2014_scaffold_120913_399	1850335591
pol2014_scaffold_120913_429	1850335592
pol2014_scaffold_120985_668	1850335593
pol2014_scaffold_120992_424	1850335594
pol2014_scaffold_120992_456	1850335595
pol2014_scaffold_120992_460	1850335596
pol2014_scaffold_120992_476	1850335597
pol2014_scaffold_121071_368	1850335598
pol2014_scaffold_121071_374	1850335599
pol2014_scaffold_121110_422	1850335600
pol2014_scaffold_121110_432	1850335601
pol2014_scaffold_121138_141	1850335602
pol2014_scaffold_121317_544	1850335603
pol2014_scaffold_121346_260	1850335604
pol2014_scaffold_121346_261	1850335605
pol2014_scaffold_121346_371	1850335606
pol2014_scaffold_121627_583	1850335607
pol2014_scaffold_121627_592	1850335608
pol2014_scaffold_121724_355	1850335609
pol2014_scaffold_121751_566	1850335610
pol2014_scaffold_121825_591	1850335611
pol2014_scaffold_121894_156	1850335612
pol2014_scaffold_121894_222	1850335613
pol2014_scaffold_121894_246	1850335614
pol2014_scaffold_122027_478	1850335615
pol2014_scaffold_122090_522	1850335616
pol2014_scaffold_122119_134	1850335617
pol2014_scaffold_122119_161	1850335618
pol2014_scaffold_122119_162	1850335619
pol2014_scaffold_122452_468	1850335620
pol2014_scaffold_122452_511	1850335621
pol2014_scaffold_122452_559	1850335622
pol2014_scaffold_122513_519	1850335623
pol2014_scaffold_122513_520	1850335624
pol2014_scaffold_122563_322	1850335625
pol2014_scaffold_122607_119	1850335626
pol2014_scaffold_122656_350	1850335627
pol2014_scaffold_122656_354	1850335628
pol2014_scaffold_123078_500	1850335629
pol2014_scaffold_123210_272	1850335630
pol2014_scaffold_123210_298	1850335631
pol2014_scaffold_123265_246	1850335632
pol2014_scaffold_123265_249	1850335633
pol2014_scaffold_123424_120	1850335634
pol2014_scaffold_123446_111	1850335635
pol2014_scaffold_123540_176	1850335636
pol2014_scaffold_123540_241	1850335637
pol2014_scaffold_123561_173	1850335638
pol2014_scaffold_123738_354	1850335639
pol2014_scaffold_123738_363	1850335640
pol2014_scaffold_123738_366	1850335641
pol2014_scaffold_123738_376	1850335642
pol2014_scaffold_123738_388	1850335643
pol2014_scaffold_123788_388	1850335644
pol2014_scaffold_123788_417	1850335645
pol2014_scaffold_123942_490	1850335646
pol2014_scaffold_123942_491	1850335647
pol2014_scaffold_124110_57	1850335648
pol2014_scaffold_124110_63	1850335649
pol2014_scaffold_124110_72	1850335650
pol2014_scaffold_124442_395	1850335651
pol2014_scaffold_124573_602	1850335652
pol2014_scaffold_124597_544	1850335653
pol2014_scaffold_124597_557	1850335654
pol2014_scaffold_124597_568	1850335655
pol2014_scaffold_124597_573	1850335656
pol2014_scaffold_124633_603	1850335657
pol2014_scaffold_124688_429	1850335658
pol2014_scaffold_125148_460	1850335659
pol2014_scaffold_125148_501	1850335660
pol2014_scaffold_125148_506	1850335661
pol2014_scaffold_125178_538	1850335662
pol2014_scaffold_125182_210	1850335663
pol2014_scaffold_125182_233	1850335664
pol2014_scaffold_125182_236	1850335665
pol2014_scaffold_125269_13	1850335666
pol2014_scaffold_125540_134	1850335667
pol2014_scaffold_125652_449	1850335668
pol2014_scaffold_125652_451	1850335669
pol2014_scaffold_125652_463	1850335670
pol2014_scaffold_125652_467	1850335671
pol2014_scaffold_125652_468	1850335672
pol2014_scaffold_125652_488	1850335673
pol2014_scaffold_125652_501	1850335674
pol2014_scaffold_125652_575	1850335675
pol2014_scaffold_125689_284	1850335676
pol2014_scaffold_125738_231	1850335677
pol2014_scaffold_125789_489	1850335678
pol2014_scaffold_125789_492	1850335679
pol2014_scaffold_125789_505	1850335680
pol2014_scaffold_125789_537	1850335681
pol2014_scaffold_125887_221	1850335682
pol2014_scaffold_126060_464	1850335683
pol2014_scaffold_126151_461	1850335684
pol2014_scaffold_126151_464	1850335685
pol2014_scaffold_126151_504	1850335686
pol2014_scaffold_126151_523	1850335687
pol2014_scaffold_126151_541	1850335688
pol2014_scaffold_126167_484	1850335689
pol2014_scaffold_126279_341	1850335690
pol2014_scaffold_126391_338	1850335691
pol2014_scaffold_126391_352	1850335692
pol2014_scaffold_126391_360	1850335693
pol2014_scaffold_126563_178	1850335694
pol2014_scaffold_126563_215	1850335695
pol2014_scaffold_126563_217	1850335696
pol2014_scaffold_126864_232	1850335697
pol2014_scaffold_126870_338	1850335698
pol2014_scaffold_126960_530	1850335699
pol2014_scaffold_127187_140	1850335700
pol2014_scaffold_127665_31	1850335701
pol2014_scaffold_127764_407	1850335702
pol2014_scaffold_127896_347	1850335703
pol2014_scaffold_127904_81	1850335704
pol2014_scaffold_127964_258	1850335705
pol2014_scaffold_128053_124	1850335706
pol2014_scaffold_128053_125	1850335707
pol2014_scaffold_128114_162	1850335708
pol2014_scaffold_128114_194	1850335709
pol2014_scaffold_128114_269	1850335710
pol2014_scaffold_128114_330	1850335711
pol2014_scaffold_128117_440	1850335712
pol2014_scaffold_128127_71	1850335713
pol2014_scaffold_128127_81	1850335714
pol2014_scaffold_128127_94	1850335715
pol2014_scaffold_128140_588	1850335716
pol2014_scaffold_128348_440	1850335717
pol2014_scaffold_128348_442	1850335718
pol2014_scaffold_128348_475	1850335719
pol2014_scaffold_128352_198	1850335720
pol2014_scaffold_128374_161	1850335721
pol2014_scaffold_128374_190	1850335722
pol2014_scaffold_128490_342	1850335723
pol2014_scaffold_128490_343	1850335724
pol2014_scaffold_128497_294	1850335725
pol2014_scaffold_128730_239	1850335726
pol2014_scaffold_128730_261	1850335727
pol2014_scaffold_128943_408	1850335728
pol2014_scaffold_129085_292	1850335729
pol2014_scaffold_129085_325	1850335730
pol2014_scaffold_129139_299	1850335731
pol2014_scaffold_129139_303	1850335732
pol2014_scaffold_129139_304	1850335733
pol2014_scaffold_129160_485	1850335734
pol2014_scaffold_129160_486	1850335735
pol2014_scaffold_129160_516	1850335736
pol2014_scaffold_129375_147	1850335737
pol2014_scaffold_129375_154	1850335738
pol2014_scaffold_129375_159	1850335739
pol2014_scaffold_129392_232	1850335740
pol2014_scaffold_129392_235	1850335741
pol2014_scaffold_129392_236	1850335742
pol2014_scaffold_129392_277	1850335743
pol2014_scaffold_129392_398	1850335744
pol2014_scaffold_129392_404	1850335745
pol2014_scaffold_129392_411	1850335746
pol2014_scaffold_129879_18	1850335747
pol2014_scaffold_129960_534	1850335748
pol2014_scaffold_130094_275	1850335749
pol2014_scaffold_130260_222	1850335750
pol2014_scaffold_130288_510	1850335751
pol2014_scaffold_130288_513	1850335752
pol2014_scaffold_130288_536	1850335753
pol2014_scaffold_130288_562	1850335754
pol2014_scaffold_130315_131	1850335755
pol2014_scaffold_130454_323	1850335756
pol2014_scaffold_130514_314	1850335757
pol2014_scaffold_131296_116	1850335758
pol2014_scaffold_131296_131	1850335759
pol2014_scaffold_131296_281	1850335760
pol2014_scaffold_131343_240	1850335761
pol2014_scaffold_131343_357	1850335762
pol2014_scaffold_131419_362	1850335763
pol2014_scaffold_131419_364	1850335764
pol2014_scaffold_131448_245	1850335765
pol2014_scaffold_131745_404	1850335766
pol2014_scaffold_131745_406	1850335767
pol2014_scaffold_131745_418	1850335768
pol2014_scaffold_131775_75	1850335769
pol2014_scaffold_131822_147	1850335770
pol2014_scaffold_131875_467	1850335771
pol2014_scaffold_131875_512	1850335772
pol2014_scaffold_132001_257	1850335773
pol2014_scaffold_132001_262	1850335774
pol2014_scaffold_132094_233	1850335775
pol2014_scaffold_132408_312	1850335776
pol2014_scaffold_132555_101	1850335777
pol2014_scaffold_132563_418	1850335778
pol2014_scaffold_132563_419	1850335779
pol2014_scaffold_132566_108	1850335780
pol2014_scaffold_132566_115	1850335781
pol2014_scaffold_132698_254	1850335782
pol2014_scaffold_132779_503	1850335783
pol2014_scaffold_132972_404	1850335784
pol2014_scaffold_132972_423	1850335785
pol2014_scaffold_132972_432	1850335786
pol2014_scaffold_132972_435	1850335787
pol2014_scaffold_132972_442	1850335788
pol2014_scaffold_132972_460	1850335789
pol2014_scaffold_133093_444	1850335790
pol2014_scaffold_133288_138	1850335791
pol2014_scaffold_133651_131	1850335792
pol2014_scaffold_133651_134	1850335793
pol2014_scaffold_133651_159	1850335794
pol2014_scaffold_133651_165	1850335795
pol2014_scaffold_133651_181	1850335796
pol2014_scaffold_133651_298	1850335797
pol2014_scaffold_133651_348	1850335798
pol2014_scaffold_133886_260	1850335799
pol2014_scaffold_133934_85	1850335800
pol2014_scaffold_133934_196	1850335801
pol2014_scaffold_133955_209	1850335802
pol2014_scaffold_133977_111	1850335803
pol2014_scaffold_133977_118	1850335804
pol2014_scaffold_133977_119	1850335805
pol2014_scaffold_134255_62	1850335806
pol2014_scaffold_134255_90	1850335807
pol2014_scaffold_134255_133	1850335808
pol2014_scaffold_134255_141	1850335809
pol2014_scaffold_134284_239	1850335810
pol2014_scaffold_134390_7	1850335811
pol2014_scaffold_134390_24	1850335812
pol2014_scaffold_134390_47	1850335813
pol2014_scaffold_134390_87	1850335814
pol2014_scaffold_134390_108	1850335815
pol2014_scaffold_134414_376	1850335816
pol2014_scaffold_134432_202	1850335817
pol2014_scaffold_134432_316	1850335818
pol2014_scaffold_134432_341	1850335819
pol2014_scaffold_134432_370	1850335820
pol2014_scaffold_134543_196	1850335821
pol2014_scaffold_134562_168	1850335822
pol2014_scaffold_134562_186	1850335823
pol2014_scaffold_134562_227	1850335824
pol2014_scaffold_134562_229	1850335825
pol2014_scaffold_134562_231	1850335826
pol2014_scaffold_134769_24	1850335827
pol2014_scaffold_134769_26	1850335828
pol2014_scaffold_134769_48	1850335829
pol2014_scaffold_134917_129	1850335830
pol2014_scaffold_134917_143	1850335831
pol2014_scaffold_135031_189	1850335832
pol2014_scaffold_135031_206	1850335833
pol2014_scaffold_135031_360	1850335834
pol2014_scaffold_135031_386	1850335835
pol2014_scaffold_135195_91	1850335836
pol2014_scaffold_135195_99	1850335837
pol2014_scaffold_135195_108	1850335838
pol2014_scaffold_135195_113	1850335839
pol2014_scaffold_135195_129	1850335840
pol2014_scaffold_135195_135	1850335841
pol2014_scaffold_135195_136	1850335842
pol2014_scaffold_135195_138	1850335843
pol2014_scaffold_135552_264	1850335844
pol2014_scaffold_135552_265	1850335845
pol2014_scaffold_135552_275	1850335846
pol2014_scaffold_135552_276	1850335847
pol2014_scaffold_135552_278	1850335848
pol2014_scaffold_135552_377	1850335849
pol2014_scaffold_135700_303	1850335850
pol2014_scaffold_135700_304	1850335851
pol2014_scaffold_135700_308	1850335852
pol2014_scaffold_135700_319	1850335853
pol2014_scaffold_135700_320	1850335854
pol2014_scaffold_135700_342	1850335855
pol2014_scaffold_135700_345	1850335856
pol2014_scaffold_135700_348	1850335857
pol2014_scaffold_135700_352	1850335858
pol2014_scaffold_135891_181	1850335859
pol2014_scaffold_135908_391	1850335860
pol2014_scaffold_135908_399	1850335861
pol2014_scaffold_136105_287	1850335862
pol2014_scaffold_136105_309	1850335863
pol2014_scaffold_136374_413	1850335864
pol2014_scaffold_136486_178	1850335865
pol2014_scaffold_136486_183	1850335866
pol2014_scaffold_136497_142	1850335867
pol2014_scaffold_136497_151	1850335868
pol2014_scaffold_136497_156	1850335869
pol2014_scaffold_136641_181	1850335870
pol2014_scaffold_136806_216	1850335871
pol2014_scaffold_136806_231	1850335872
pol2014_scaffold_136828_242	1850335873
pol2014_scaffold_136912_149	1850335874
pol2014_scaffold_137040_39	1850335875
pol2014_scaffold_137157_210	1850335876
pol2014_scaffold_137170_64	1850335877
pol2014_scaffold_137170_73	1850335878
pol2014_scaffold_137170_78	1850335879
pol2014_scaffold_137170_93	1850335880
pol2014_scaffold_137170_250	1850335881
pol2014_scaffold_137170_272	1850335882
pol2014_scaffold_137170_282	1850335883
pol2014_scaffold_137439_389	1850335884
pol2014_scaffold_137683_162	1850335885
pol2014_scaffold_137683_163	1850335886
pol2014_scaffold_137683_171	1850335887
pol2014_scaffold_137683_172	1850335888
pol2014_scaffold_137684_431	1850335889
pol2014_scaffold_137684_441	1850335890
pol2014_scaffold_137684_450	1850335891
pol2014_scaffold_137976_617	1850335892
pol2014_scaffold_138284_80	1850335893
pol2014_scaffold_138284_165	1850335894
pol2014_scaffold_138284_173	1850335895
pol2014_scaffold_138284_184	1850335896
pol2014_scaffold_138323_78	1850335897
pol2014_scaffold_138340_430	1850335898
pol2014_scaffold_138363_397	1850335899
pol2014_scaffold_138363_427	1850335900
pol2014_scaffold_138597_332	1850335901
pol2014_scaffold_138597_359	1850335902
pol2014_scaffold_138611_151	1850335903
pol2014_scaffold_138612_325	1850335904
pol2014_scaffold_138612_345	1850335905
pol2014_scaffold_138612_353	1850335906
pol2014_scaffold_138612_359	1850335907
pol2014_scaffold_138888_146	1850335908
pol2014_scaffold_138944_296	1850335909
pol2014_scaffold_138966_116	1850335910
pol2014_scaffold_139216_90	1850335911
pol2014_scaffold_139216_142	1850335912
pol2014_scaffold_139358_180	1850335913
pol2014_scaffold_139358_186	1850335914
pol2014_scaffold_139677_259	1850335915
pol2014_scaffold_139677_276	1850335916
pol2014_scaffold_139834_125	1850335917
pol2014_scaffold_139834_126	1850335918
pol2014_scaffold_140743_167	1850335919
pol2014_scaffold_141049_381	1850335920
pol2014_scaffold_141223_53	1850335921
pol2014_scaffold_141223_55	1850335922
pol2014_scaffold_141223_68	1850335923
pol2014_scaffold_141232_84	1850335924
pol2014_scaffold_141232_109	1850335925
pol2014_scaffold_141254_150	1850335926
pol2014_scaffold_141254_156	1850335927
pol2014_scaffold_141270_359	1850335928
pol2014_scaffold_141394_22	1850335929
pol2014_scaffold_141394_40	1850335930
pol2014_scaffold_141394_49	1850335931
pol2014_scaffold_141394_56	1850335932
pol2014_scaffold_141394_58	1850335933
pol2014_scaffold_141394_59	1850335934
pol2014_scaffold_141407_65	1850335935
pol2014_scaffold_141834_282	1850335936
pol2014_scaffold_141834_295	1850335937
pol2014_scaffold_142392_161	1850335938
pol2014_scaffold_142531_152	1850335939
pol2014_scaffold_142531_159	1850335940
pol2014_scaffold_142531_184	1850335941
pol2014_scaffold_142531_191	1850335942
pol2014_scaffold_142531_192	1850335943
pol2014_scaffold_142531_193	1850335944
pol2014_scaffold_142898_292	1850335945
pol2014_scaffold_142898_314	1850335946
pol2014_scaffold_142898_336	1850335947
pol2014_scaffold_143020_259	1850335948
pol2014_scaffold_143143_61	1850335949
pol2014_scaffold_143143_64	1850335950
pol2014_scaffold_143143_88	1850335951
pol2014_scaffold_143201_231	1850335952
pol2014_scaffold_143201_237	1850335953
pol2014_scaffold_143201_252	1850335954
pol2014_scaffold_143246_312	1850335955
pol2014_scaffold_143372_297	1850335956
pol2014_scaffold_143578_396	1850335957
pol2014_scaffold_143578_421	1850335958
pol2014_scaffold_143753_371	1850335959
pol2014_scaffold_143782_144	1850335960
pol2014_scaffold_143782_160	1850335961
pol2014_scaffold_143782_286	1850335962
pol2014_scaffold_143834_336	1850335963
pol2014_scaffold_143834_346	1850335964
pol2014_scaffold_143889_97	1850335965
pol2014_scaffold_144225_154	1850335966
pol2014_scaffold_144264_209	1850335967
pol2014_scaffold_144264_216	1850335968
pol2014_scaffold_144264_228	1850335969
pol2014_scaffold_144442_108	1850335970
pol2014_scaffold_144559_324	1850335971
pol2014_scaffold_144559_357	1850335972
pol2014_scaffold_144559_382	1850335973
pol2014_scaffold_145082_1050	1850335974
pol2014_scaffold_145082_1065	1850335975
pol2014_scaffold_145082_1068	1850335976
pol2014_scaffold_145236_297	1850335977
pol2014_scaffold_145314_324	1850335978
pol2014_scaffold_145314_327	1850335979
pol2014_scaffold_145314_358	1850335980
pol2014_scaffold_145748_217	1850335981
pol2014_scaffold_145748_302	1850335982
pol2014_scaffold_146181_109	1850335983
pol2014_scaffold_146181_133	1850335984
pol2014_scaffold_146181_173	1850335985
pol2014_scaffold_146531_297	1850335986
pol2014_scaffold_147251_269	1850335987
pol2014_scaffold_147251_286	1850335988
pol2014_scaffold_147251_287	1850335989
pol2014_scaffold_147251_296	1850335990
pol2014_scaffold_147279_41	1850335991
pol2014_scaffold_147279_47	1850335992
pol2014_scaffold_147279_56	1850335993
pol2014_scaffold_147279_57	1850335994
pol2014_scaffold_147512_317	1850335995
pol2014_scaffold_147524_260	1850335996
pol2014_scaffold_147524_297	1850335997
pol2014_scaffold_147740_352	1850335998
pol2014_scaffold_147740_367	1850335999
pol2014_scaffold_148787_200	1850336000
pol2014_scaffold_148885_273	1850336001
pol2014_scaffold_149198_346	1850336002
pol2014_scaffold_149198_350	1850336003
pol2014_scaffold_149198_353	1850336004
pol2014_scaffold_149208_334	1850336005
pol2014_scaffold_149535_212	1850336006
pol2014_scaffold_149558_276	1850336007
pol2014_scaffold_149632_274	1850336008
pol2014_scaffold_149638_118	1850336009
pol2014_scaffold_149638_119	1850336010
pol2014_scaffold_149638_123	1850336011
pol2014_scaffold_149638_130	1850336012
pol2014_scaffold_149638_149	1850336013
pol2014_scaffold_149638_162	1850336014
pol2014_scaffold_149826_175	1850336015
pol2014_scaffold_149932_273	1850336016
pol2014_scaffold_149932_276	1850336017
pol2014_scaffold_149932_310	1850336018
pol2014_scaffold_149932_311	1850336019
pol2014_scaffold_149988_269	1850336020
pol2014_scaffold_150251_77	1850336021
pol2014_scaffold_150251_118	1850336022
pol2014_scaffold_150262_106	1850336023
pol2014_scaffold_150284_239	1850336024
pol2014_scaffold_150284_280	1850336025
pol2014_scaffold_150643_264	1850336026
pol2014_scaffold_150643_266	1850336027
pol2014_scaffold_150643_267	1850336028
pol2014_scaffold_150744_305	1850336029
pol2014_scaffold_151047_330	1850336030
pol2014_scaffold_151071_135	1850336031
pol2014_scaffold_151071_147	1850336032
pol2014_scaffold_151071_165	1850336033
pol2014_scaffold_151071_169	1850336034
pol2014_scaffold_151175_34	1850336035
pol2014_scaffold_151260_300	1850336036
pol2014_scaffold_151336_120	1850336037
pol2014_scaffold_151336_144	1850336038
pol2014_scaffold_151336_150	1850336039
pol2014_scaffold_151336_154	1850336040
pol2014_scaffold_151336_161	1850336041
pol2014_scaffold_151423_24	1850336042
pol2014_scaffold_151423_88	1850336043
pol2014_scaffold_151474_274	1850336044
pol2014_scaffold_151474_277	1850336045
pol2014_scaffold_151939_145	1850336046
pol2014_scaffold_151971_129	1850336047
pol2014_scaffold_152073_130	1850336048
pol2014_scaffold_152073_132	1850336049
pol2014_scaffold_152083_328	1850336050
pol2014_scaffold_152086_169	1850336051
pol2014_scaffold_152311_162	1850336052
pol2014_scaffold_152311_190	1850336053
pol2014_scaffold_152455_120	1850336054
pol2014_scaffold_152455_143	1850336055
pol2014_scaffold_152455_152	1850336056
pol2014_scaffold_152533_151	1850336057
pol2014_scaffold_153153_20	1850336058
pol2014_scaffold_153515_285	1850336059
pol2014_scaffold_153676_312	1850336060
pol2014_scaffold_153763_138	1850336061
pol2014_scaffold_153763_179	1850336062
pol2014_scaffold_153763_224	1850336063
pol2014_scaffold_153763_295	1850336064
pol2014_scaffold_154182_145	1850336065
pol2014_scaffold_154182_147	1850336066
pol2014_scaffold_154182_149	1850336067
pol2014_scaffold_154182_293	1850336068
pol2014_scaffold_154182_295	1850336069
pol2014_scaffold_154182_319	1850336070
pol2014_scaffold_154182_339	1850336071
pol2014_scaffold_154448_150	1850336072
pol2014_scaffold_154448_153	1850336073
pol2014_scaffold_154448_164	1850336074
pol2014_scaffold_154448_194	1850336075
pol2014_scaffold_155015_65	1850336076
pol2014_scaffold_155015_128	1850336077
pol2014_scaffold_155102_137	1850336078
pol2014_scaffold_155135_70	1850336079
pol2014_scaffold_155135_81	1850336080
pol2014_scaffold_155135_234	1850336081
pol2014_scaffold_155313_304	1850336082
pol2014_scaffold_155346_209	1850336083
pol2014_scaffold_155346_210	1850336084
pol2014_scaffold_155461_120	1850336085
pol2014_scaffold_155461_132	1850336086
pol2014_scaffold_155464_207	1850336087
pol2014_scaffold_155560_204	1850336088
pol2014_scaffold_155889_25	1850336089
pol2014_scaffold_155987_148	1850336090
pol2014_scaffold_156331_44	1850336091
pol2014_scaffold_156331_52	1850336092
pol2014_scaffold_156358_128	1850336093
pol2014_scaffold_156358_131	1850336094
pol2014_scaffold_156785_214	1850336095
pol2014_scaffold_156785_220	1850336096
pol2014_scaffold_156785_221	1850336097
pol2014_scaffold_156785_229	1850336098
pol2014_scaffold_156785_255	1850336099
pol2014_scaffold_156785_257	1850336100
pol2014_scaffold_156785_258	1850336101
pol2014_scaffold_156904_105	1850336102
pol2014_scaffold_156904_109	1850336103
pol2014_scaffold_157021_163	1850336104
pol2014_scaffold_157021_184	1850336105
pol2014_scaffold_157021_186	1850336106
pol2014_scaffold_157021_214	1850336107
pol2014_scaffold_157021_216	1850336108
pol2014_scaffold_157343_197	1850336109
pol2014_scaffold_157406_78	1850336110
pol2014_scaffold_157406_280	1850336111
pol2014_scaffold_157406_289	1850336112
pol2014_scaffold_157980_166	1850336113
pol2014_scaffold_157980_188	1850336114
pol2014_scaffold_158058_265	1850336115
pol2014_scaffold_158415_46	1850336116
pol2014_scaffold_158415_78	1850336117
pol2014_scaffold_158578_71	1850336118
pol2014_scaffold_158578_260	1850336119
pol2014_scaffold_158578_284	1850336120
pol2014_scaffold_158578_309	1850336121
pol2014_scaffold_158626_92	1850336122
pol2014_scaffold_158626_106	1850336123
pol2014_scaffold_158664_141	1850336124
pol2014_scaffold_158708_249	1850336125
pol2014_scaffold_158838_24	1850336126
pol2014_scaffold_158838_36	1850336127
pol2014_scaffold_158838_62	1850336128
pol2014_scaffold_158866_55	1850336129
pol2014_scaffold_158909_155	1850336130
pol2014_scaffold_158909_167	1850336131
pol2014_scaffold_158909_175	1850336132
pol2014_scaffold_158909_186	1850336133
pol2014_scaffold_159005_233	1850336134
pol2014_scaffold_159005_244	1850336135
pol2014_scaffold_159125_98	1850336136
pol2014_scaffold_159400_179	1850336137
pol2014_scaffold_159572_267	1850336138
pol2014_scaffold_159572_270	1850336139
pol2014_scaffold_159855_57	1850336140
pol2014_scaffold_159881_161	1850336141
pol2014_scaffold_159881_183	1850336142
pol2014_scaffold_159913_62	1850336143
pol2014_scaffold_160418_51	1850336144
pol2014_scaffold_160418_71	1850336145
pol2014_scaffold_160632_84	1850336146
pol2014_scaffold_160751_277	1850336147
pol2014_scaffold_160751_283	1850336148
pol2014_scaffold_160871_87	1850336149
pol2014_scaffold_160927_69	1850336150
pol2014_scaffold_160937_255	1850336151
pol2014_scaffold_160937_256	1850336152
pol2014_scaffold_160937_259	1850336153
pol2014_scaffold_160937_281	1850336154
pol2014_scaffold_161346_259	1850336155
pol2014_scaffold_162567_32	1850336156
pol2014_scaffold_162567_59	1850336157
pol2014_scaffold_162731_91	1850336158
pol2014_scaffold_162744_102	1850336159
pol2014_scaffold_163375_278	1850336160
pol2014_scaffold_163488_87	1850336161
pol2014_scaffold_163488_123	1850336162
pol2014_scaffold_163736_143	1850336163
pol2014_scaffold_163786_166	1850336164
pol2014_scaffold_163786_200	1850336165
pol2014_scaffold_163809_124	1850336166
pol2014_scaffold_164253_141	1850336167
pol2014_scaffold_164440_210	1850336168
pol2014_scaffold_164440_223	1850336169
pol2014_scaffold_164440_259	1850336170
pol2014_scaffold_164610_214	1850336171
pol2014_scaffold_164803_39	1850336172
pol2014_scaffold_164803_47	1850336173
pol2014_scaffold_164803_69	1850336174
pol2014_scaffold_164803_70	1850336175
pol2014_scaffold_165140_193	1850336176
pol2014_scaffold_165595_214	1850336177
pol2014_scaffold_165595_219	1850336178
pol2014_scaffold_166341_233	1850336179
pol2014_scaffold_166425_182	1850336180
pol2014_scaffold_166425_184	1850336181
pol2014_scaffold_166425_226	1850336182
pol2014_scaffold_166763_54	1850336183
pol2014_scaffold_166768_71	1850336184
pol2014_scaffold_166900_120	1850336185
pol2014_scaffold_166900_141	1850336186
pol2014_scaffold_166900_146	1850336187
pol2014_scaffold_166900_148	1850336188
pol2014_scaffold_166900_150	1850336189
pol2014_scaffold_166900_151	1850336190
pol2014_scaffold_166900_160	1850336191
pol2014_scaffold_166929_100	1850336192
pol2014_scaffold_166929_109	1850336193
pol2014_scaffold_166929_122	1850336194
pol2014_scaffold_166929_139	1850336195
pol2014_scaffold_167111_106	1850336196
pol2014_scaffold_167122_133	1850336197
pol2014_scaffold_167122_141	1850336198
pol2014_scaffold_167219_32	1850336199
pol2014_scaffold_167219_38	1850336200
pol2014_scaffold_167219_41	1850336201
pol2014_scaffold_167219_56	1850336202
pol2014_scaffold_167686_280	1850336203
pol2014_scaffold_167876_162	1850336204
pol2014_scaffold_168123_168	1850336205
pol2014_scaffold_168123_185	1850336206
pol2014_scaffold_168259_144	1850336207
pol2014_scaffold_168259_228	1850336208
pol2014_scaffold_168259_264	1850336209
pol2014_scaffold_168259_269	1850336210
pol2014_scaffold_168259_270	1850336211
pol2014_scaffold_168259_279	1850336212
pol2014_scaffold_168827_29	1850336213
pol2014_scaffold_168827_31	1850336214
pol2014_scaffold_168827_56	1850336215
pol2014_scaffold_169039_153	1850336216
pol2014_scaffold_169039_177	1850336217
pol2014_scaffold_169039_189	1850336218
pol2014_scaffold_169256_153	1850336219
pol2014_scaffold_169256_154	1850336220
pol2014_scaffold_169256_165	1850336221
pol2014_scaffold_169256_175	1850336222
pol2014_scaffold_169438_240	1850336223
pol2014_scaffold_169438_255	1850336224
pol2014_scaffold_169448_97	1850336225
pol2014_scaffold_169884_70	1850336226
pol2014_scaffold_169884_87	1850336227
pol2014_scaffold_169884_115	1850336228
pol2014_scaffold_169884_179	1850336229
pol2014_scaffold_169884_209	1850336230
pol2014_scaffold_169884_223	1850336231
pol2014_scaffold_170320_270	1850336232
pol2014_scaffold_170487_216	1850336233
pol2014_scaffold_170652_55	1850336234
pol2014_scaffold_170652_75	1850336235
pol2014_scaffold_170652_81	1850336236
pol2014_scaffold_170652_111	1850336237
pol2014_scaffold_170652_112	1850336238
pol2014_scaffold_170652_201	1850336239
pol2014_scaffold_170656_108	1850336240
pol2014_scaffold_170781_128	1850336241
pol2014_scaffold_170886_235	1850336242
pol2014_scaffold_170983_93	1850336243
pol2014_scaffold_171117_485	1850336244
pol2014_scaffold_171381_108	1850336245
pol2014_scaffold_171381_111	1850336246
pol2014_scaffold_171492_63	1850336247
pol2014_scaffold_171492_74	1850336248
pol2014_scaffold_171492_80	1850336249
pol2014_scaffold_171492_187	1850336250
pol2014_scaffold_171492_189	1850336251
pol2014_scaffold_171492_217	1850336252
pol2014_scaffold_171492_225	1850336253
pol2014_scaffold_171492_234	1850336254
pol2014_scaffold_171492_235	1850336255
pol2014_scaffold_172106_35	1850336256
pol2014_scaffold_172106_80	1850336257
pol2014_scaffold_172106_86	1850336258
pol2014_scaffold_172207_153	1850336259
pol2014_scaffold_172207_156	1850336260
pol2014_scaffold_172290_53	1850336261
pol2014_scaffold_172582_152	1850336262
pol2014_scaffold_172582_161	1850336263
pol2014_scaffold_172582_186	1850336264
pol2014_scaffold_172669_88	1850336265
pol2014_scaffold_172669_117	1850336266
pol2014_scaffold_172669_120	1850336267
pol2014_scaffold_172781_132	1850336268
pol2014_scaffold_172781_155	1850336269
pol2014_scaffold_172781_161	1850336270
pol2014_scaffold_172781_162	1850336271
pol2014_scaffold_172781_180	1850336272
pol2014_scaffold_172781_189	1850336273
pol2014_scaffold_173035_66	1850336274
pol2014_scaffold_173350_49	1850336275
pol2014_scaffold_173350_59	1850336276
pol2014_scaffold_173350_61	1850336277
pol2014_scaffold_173350_122	1850336278
pol2014_scaffold_173350_140	1850336279
pol2014_scaffold_173350_158	1850336280
pol2014_scaffold_173749_80	1850336281
pol2014_scaffold_173777_12	1850336282
pol2014_scaffold_173777_14	1850336283
pol2014_scaffold_173777_36	1850336284
pol2014_scaffold_173777_48	1850336285
pol2014_scaffold_173777_52	1850336286
pol2014_scaffold_173777_67	1850336287
pol2014_scaffold_173812_148	1850336288
pol2014_scaffold_173831_216	1850336289
pol2014_scaffold_174202_143	1850336290
pol2014_scaffold_174468_35	1850336291
pol2014_scaffold_174468_48	1850336292
pol2014_scaffold_174920_135	1850336293
pol2014_scaffold_174920_143	1850336294
pol2014_scaffold_174944_182	1850336295
pol2014_scaffold_174944_194	1850336296
pol2014_scaffold_174944_197	1850336297
pol2014_scaffold_174976_151	1850336298
pol2014_scaffold_175042_59	1850336299
pol2014_scaffold_175106_172	1850336300
pol2014_scaffold_175178_113	1850336301
pol2014_scaffold_175178_128	1850336302
pol2014_scaffold_175178_134	1850336303
pol2014_scaffold_175178_149	1850336304
pol2014_scaffold_175402_61	1850336305
pol2014_scaffold_175464_217	1850336306
pol2014_scaffold_175570_50	1850336307
pol2014_scaffold_175570_80	1850336308
pol2014_scaffold_175570_81	1850336309
pol2014_scaffold_175716_52	1850336310
pol2014_scaffold_175716_61	1850336311
pol2014_scaffold_175716_81	1850336312
pol2014_scaffold_175716_195	1850336313
pol2014_scaffold_176075_239	1850336314
pol2014_scaffold_176101_97	1850336315
pol2014_scaffold_176101_105	1850336316
pol2014_scaffold_176101_113	1850336317
pol2014_scaffold_176101_119	1850336318
pol2014_scaffold_176101_122	1850336319
pol2014_scaffold_176124_24	1850336320
pol2014_scaffold_176124_58	1850336321
pol2014_scaffold_176124_63	1850336322
pol2014_scaffold_176124_74	1850336323
pol2014_scaffold_176201_42	1850336324
pol2014_scaffold_176201_62	1850336325
pol2014_scaffold_176382_86	1850336326
pol2014_scaffold_176390_153	1850336327
pol2014_scaffold_176390_173	1850336328
pol2014_scaffold_176390_180	1850336329
pol2014_scaffold_176510_124	1850336330
pol2014_scaffold_177024_39	1850336331
pol2014_scaffold_177024_64	1850336332
pol2014_scaffold_177069_72	1850336333
pol2014_scaffold_177136_74	1850336334
pol2014_scaffold_177136_79	1850336335
pol2014_scaffold_177220_158	1850336336
pol2014_scaffold_177328_153	1850336337
pol2014_scaffold_177328_190	1850336338
pol2014_scaffold_177328_194	1850336339
pol2014_scaffold_177328_202	1850336340
pol2014_scaffold_177425_55	1850336341
pol2014_scaffold_177425_203	1850336342
pol2014_scaffold_177466_2	1850336343
pol2014_scaffold_177466_21	1850336344
pol2014_scaffold_177466_24	1850336345
pol2014_scaffold_177466_25	1850336346
pol2014_scaffold_177466_36	1850336347
pol2014_scaffold_177466_50	1850336348
pol2014_scaffold_177687_161	1850336349
pol2014_scaffold_177687_207	1850336350
pol2014_scaffold_178022_39	1850336351
pol2014_scaffold_178359_47	1850336352
pol2014_scaffold_178359_74	1850336353
pol2014_scaffold_178384_67	1850336354
pol2014_scaffold_178690_27	1850336355
pol2014_scaffold_178819_151	1850336356
pol2014_scaffold_178896_59	1850336357
pol2014_scaffold_179615_67	1850336358
pol2014_scaffold_179775_160	1850336359
pol2014_scaffold_180064_74	1850336360
pol2014_scaffold_180064_77	1850336361
pol2014_scaffold_180064_91	1850336362
pol2014_scaffold_180064_99	1850336363
pol2014_scaffold_180113_62	1850336364
pol2014_scaffold_180113_169	1850336365
pol2014_scaffold_180304_46	1850336366
pol2014_scaffold_180304_87	1850336367
pol2014_scaffold_180304_100	1850336368
pol2014_scaffold_180329_159	1850336369
pol2014_scaffold_180329_187	1850336370
pol2014_scaffold_180329_194	1850336371
pol2014_scaffold_180329_200	1850336372
pol2014_scaffold_180807_123	1850336373
pol2014_scaffold_180807_155	1850336374
pol2014_scaffold_180960_231	1850336375
pol2014_scaffold_181067_145	1850336376
pol2014_scaffold_181067_152	1850336377
pol2014_scaffold_181067_153	1850336378
pol2014_scaffold_181067_173	1850336379
pol2014_scaffold_181067_224	1850336380
pol2014_scaffold_181067_228	1850336381
pol2014_scaffold_181067_239	1850336382
pol2014_scaffold_181084_76	1850336383
pol2014_scaffold_181084_79	1850336384
pol2014_scaffold_181084_83	1850336385
pol2014_scaffold_181084_84	1850336386
pol2014_scaffold_181084_89	1850336387
pol2014_scaffold_181416_49	1850336388
pol2014_scaffold_181416_76	1850336389
pol2014_scaffold_181416_91	1850336390
pol2014_scaffold_181451_117	1850336391
pol2014_scaffold_181679_170	1850336392
pol2014_scaffold_181679_172	1850336393
pol2014_scaffold_181679_198	1850336394
pol2014_scaffold_181763_38	1850336395
pol2014_scaffold_181763_70	1850336396
pol2014_scaffold_182304_163	1850336397
pol2014_scaffold_182304_190	1850336398
pol2014_scaffold_182416_68	1850336399
pol2014_scaffold_182416_80	1850336400
pol2014_scaffold_182416_108	1850336401
pol2014_scaffold_182416_109	1850336402
pol2014_scaffold_182485_91	1850336403
pol2014_scaffold_182485_95	1850336404
pol2014_scaffold_182622_85	1850336405
pol2014_scaffold_182727_65	1850336406
pol2014_scaffold_182727_127	1850336407
pol2014_scaffold_182893_197	1850336408
pol2014_scaffold_183040_109	1850336409
pol2014_scaffold_183040_120	1850336410
pol2014_scaffold_183040_149	1850336411
pol2014_scaffold_183068_246	1850336412
pol2014_scaffold_183068_253	1850336413
pol2014_scaffold_183068_259	1850336414
pol2014_scaffold_183213_131	1850336415
pol2014_scaffold_183213_147	1850336416
pol2014_scaffold_183213_185	1850336417
pol2014_scaffold_183248_94	1850336418
pol2014_scaffold_183248_107	1850336419
pol2014_scaffold_183248_111	1850336420
pol2014_scaffold_183248_116	1850336421
pol2014_scaffold_183248_142	1850336422
pol2014_scaffold_183378_73	1850336423
pol2014_scaffold_183628_132	1850336424
pol2014_scaffold_183992_126	1850336425
pol2014_scaffold_184159_199	1850336426
pol2014_scaffold_184159_239	1850336427
pol2014_scaffold_184352_219	1850336428
pol2014_scaffold_184942_38	1850336429
pol2014_scaffold_184942_56	1850336430
pol2014_scaffold_184942_61	1850336431
pol2014_scaffold_184942_76	1850336432
pol2014_scaffold_185667_126	1850336433
pol2014_scaffold_185667_130	1850336434
pol2014_scaffold_185739_197	1850336435
pol2014_scaffold_185739_201	1850336436
pol2014_scaffold_185739_202	1850336437
pol2014_scaffold_185739_207	1850336438
pol2014_scaffold_186346_52	1850336439
pol2014_scaffold_186346_61	1850336440
pol2014_scaffold_186346_62	1850336441
pol2014_scaffold_186665_64	1850336442
pol2014_scaffold_186665_65	1850336443
pol2014_scaffold_186665_104	1850336444
pol2014_scaffold_186665_105	1850336445
pol2014_scaffold_186815_116	1850336446
pol2014_scaffold_187965_160	1850336447
pol2014_scaffold_187965_203	1850336448
pol2014_scaffold_188333_62	1850336449
pol2014_scaffold_188359_69	1850336450
pol2014_scaffold_188359_81	1850336451
pol2014_scaffold_188359_106	1850336452
pol2014_scaffold_188359_108	1850336453
pol2014_scaffold_188727_175	1850336454
pol2014_scaffold_188727_186	1850336455
pol2014_scaffold_188727_190	1850336456
pol2014_scaffold_188727_204	1850336457
pol2014_scaffold_188727_215	1850336458
pol2014_scaffold_188727_216	1850336459
pol2014_scaffold_188727_225	1850336460
pol2014_scaffold_189360_79	1850336461
pol2014_scaffold_189360_86	1850336462
pol2014_scaffold_189819_79	1850336463
pol2014_scaffold_189819_103	1850336464
pol2014_scaffold_189819_117	1850336465
pol2014_scaffold_189819_129	1850336466
pol2014_scaffold_189916_58	1850336467
pol2014_scaffold_189916_88	1850336468
pol2014_scaffold_189998_156	1850336469
pol2014_scaffold_190812_191	1850336470
pol2014_scaffold_190812_203	1850336471
pol2014_scaffold_190911_164	1850336472
pol2014_scaffold_190911_182	1850336473
pol2014_scaffold_190917_76	1850336474
pol2014_scaffold_190917_152	1850336475
pol2014_scaffold_191049_98	1850336476
pol2014_scaffold_191049_101	1850336477
pol2014_scaffold_191049_103	1850336478
pol2014_scaffold_191049_105	1850336479
pol2014_scaffold_191049_106	1850336480
pol2014_scaffold_191049_108	1850336481
pol2014_scaffold_191049_109	1850336482
pol2014_scaffold_191241_104	1850336483
pol2014_scaffold_191333_149	1850336484
pol2014_scaffold_192207_165	1850336485
pol2014_scaffold_192207_170	1850336486
pol2014_scaffold_192207_182	1850336487
pol2014_scaffold_192301_59	1850336488
pol2014_scaffold_192447_201	1850336489
pol2014_scaffold_192905_100	1850336490
pol2014_scaffold_192905_136	1850336491
pol2014_scaffold_193059_143	1850336492
pol2014_scaffold_193059_153	1850336493
pol2014_scaffold_193059_178	1850336494
pol2014_scaffold_193059_180	1850336495
pol2014_scaffold_193147_57	1850336496
pol2014_scaffold_193147_62	1850336497
pol2014_scaffold_193329_136	1850336498
pol2014_scaffold_193329_154	1850336499
pol2014_scaffold_193516_132	1850336500
pol2014_scaffold_193553_124	1850336501
pol2014_scaffold_193553_141	1850336502
pol2014_scaffold_194092_103	1850336503
pol2014_scaffold_194285_64	1850336504
pol2014_scaffold_194510_140	1850336505
pol2014_scaffold_194510_154	1850336506
pol2014_scaffold_194510_167	1850336507
pol2014_scaffold_194590_37	1850336508
pol2014_scaffold_194590_63	1850336509
pol2014_scaffold_194603_146	1850336510
pol2014_scaffold_194603_167	1850336511
pol2014_scaffold_194695_63	1850336512
pol2014_scaffold_194695_80	1850336513
pol2014_scaffold_194826_107	1850336514
pol2014_scaffold_194826_114	1850336515
pol2014_scaffold_195040_105	1850336516
pol2014_scaffold_195040_109	1850336517
pol2014_scaffold_195040_111	1850336518
pol2014_scaffold_195040_118	1850336519
pol2014_scaffold_195040_139	1850336520
pol2014_scaffold_196029_173	1850336521
pol2014_scaffold_196647_142	1850336522
pol2014_scaffold_196907_95	1850336523
pol2014_scaffold_196907_128	1850336524
pol2014_scaffold_197027_190	1850336525
pol2014_scaffold_197027_191	1850336526
pol2014_scaffold_197051_102	1850336527
pol2014_scaffold_197057_108	1850336528
pol2014_scaffold_197951_48	1850336529
pol2014_scaffold_197951_51	1850336530
pol2014_scaffold_197951_71	1850336531
pol2014_scaffold_197951_75	1850336532
pol2014_scaffold_198008_143	1850336533
pol2014_scaffold_198314_38	1850336534
pol2014_scaffold_198314_42	1850336535
pol2014_scaffold_198314_103	1850336536
pol2014_scaffold_198314_114	1850336537
pol2014_scaffold_198314_124	1850336538
pol2014_scaffold_198314_125	1850336539
pol2014_scaffold_198392_119	1850336540
pol2014_scaffold_198677_33	1850336541
pol2014_scaffold_198677_35	1850336542
pol2014_scaffold_199161_30	1850336543
pol2014_scaffold_199161_43	1850336544
pol2014_scaffold_199161_47	1850336545
pol2014_scaffold_199161_55	1850336546
pol2014_scaffold_199161_63	1850336547
pol2014_scaffold_199161_65	1850336548
pol2014_scaffold_199161_68	1850336549
pol2014_scaffold_199161_71	1850336550
pol2014_scaffold_199512_56	1850336551
pol2014_scaffold_199587_112	1850336552
pol2014_scaffold_199587_114	1850336553
pol2014_scaffold_199587_115	1850336554
pol2014_scaffold_199587_136	1850336555
pol2014_scaffold_199587_137	1850336556
pol2014_scaffold_199587_140	1850336557
pol2014_scaffold_199587_141	1850336558
pol2014_scaffold_199587_157	1850336559
pol2014_scaffold_199587_158	1850336560
pol2014_scaffold_199587_181	1850336561
pol2014_scaffold_199587_182	1850336562
pol2014_scaffold_199861_123	1850336563
pol2014_scaffold_199861_159	1850336564
pol2014_scaffold_199861_167	1850336565
pol2014_scaffold_200430_94	1850336566
pol2014_scaffold_200513_140	1850336567
pol2014_scaffold_200513_184	1850336568
pol2014_scaffold_200606_43	1850336569
pol2014_scaffold_200712_62	1850336570
pol2014_scaffold_201090_64	1850336571
pol2014_scaffold_201432_167	1850336572
pol2014_scaffold_201454_87	1850336573
pol2014_scaffold_201454_111	1850336574
pol2014_scaffold_201454_112	1850336575
pol2014_scaffold_201475_15	1850336576
pol2014_scaffold_201599_72	1850336577
pol2014_scaffold_201671_76	1850336578
pol2014_scaffold_203200_70	1850336579
pol2014_scaffold_203200_86	1850336580
pol2014_scaffold_203221_107	1850336581
pol2014_scaffold_203346_49	1850336582
pol2014_scaffold_203446_57	1850336583
pol2014_scaffold_203617_98	1850336584
pol2014_scaffold_203706_126	1850336585
pol2014_scaffold_203797_24	1850336586
pol2014_scaffold_205103_40	1850336587
pol2014_scaffold_205543_87	1850336588
pol2014_scaffold_205543_99	1850336589
pol2014_scaffold_205543_100	1850336590
pol2014_scaffold_205543_109	1850336591
pol2014_scaffold_205562_156	1850336592
pol2014_scaffold_205740_92	1850336593
pol2014_scaffold_205807_51	1850336594
pol2014_scaffold_206245_115	1850336595
pol2014_scaffold_206596_158	1850336596
pol2014_scaffold_207537_88	1850336597
pol2014_scaffold_207537_91	1850336598
pol2014_scaffold_207537_113	1850336599
pol2014_scaffold_207615_64	1850336600
pol2014_scaffold_207883_107	1850336601
pol2014_scaffold_207883_109	1850336602
pol2014_scaffold_207883_141	1850336603
pol2014_scaffold_207903_24	1850336604
pol2014_scaffold_207903_42	1850336605
pol2014_scaffold_208143_107	1850336606
pol2014_scaffold_208143_115	1850336607
pol2014_scaffold_208143_119	1850336608
pol2014_scaffold_208507_59	1850336609
pol2014_scaffold_208552_89	1850336610
pol2014_scaffold_209118_73	1850336611
pol2014_scaffold_209315_135	1850336612
pol2014_scaffold_209504_91	1850336613
pol2014_scaffold_209543_49	1850336614
pol2014_scaffold_209543_62	1850336615
pol2014_scaffold_209543_70	1850336616
pol2014_scaffold_209977_51	1850336617
pol2014_scaffold_209977_54	1850336618
pol2014_scaffold_209977_72	1850336619
pol2014_scaffold_209977_77	1850336620
pol2014_scaffold_209977_95	1850336621
pol2014_scaffold_209977_107	1850336622
pol2014_scaffold_210637_93	1850336623
pol2014_scaffold_210637_107	1850336624
pol2014_scaffold_210637_109	1850336625
pol2014_scaffold_210637_137	1850336626
pol2014_scaffold_210637_162	1850336627
pol2014_scaffold_210637_163	1850336628
pol2014_scaffold_211425_104	1850336629
pol2014_scaffold_212288_27	1850336630
pol2014_scaffold_212332_49	1850336631
pol2014_scaffold_212332_50	1850336632
pol2014_scaffold_212332_51	1850336633
pol2014_scaffold_212332_64	1850336634
pol2014_scaffold_212332_67	1850336635
pol2014_scaffold_212332_78	1850336636
pol2014_scaffold_212332_89	1850336637
pol2014_scaffold_212332_98	1850336638
pol2014_scaffold_212967_93	1850336639
pol2014_scaffold_213010_57	1850336640
pol2014_scaffold_213010_68	1850336641
pol2014_scaffold_213524_91	1850336642
pol2014_scaffold_213556_20	1850336643
pol2014_scaffold_213556_23	1850336644
pol2014_scaffold_213556_45	1850336645
pol2014_scaffold_213556_47	1850336646
pol2014_scaffold_213556_60	1850336647
pol2014_scaffold_213556_64	1850336648
pol2014_scaffold_214009_47	1850336649
pol2014_scaffold_214009_52	1850336650
pol2014_scaffold_214009_57	1850336651
pol2014_scaffold_214550_99	1850336652
pol2014_scaffold_214550_121	1850336653
pol2014_scaffold_214623_25	1850336654
pol2014_scaffold_214623_30	1850336655
pol2014_scaffold_214623_47	1850336656
pol2014_scaffold_214623_48	1850336657
pol2014_scaffold_214623_92	1850336658
pol2014_scaffold_214623_117	1850336659
pol2014_scaffold_214628_90	1850336660
pol2014_scaffold_214628_109	1850336661
pol2014_scaffold_214628_111	1850336662
pol2014_scaffold_214758_120	1850336663
pol2014_scaffold_215093_133	1850336664
pol2014_scaffold_215562_100	1850336665
pol2014_scaffold_215629_29	1850336666
pol2014_scaffold_215629_63	1850336667
pol2014_scaffold_215873_46	1850336668
pol2014_scaffold_215873_48	1850336669
pol2014_scaffold_215873_75	1850336670
pol2014_scaffold_216201_66	1850336671
pol2014_scaffold_216833_102	1850336672
pol2014_scaffold_216833_121	1850336673
pol2014_scaffold_217035_59	1850336674
pol2014_scaffold_217035_64	1850336675
pol2014_scaffold_217165_17	1850336676
pol2014_scaffold_217514_61	1850336677
pol2014_scaffold_218000_24	1850336678
pol2014_scaffold_218000_36	1850336679
pol2014_scaffold_218220_54	1850336680
pol2014_scaffold_218220_69	1850336681
pol2014_scaffold_218220_91	1850336682
pol2014_scaffold_218251_99	1850336683
pol2014_scaffold_218251_125	1850336684
pol2014_scaffold_218251_128	1850336685
pol2014_scaffold_218620_118	1850336686
pol2014_scaffold_218620_130	1850336687
pol2014_scaffold_219716_49	1850336688
pol2014_scaffold_219807_85	1850336689
pol2014_scaffold_219807_106	1850336690
pol2014_scaffold_220195_103	1850336691
pol2014_scaffold_220195_104	1850336692
pol2014_scaffold_220971_127	1850336693
pol2014_scaffold_220971_129	1850336694
pol2014_scaffold_221370_106	1850336695
pol2014_scaffold_221370_124	1850336696
pol2014_scaffold_221454_64	1850336697
pol2014_scaffold_221888_47	1850336698
pol2014_scaffold_222511_83	1850336699
pol2014_scaffold_222511_86	1850336700
pol2014_scaffold_222511_87	1850336701
pol2014_scaffold_222511_112	1850336702
pol2014_scaffold_222511_125	1850336703
pol2014_scaffold_222939_110	1850336704
pol2014_scaffold_223046_72	1850336705
pol2014_scaffold_224122_106	1850336706
pol2014_scaffold_224674_98	1850336707
pol2014_scaffold_225342_40	1850336708
pol2014_scaffold_225342_60	1850336709
pol2014_scaffold_225342_77	1850336710
pol2014_scaffold_225448_45	1850336711
pol2014_scaffold_226762_52	1850336712
pol2014_scaffold_226762_73	1850336713
pol2014_scaffold_226762_91	1850336714
pol2014_scaffold_226762_92	1850336715
pol2014_scaffold_227712_42	1850336716
pol2014_scaffold_229008_55	1850336717
pol2014_scaffold_229008_60	1850336718
pol2014_scaffold_229008_61	1850336719
pol2014_scaffold_229034_22	1850336720
pol2014_scaffold_229034_24	1850336721
pol2014_scaffold_229034_39	1850336722
pol2014_scaffold_229034_61	1850336723
pol2014_scaffold_245_5315a	1850336724
pol2014_scaffold_245_5315b	1850336725
pol2014_scaffold_394_10401a	1850336726
pol2014_scaffold_394_10401b	1850336727
pol2014_scaffold_403_9069a	1850336728
pol2014_scaffold_403_9069b	1850336729
pol2014_scaffold_403_9070a	1850336730
pol2014_scaffold_403_9070b	1850336731
pol2014_scaffold_421_12126a	1850336732
pol2014_scaffold_421_12126b	1850336733
pol2014_scaffold_1075_1587a	1850336734
pol2014_scaffold_1075_1587b	1850336735
pol2014_scaffold_1149_11354a	1850336736
pol2014_scaffold_1149_11354b	1850336737
pol2014_scaffold_1149_11358a	1850336738
pol2014_scaffold_1149_11358b	1850336739
pol2014_scaffold_1656_11289a	1850336740
pol2014_scaffold_1656_11289b	1850336741
pol2014_scaffold_1826_9999a	1850336742
pol2014_scaffold_1826_9999b	1850336743
pol2014_scaffold_1845_9975a	1850336744
pol2014_scaffold_1845_9975b	1850336745
pol2014_scaffold_1941_10112a	1850336746
pol2014_scaffold_1941_10112b	1850336747
pol2014_scaffold_2295_2038a	1850336748
pol2014_scaffold_2295_2038b	1850336749
pol2014_scaffold_2669_5947a	1850336750
pol2014_scaffold_2669_5947b	1850336751
pol2014_scaffold_2669_5951a	1850336752
pol2014_scaffold_2669_5951b	1850336753
pol2014_scaffold_2669_5952a	1850336754
pol2014_scaffold_2669_5952b	1850336755
pol2014_scaffold_3289_2270a	1850336756
pol2014_scaffold_3289_2270b	1850336757
pol2014_scaffold_3526_2305a	1850336758
pol2014_scaffold_3526_2305b	1850336759
pol2014_scaffold_3706_3322a	1850336760
pol2014_scaffold_3706_3322b	1850336761
pol2014_scaffold_3706_3323a	1850336762
pol2014_scaffold_3706_3323b	1850336763
pol2014_scaffold_3809_1860a	1850336764
pol2014_scaffold_3809_1860b	1850336765
pol2014_scaffold_3832_8162a	1850336766
pol2014_scaffold_3832_8162b	1850336767
pol2014_scaffold_3832_8164a	1850336768
pol2014_scaffold_3832_8164b	1850336769
pol2014_scaffold_4170_3182a	1850336770
pol2014_scaffold_4170_3182b	1850336771
pol2014_scaffold_4502_2374a	1850336772
pol2014_scaffold_4502_2374b	1850336773
pol2014_scaffold_4567_170a	1850336774
pol2014_scaffold_4567_170b	1850336775
pol2014_scaffold_4616_8912a	1850336776
pol2014_scaffold_4616_8912b	1850336777
pol2014_scaffold_4666_9165a	1850336778
pol2014_scaffold_4666_9165b	1850336779
pol2014_scaffold_4842_2763a	1850336780
pol2014_scaffold_4842_2763b	1850336781
pol2014_scaffold_5208_777a	1850336782
pol2014_scaffold_5208_777b	1850336783
pol2014_scaffold_5230_7804a	1850336784
pol2014_scaffold_5230_7804b	1850336785
pol2014_scaffold_5952_4376a	1850336786
pol2014_scaffold_5952_4376b	1850336787
pol2014_scaffold_6040_5954a	1850336788
pol2014_scaffold_6040_5954b	1850336789
pol2014_scaffold_6406_7942a	1850336790
pol2014_scaffold_6406_7942b	1850336791
pol2014_scaffold_6698_7072a	1850336792
pol2014_scaffold_6698_7072b	1850336793
pol2014_scaffold_6698_7085a	1850336794
pol2014_scaffold_6698_7085b	1850336795
pol2014_scaffold_6777_3329a	1850336796
pol2014_scaffold_6777_3329b	1850336797
pol2014_scaffold_7783_3158a	1850336798
pol2014_scaffold_7783_3158b	1850336799
pol2014_scaffold_7862_3704a	1850336800
pol2014_scaffold_7862_3704b	1850336801
pol2014_scaffold_8441_4303a	1850336802
pol2014_scaffold_8441_4303b	1850336803
pol2014_scaffold_8763_1058a	1850336804
pol2014_scaffold_8763_1058b	1850336805
pol2014_scaffold_8763_1070a	1850336806
pol2014_scaffold_8763_1070b	1850336807
pol2014_scaffold_9256_1295a	1850336808
pol2014_scaffold_9256_1295b	1850336809
pol2014_scaffold_9533_757a	1850336810
pol2014_scaffold_9533_757b	1850336811
pol2014_scaffold_9533_760a	1850336812
pol2014_scaffold_9533_760b	1850336813
pol2014_scaffold_11332_5247a	1850336814
pol2014_scaffold_11332_5247b	1850336815
pol2014_scaffold_11379_3847a	1850336816
pol2014_scaffold_11379_3847b	1850336817
pol2014_scaffold_12533_1954a	1850336818
pol2014_scaffold_12533_1954b	1850336819
pol2014_scaffold_12533_1969a	1850336820
pol2014_scaffold_12533_1969b	1850336821
pol2014_scaffold_13033_3769a	1850336822
pol2014_scaffold_13033_3769b	1850336823
pol2014_scaffold_13264_3092a	1850336824
pol2014_scaffold_13264_3092b	1850336825
pol2014_scaffold_13486_3725a	1850336826
pol2014_scaffold_13486_3725b	1850336827
pol2014_scaffold_13509_2319a	1850336828
pol2014_scaffold_13509_2319b	1850336829
pol2014_scaffold_13887_4982a	1850336830
pol2014_scaffold_13887_4982b	1850336831
pol2014_scaffold_14113_4463a	1850336832
pol2014_scaffold_14113_4463b	1850336833
pol2014_scaffold_14113_5197a	1850336834
pol2014_scaffold_14113_5197b	1850336835
pol2014_scaffold_14279_6058a	1850336836
pol2014_scaffold_14279_6058b	1850336837
pol2014_scaffold_14279_6060a	1850336838
pol2014_scaffold_14279_6060b	1850336839
pol2014_scaffold_15317_2651a	1850336840
pol2014_scaffold_15317_2651b	1850336841
pol2014_scaffold_15317_2680a	1850336842
pol2014_scaffold_15317_2680b	1850336843
pol2014_scaffold_15505_6018a	1850336844
pol2014_scaffold_15505_6018b	1850336845
pol2014_scaffold_15835_2675a	1850336846
pol2014_scaffold_15835_2675b	1850336847
pol2014_scaffold_18215_1687a	1850336848
pol2014_scaffold_18215_1687b	1850336849
pol2014_scaffold_19117_2592a	1850336850
pol2014_scaffold_19117_2592b	1850336851
pol2014_scaffold_19117_2593a	1850336852
pol2014_scaffold_19117_2593b	1850336853
pol2014_scaffold_19777_2496a	1850336854
pol2014_scaffold_19777_2496b	1850336855
pol2014_scaffold_19777_2511a	1850336856
pol2014_scaffold_19777_2511b	1850336857
pol2014_scaffold_20113_431a	1850336858
pol2014_scaffold_20113_431b	1850336859
pol2014_scaffold_20152_4762a	1850336860
pol2014_scaffold_20152_4762b	1850336861
pol2014_scaffold_20381_2241a	1850336862
pol2014_scaffold_20381_2241b	1850336863
pol2014_scaffold_21418_1654a	1850336864
pol2014_scaffold_21418_1654b	1850336865
pol2014_scaffold_22013_2734a	1850336866
pol2014_scaffold_22013_2734b	1850336867
pol2014_scaffold_22253_1911a	1850336868
pol2014_scaffold_22253_1911b	1850336869
pol2014_scaffold_22898_1080a	1850336870
pol2014_scaffold_22898_1080b	1850336871
pol2014_scaffold_23137_3684a	1850336872
pol2014_scaffold_23137_3684b	1850336873
pol2014_scaffold_23446_3933a	1850336874
pol2014_scaffold_23446_3933b	1850336875
pol2014_scaffold_23531_2867a	1850336876
pol2014_scaffold_23531_2867b	1850336877
pol2014_scaffold_24669_3670a	1850336878
pol2014_scaffold_24669_3670b	1850336879
pol2014_scaffold_25506_4279a	1850336880
pol2014_scaffold_25506_4279b	1850336881
pol2014_scaffold_25752_2969a	1850336882
pol2014_scaffold_25752_2969b	1850336883
pol2014_scaffold_26266_3967a	1850336884
pol2014_scaffold_26266_3967b	1850336885
pol2014_scaffold_27108_787a	1850336886
pol2014_scaffold_27108_787b	1850336887
pol2014_scaffold_28559_4094a	1850336888
pol2014_scaffold_28559_4094b	1850336889
pol2014_scaffold_29128_892a	1850336890
pol2014_scaffold_29128_892b	1850336891
pol2014_scaffold_29472_3905a	1850336892
pol2014_scaffold_29472_3905b	1850336893
pol2014_scaffold_30122_290a	1850336894
pol2014_scaffold_30122_290b	1850336895
pol2014_scaffold_30122_389a	1850336896
pol2014_scaffold_30122_389b	1850336897
pol2014_scaffold_30575_1455a	1850336898
pol2014_scaffold_30575_1455b	1850336899
pol2014_scaffold_32134_274a	1850336900
pol2014_scaffold_32134_274b	1850336901
pol2014_scaffold_32417_3429a	1850336902
pol2014_scaffold_32417_3429b	1850336903
pol2014_scaffold_32417_3429c	1850336904
pol2014_scaffold_32491_893a	1850336905
pol2014_scaffold_32491_893b	1850336906
pol2014_scaffold_32820_9a	1850336907
pol2014_scaffold_32820_9b	1850336908
pol2014_scaffold_32820_10a	1850336909
pol2014_scaffold_32820_10b	1850336910
pol2014_scaffold_33116_857a	1850336911
pol2014_scaffold_33116_857b	1850336912
pol2014_scaffold_33188_407a	1850336913
pol2014_scaffold_33188_407b	1850336914
pol2014_scaffold_33188_418a	1850336915
pol2014_scaffold_33188_418b	1850336916
pol2014_scaffold_33444_1678a	1850336917
pol2014_scaffold_33444_1678b	1850336918
pol2014_scaffold_34641_3342a	1850336919
pol2014_scaffold_34641_3342b	1850336920
pol2014_scaffold_35578_3023a	1850336921
pol2014_scaffold_35578_3023b	1850336922
pol2014_scaffold_35800_2348a	1850336923
pol2014_scaffold_35800_2348b	1850336924
pol2014_scaffold_35800_2391a	1850336925
pol2014_scaffold_35800_2391b	1850336926
pol2014_scaffold_36840_2901a	1850336927
pol2014_scaffold_36840_2901b	1850336928
pol2014_scaffold_38320_1958a	1850336929
pol2014_scaffold_38320_1958b	1850336930
pol2014_scaffold_38598_2491a	1850336931
pol2014_scaffold_38598_2491b	1850336932
pol2014_scaffold_39501_2100a	1850336933
pol2014_scaffold_39501_2100b	1850336934
pol2014_scaffold_40708_1130a	1850336935
pol2014_scaffold_40708_1130b	1850336936
pol2014_scaffold_40899_2356a	1850336937
pol2014_scaffold_40899_2356b	1850336938
pol2014_scaffold_40993_3125a	1850336939
pol2014_scaffold_40993_3125b	1850336940
pol2014_scaffold_41055_2500a	1850336941
pol2014_scaffold_41055_2500b	1850336942
pol2014_scaffold_41090_1075a	1850336943
pol2014_scaffold_41090_1075b	1850336944
pol2014_scaffold_44150_1917a	1850336945
pol2014_scaffold_44150_1917b	1850336946
pol2014_scaffold_44206_1901a	1850336947
pol2014_scaffold_44206_1901b	1850336948
pol2014_scaffold_44854_1089a	1850336949
pol2014_scaffold_44854_1089b	1850336950
pol2014_scaffold_44881_496a	1850336951
pol2014_scaffold_44881_496b	1850336952
pol2014_scaffold_45996_636a	1850336953
pol2014_scaffold_45996_636b	1850336954
pol2014_scaffold_47798_1845a	1850336955
pol2014_scaffold_47798_1845b	1850336956
pol2014_scaffold_47798_1848a	1850336957
pol2014_scaffold_47798_1848b	1850336958
pol2014_scaffold_48000_2071a	1850336959
pol2014_scaffold_48000_2071b	1850336960
pol2014_scaffold_48637_2472a	1850336961
pol2014_scaffold_48637_2472b	1850336962
pol2014_scaffold_48718_486a	1850336963
pol2014_scaffold_48718_486b	1850336964
pol2014_scaffold_50601_307a	1850336965
pol2014_scaffold_50601_307b	1850336966
pol2014_scaffold_50629_59a	1850336967
pol2014_scaffold_50629_59b	1850336968
pol2014_scaffold_51463_1551a	1850336969
pol2014_scaffold_51463_1551b	1850336970
pol2014_scaffold_52279_517a	1850336971
pol2014_scaffold_52279_517b	1850336972
pol2014_scaffold_53462_363a	1850336973
pol2014_scaffold_53462_363b	1850336974
pol2014_scaffold_53462_364a	1850336975
pol2014_scaffold_53462_364b	1850336976
pol2014_scaffold_53840_837a	1850336977
pol2014_scaffold_53840_837b	1850336978
pol2014_scaffold_54418_486a	1850336979
pol2014_scaffold_54418_486b	1850336980
pol2014_scaffold_54475_191a	1850336981
pol2014_scaffold_54475_191b	1850336982
pol2014_scaffold_54475_192a	1850336983
pol2014_scaffold_54475_192b	1850336984
pol2014_scaffold_54623_1754a	1850336985
pol2014_scaffold_54623_1754b	1850336986
pol2014_scaffold_54731_1330a	1850336987
pol2014_scaffold_54731_1330b	1850336988
pol2014_scaffold_54986_650a	1850336989
pol2014_scaffold_54986_650b	1850336990
pol2014_scaffold_56043_735a	1850336991
pol2014_scaffold_56043_735b	1850336992
pol2014_scaffold_56768_850a	1850336993
pol2014_scaffold_56768_850b	1850336994
pol2014_scaffold_56893_1962a	1850336995
pol2014_scaffold_56893_1962b	1850336996
pol2014_scaffold_57514_1484a	1850336997
pol2014_scaffold_57514_1484b	1850336998
pol2014_scaffold_59439_2142a	1850336999
pol2014_scaffold_59439_2142b	1850337000
pol2014_scaffold_60409_1211a	1850337001
pol2014_scaffold_60409_1211b	1850337002
pol2014_scaffold_60557_819a	1850337003
pol2014_scaffold_60557_819b	1850337004
pol2014_scaffold_61183_1824a	1850337005
pol2014_scaffold_61183_1824b	1850337006
pol2014_scaffold_61684_414a	1850337007
pol2014_scaffold_61684_414b	1850337008
pol2014_scaffold_63922_366a	1850337009
pol2014_scaffold_63922_366b	1850337010
pol2014_scaffold_66778_1537a	1850337011
pol2014_scaffold_66778_1537b	1850337012
pol2014_scaffold_67983_1368a	1850337013
pol2014_scaffold_67983_1368b	1850337014
pol2014_scaffold_68668_195a	1850337015
pol2014_scaffold_68668_195b	1850337016
pol2014_scaffold_68963_1680a	1850337017
pol2014_scaffold_68963_1680b	1850337018
pol2014_scaffold_69006_1586a	1850337019
pol2014_scaffold_69006_1586b	1850337020
pol2014_scaffold_72495_1154a	1850337021
pol2014_scaffold_72495_1154b	1850337022
pol2014_scaffold_73425_571a	1850337023
pol2014_scaffold_73425_571b	1850337024
pol2014_scaffold_73425_572a	1850337025
pol2014_scaffold_73425_572b	1850337026
pol2014_scaffold_76095_547a	1850337027
pol2014_scaffold_76095_547b	1850337028
pol2014_scaffold_78698_33a	1850337029
pol2014_scaffold_78698_33b	1850337030
pol2014_scaffold_79339_1106a	1850337031
pol2014_scaffold_79339_1106b	1850337032
pol2014_scaffold_79446_1089a	1850337033
pol2014_scaffold_79446_1089b	1850337034
pol2014_scaffold_82596_451a	1850337035
pol2014_scaffold_82596_451b	1850337036
pol2014_scaffold_82720_683a	1850337037
pol2014_scaffold_82720_683b	1850337038
pol2014_scaffold_84032_312a	1850337039
pol2014_scaffold_84032_312b	1850337040
pol2014_scaffold_87654_455a	1850337041
pol2014_scaffold_87654_455b	1850337042
pol2014_scaffold_89536_434a	1850337043
pol2014_scaffold_89536_434b	1850337044
pol2014_scaffold_89643_1199a	1850337045
pol2014_scaffold_89643_1199b	1850337046
pol2014_scaffold_90507_423a	1850337047
pol2014_scaffold_90507_423b	1850337048
pol2014_scaffold_90565_107a	1850337049
pol2014_scaffold_90565_107b	1850337050
pol2014_scaffold_91938_862a	1850337051
pol2014_scaffold_91938_862b	1850337052
pol2014_scaffold_92197_295a	1850337053
pol2014_scaffold_92197_295b	1850337054
pol2014_scaffold_93261_324a	1850337055
pol2014_scaffold_93261_324b	1850337056
pol2014_scaffold_96676_975a	1850337057
pol2014_scaffold_96676_975b	1850337058
pol2014_scaffold_97922_710a	1850337059
pol2014_scaffold_97922_710b	1850337060
pol2014_scaffold_100329_149a	1850337061
pol2014_scaffold_100329_149b	1850337062
pol2014_scaffold_100329_160a	1850337063
pol2014_scaffold_100329_160b	1850337064
pol2014_scaffold_100329_161a	1850337065
pol2014_scaffold_100329_161b	1850337066
pol2014_scaffold_100615_876a	1850337067
pol2014_scaffold_100615_876b	1850337068
pol2014_scaffold_100864_878a	1850337069
pol2014_scaffold_100864_878b	1850337070
pol2014_scaffold_102935_479a	1850337071
pol2014_scaffold_102935_479b	1850337072
pol2014_scaffold_105894_645a	1850337073
pol2014_scaffold_105894_645b	1850337074
pol2014_scaffold_106908_731a	1850337075
pol2014_scaffold_106908_731b	1850337076
pol2014_scaffold_109830_194a	1850337077
pol2014_scaffold_109830_194b	1850337078
pol2014_scaffold_116176_237a	1850337079
pol2014_scaffold_116176_237b	1850337080
pol2014_scaffold_123540_204a	1850337081
pol2014_scaffold_123540_204b	1850337082
pol2014_scaffold_124213_198a	1850337083
pol2014_scaffold_124213_198b	1850337084
pol2014_scaffold_128053_126a	1850337085
pol2014_scaffold_128053_126b	1850337086
pol2014_scaffold_137530_344a	1850337087
pol2014_scaffold_137530_344b	1850337088
pol2014_scaffold_138597_342a	1850337089
pol2014_scaffold_138597_342b	1850337090
pol2014_scaffold_141049_380a	1850337091
pol2014_scaffold_141049_380b	1850337092
pol2014_scaffold_141394_61a	1850337093
pol2014_scaffold_141394_61b	1850337094
pol2014_scaffold_167686_276a	1850337095
pol2014_scaffold_167686_276b	1850337096
pol2014_scaffold_167686_279a	1850337097
pol2014_scaffold_167686_279b	1850337098
pol2014_scaffold_196647_87a	1850337099
pol2014_scaffold_196647_87b	1850337100
pol2014_scaffold_196647_89a	1850337101
pol2014_scaffold_196647_89b	1850337102
pol2014_scaffold_196647_91a	1850337103
pol2014_scaffold_196647_91b	1850337104
pol2014_scaffold_196647_92a	1850337105
pol2014_scaffold_196647_92b	1850337106
pol2014_scaffold_212332_70a	1850337107
pol2014_scaffold_212332_70b	1850337108
pol2014_scaffold_212332_80a	1850337109
pol2014_scaffold_212332_80b	1850337110
pol2014_scaffold_217039_136a	1850337111
pol2014_scaffold_217039_136b	1850337112
pol2014_scaffold_221415_83a	1850337113
pol2014_scaffold_221415_83b	1850337114
pol2014_scaffold_227267_34a	1850337115
pol2014_scaffold_227267_34b	1850337116
pol2014_scaffold_227267_36a	1850337117
pol2014_scaffold_227267_36b	1850337118
